# Supplementary material for: Ischemic postconditioning influences electron transport chain protein turnover in Langendorff-perfused rat hearts
Source: PeerJ. 2016 Feb 16;4:e1706. doi: 10.7717/peerj.1706 (PMC4768691; doi:10.7717/peerj.1706)
Supplement: Supplemental Information 1 [file peerj-04-1706-s002.zip]

Archive with 69 entries (57 files):
- MASCOT search results/
- MASCOT search results/I-R vs. IPo/
- MASCOT search results/I-R vs. IPo/DLD/
- MASCOT search results/I-R vs. IPo/DLD/580_I191.emf
- MASCOT search results/I-R vs. IPo/DLD/580_I1911193.6330.LIFT
- MASCOT search results/I-R vs. IPo/DLD/580_I1911524.7518.LIFT
- MASCOT search results/I-R vs. IPo/DLD/580_I1911707.7737.LIFT
- MASCOT search results/I-R vs. IPo/DLD/580_I1911717.8973.LIFT
- MASCOT search results/I-R vs. IPo/DLD/Protein Summary Report (__-data-20120508-F043522_dat).mht
- MASCOT search results/I-R vs. IPo/DLD/protein_view_pl.mht
- MASCOT search results/I-R vs. IPo/NDUFV1/
- MASCOT search results/I-R vs. IPo/NDUFV1/820_K131.emf
- MASCOT search results/I-R vs. IPo/NDUFV1/820_K1311055.5082.LIFT
- MASCOT search results/I-R vs. IPo/NDUFV1/820_K1311710.8420.LIFT
- MASCOT search results/I-R vs. IPo/NDUFV1/820_K1311821.7805.LIFT
- MASCOT search results/I-R vs. IPo/NDUFV1/820_K131869.4919.LIFT
- MASCOT search results/I-R vs. IPo/NDUFV1/Protein Summary Report (__-data-20120508-F043558_dat).mht
- MASCOT search results/I-R vs. IPo/NDUFV1/protein_view_pl.mht
- MASCOT search results/IPo vs. 5-HD/
- MASCOT search results/IPo vs. 5-HD/ATPA/
- MASCOT search results/IPo vs. 5-HD/ATPA/300_N151.emf
- MASCOT search results/IPo vs. 5-HD/ATPA/300_N1511438.8471.LIFT
- MASCOT search results/IPo vs. 5-HD/ATPA/300_N1511553.7323.LIFT
- MASCOT search results/IPo vs. 5-HD/ATPA/300_N1512309.1648.LIFT
- MASCOT search results/IPo vs. 5-HD/ATPA/300_N1512338.1895.LIFT
- MASCOT search results/IPo vs. 5-HD/ATPA/Protein Summary Report (__-data-20120508-F043648_dat).mht
- MASCOT search results/IPo vs. 5-HD/ATPA/protein_view_pl.mht
- MASCOT search results/IPo vs. 5-HD/DLD/
- MASCOT search results/IPo vs. 5-HD/DLD/280_N141.emf
- MASCOT search results/IPo vs. 5-HD/DLD/280_N1411524.7461.LIFT
- MASCOT search results/IPo vs. 5-HD/DLD/280_N1412169.1467.LIFT
- MASCOT search results/IPo vs. 5-HD/DLD/280_N141909.4591.LIFT
- MASCOT search results/IPo vs. 5-HD/DLD/280_N141912.5183.LIFT
- MASCOT search results/IPo vs. 5-HD/DLD/Protein Summary Report (__-data-20120508-F043650_dat).mht
- MASCOT search results/IPo vs. 5-HD/DLD/protein_view_pl.mht
- MASCOT search results/IPo vs. 5-HD/GRP75/
- MASCOT search results/IPo vs. 5-HD/GRP75/390_J171.emf
- MASCOT search results/IPo vs. 5-HD/GRP75/390_J1711290.6738.LIFT
- MASCOT search results/IPo vs. 5-HD/GRP75/390_J1711476.7290.LIFT
- MASCOT search results/IPo vs. 5-HD/GRP75/390_J1711592.9320.LIFT
- MASCOT search results/IPo vs. 5-HD/GRP75/390_J1711694.8362.LIFT
- MASCOT search results/IPo vs. 5-HD/GRP75/Protein Summary Report (__-data-20120508-F043548_dat).mht
- MASCOT search results/IPo vs. 5-HD/GRP75/protein_view_pl.mht
- MASCOT search results/IPo vs. 5-HD/IMMT/
- MASCOT search results/IPo vs. 5-HD/IMMT/Protein Summary Report (__-data-20120508-F043520_dat).mht
- MASCOT search results/IPo vs. 5-HD/IMMT/Rat0_I181.emf
- MASCOT search results/IPo vs. 5-HD/IMMT/Rat0_I1811108.6134.LIFT
- MASCOT search results/IPo vs. 5-HD/IMMT/Rat0_I1811518.7852.LIFT
- MASCOT search results/IPo vs. 5-HD/IMMT/Rat0_I1811527.8273.LIFT
- MASCOT search results/IPo vs. 5-HD/IMMT/Rat0_I1811823.8946.LIFT
- MASCOT search results/IPo vs. 5-HD/IMMT/protein_view_pl.mht
- MASCOT search results/IPo vs. 5-HD/rCG44606/
- MASCOT search results/IPo vs. 5-HD/rCG44606/290_M171.emf
- MASCOT search results/IPo vs. 5-HD/rCG44606/290_M1711057.5478.LIFT
- MASCOT search results/IPo vs. 5-HD/rCG44606/290_M1711102.5332.LIFT
- MASCOT search results/IPo vs. 5-HD/rCG44606/290_M1711390.6908.LIFT
- MASCOT search results/IPo vs. 5-HD/rCG44606/290_M1711553.7329.LIFT
- MASCOT search results/IPo vs. 5-HD/rCG44606/Protein Summary Report (__-data-20120508-F043614_dat).mht
- MASCOT search results/IPo vs. 5-HD/rCG44606/protein_view_pl.mht
- MASCOT search results/Nor vs. I-R/
- MASCOT search results/Nor vs. I-R/SDHA/
- MASCOT search results/Nor vs. I-R/SDHA/50_I151.emf
- MASCOT search results/Nor vs. I-R/SDHA/50_I1511318.7561.LIFT
- MASCOT search results/Nor vs. I-R/SDHA/50_I1511329.7006.LIFT
- MASCOT search results/Nor vs. I-R/SDHA/50_I1511473.8658.LIFT
- MASCOT search results/Nor vs. I-R/SDHA/50_I1511539.8363.LIFT
- MASCOT search results/Nor vs. I-R/SDHA/50_I1511627.8667.LIFT
- MASCOT search results/Nor vs. I-R/SDHA/Protein Summary Report (__-data-20120508-F043514_dat).mht
- MASCOT search results/Nor vs. I-R/SDHA/protein_view_pl.mht
