# Supplementary material for: Ischemic postconditioning influences electron transport chain protein turnover in Langendorff-perfused rat hearts
Source: PeerJ. 2016 Feb 16;4:e1706. doi: 10.7717/peerj.1706 (PMC4768691; doi:10.7717/peerj.1706)
Supplement: Supplemental Information 1 [file peerj-04-1706-s002.zip › MASCOT search results/I-R vs. IPo/DLD/Protein Summary Report (__-data-20120508-F043522_dat).mht]

From: <Saved by Windows Internet Explorer 7>
Subject: Protein Summary Report (../data/20120508/F043522.dat)
Date: Tue, 8 May 2012 22:43:41 +0800
MIME-Version: 1.0
Content-Type: multipart/related;
	type="text/html";
	boundary="----=_NextPart_000_0000_01CD2D6C.046BBD60"
X-MimeOLE: Produced By Microsoft MimeOLE V6.00.2900.5579

This is a multi-part message in MIME format.

------=_NextPart_000_0000_01CD2D6C.046BBD60
Content-Type: text/html;
	charset="utf-8"
Content-Transfer-Encoding: quoted-printable
Content-Location: http://202.116.111.27/mascot/cgi/master_results.pl?file=..%2Fdata%2F20120508%2FF043522.dat&REPTYPE=protein&_sigthreshold=0.05&REPORT=10&_server_mudpit_switch=99999999&_ignoreionsscorebelow=0&_showsubsets=0&_showpopups=TRUE&_sortunassigned=scoredown&_requireboldred=0

=EF=BB=BF<!DOCTYPE HTML PUBLIC "-//W3C//DTD HTML 4.0 Transitional//EN">
<HTML><HEAD><TITLE>Protein Summary Report =
(../data/20120508/F043522.dat)</TITLE>
<META http-equiv=3DContent-Type content=3D"text/html; charset=3Dutf-8">
<STYLE type=3Dtext/css>.tooltip {
	LEFT: 0px; VISIBILITY: hidden; POSITION: absolute; TOP: 0px
}
</STYLE>

<SCRIPT language=3DJavaScript=20
src=3D"http://202.116.111.27/mascot/templates/browser.js"=20
type=3Dtext/javascript></SCRIPT>

<SCRIPT language=3DJavaScript>=0A=
<!-- Begin hiding Javascript from old browsers.=0A=
 =0A=
  var arrayReady=3D0;=0A=
  =0A=
  if (document.images){=0A=
    redBall =3D new Image();=0A=
    redBall.src =3D "../images/red_ball_white.gif";  =0A=
    cyanBall =3D new Image();=0A=
    cyanBall.src =3D "../images/cyan_ball_white.gif";  =0A=
  }=0A=
  =0A=
  function cover(hit,query,protSeq){=0A=
    document.Results.OV_Title.value =3D queryTitle[query];=0A=
    document.Results.OV_Accession.value =3D protName[hit];=0A=
    document.Results.OV_Sequence.value =3D protSeq;=0A=
    if (hit =3D=3D 0) {=0A=
      self.status =3D queryTitle[query];=0A=
    } else {=0A=
      self.status =3D protName[hit] + ": " + protSeq;=0A=
    }=0A=
    if (protSeq !=3D "" && document.fred && arrayReady =3D=3D 1){=0A=
      var i =3D 0;=0A=
      var element =3D 0;=0A=
      element =3D eval(protSeq+"["+i+"]");=0A=
      while(element) {=0A=
        document.images[element].src =3D redBall.src;=0A=
        i++;=0A=
        element =3D eval(protSeq+"["+i+"]");=0A=
      }=0A=
    }=0A=
  }=0A=
=0A=
  function uncover(hit,query,protSeq){=0A=
    document.Results.OV_Title.value =3D "-Query-";=0A=
    document.Results.OV_Accession.value=3D"-Accession-";=0A=
    document.Results.OV_Sequence.value=3D"-Sequence-";=0A=
    self.status=3D"";=0A=
    if (protSeq !=3D "" && document.fred && arrayReady =3D=3D 1){=0A=
      var i =3D 0;=0A=
      var element =3D 0;=0A=
      element =3D eval(protSeq+"["+i+"]");=0A=
      while(element) {=0A=
        document.images[element].src =3D cyanBall.src;=0A=
        i++;=0A=
        element =3D eval(protSeq+"["+i+"]");=0A=
      }=0A=
    }=0A=
  }=0A=
=0A=
  function checkQuery(checkState,numChecks,form){=0A=
    if (numChecks =3D=3D 1){=0A=
      form.QUE.checked =3D checkState;=0A=
    } else {=0A=
      for (var i =3D 0; i < form.elements.length; i++) {=0A=
        if (form.elements[i].name =3D=3D "QUE"){=0A=
          form.elements[i].checked =3D checkState;=0A=
        }=0A=
      }=0A=
    }=0A=
  }=0A=
=0A=
  function SaveClicks(checkBox,form){=0A=
    if (form.ErrTolRepeat && form.ErrTolRepeat.checked) {=0A=
      return;=0A=
    }=0A=
    var checkState =3D checkBox.checked;=0A=
    var thisHit =3D 0;=0A=
    for (var i =3D 0; i < form.elements.length; i++) {=0A=
      if (thisHit =3D=3D 1){=0A=
        if (form.elements[i].name =3D=3D "QUE") {=0A=
          form.elements[i].checked =3D !checkState;=0A=
        } else {=0A=
          break;=0A=
        }=0A=
      } else {=0A=
        if (form.elements[i] =3D=3D checkBox){=0A=
          thisHit =3D 1;=0A=
        }=0A=
      }=0A=
    }=0A=
  }=0A=
=0A=
  function unMatched(form){=0A=
    var numMisses =3D 0;=0A=
    for (var i =3D 0; i < form.elements.length; i++) {=0A=
      if (form.elements[i].name =3D=3D "MISSES"){=0A=
        numMisses++;=0A=
      } =0A=
    }=0A=
    if (numMisses < 1) {=0A=
      alert("No unmatched mass values to be searched");=0A=
      return false;=0A=
    }=0A=
    for (var i =3D 0; i < form.elements.length; i++) {=0A=
      if (form.elements[i].name =3D=3D "QUE"){=0A=
        form.elements[i].name =3D "DUMMY";=0A=
      } =0A=
    }=0A=
    for (var i =3D 0; i < form.elements.length; i++) {=0A=
      if (form.elements[i].name =3D=3D "MISSES"){=0A=
        form.elements[i].name =3D "QUE";=0A=
      } =0A=
    }=0A=
    form.submit();=0A=
    return true;=0A=
  }=0A=
=0A=
  function setReFormatAction(form){=0A=
    if (form.REPTYPE.options[form.REPTYPE.selectedIndex].value =3D=3D =
"export"){=0A=
      form.action =3D "./export_dat_2.pl";=0A=
    }=0A=
  }=0A=
    =0A=
  function makeAccessionString(form){=0A=
    if (!form.ErrTolRepeat || !form.ErrTolRepeat.checked) {=0A=
      form.ACCESSION.value =3D "";=0A=
      return true;=0A=
    }=0A=
    var tempString =3D "";=0A=
    var numAccessions =3D 1;=0A=
    for (var i =3D 0; i < form.elements.length; i++) {=0A=
      if (form.elements[i].name =3D=3D "INCLUDE" && =
form.elements[i].checked){=0A=
        tempString =3D tempString + =
unescape(et_list[form.elements[i].value]) + ",";=0A=
      }=0A=
    }=0A=
    if (tempString =3D=3D "") {=0A=
      alert("No hits selected for error tolerant search");=0A=
      return false;=0A=
    }=0A=
    tempString =3D tempString.substring(0, tempString.length - 1);=0A=
    form.ACCESSION.value =3D tempString;=0A=
    checkQuery(1,23, form);=0A=
    return true;=0A=
  }=0A=
=0A=
  function clearEl() {}=0A=
=0A=
  function makeArchive(form){=0A=
    var formatForm =3D window.document.forms["Re-format"];=0A=
    var tempUrl =3D =
"http://202.116.111.27/mascot/cgi/master_results.pl?file=3D..%2Fdata%2F20=
120508%2FF043522.dat;REPTYPE=3Darchive;_sigthreshold=3D0.05;REPORT=3D10;_=
server_mudpit_switch=3D99999999;_ignoreionsscorebelow=3D0;_showsubsets=3D=
0;_showpopups=3DTRUE;_sortunassigned=3Dscoredown;_requireboldred=3D0&INTE=
RMEDIATE=3D%2e%2e%2fdata%2f20120508%2fF043522%2edat";    for (var i =3D =
0; i < form.elements.length; i++) {=0A=
      if (form.elements[i].name =3D=3D "INCLUDE" && =
form.elements[i].checked){=0A=
        tempUrl =3D tempUrl + "&INCLUDE=3D" + form.elements[i].value;=0A=
      }=0A=
    }=0A=
    window.location.href =3D tempUrl;=0A=
  }=0A=
=0A=
protName =3D new Array(1);=0A=
protName[0] =3D "";=0A=
protName[1] =3D "gi|40786469";=0A=
protName[2] =3D "gi|27665034";=0A=
protName[3] =3D "gi|62660600";=0A=
protName[4] =3D "gi|149050716";=0A=
protName[5] =3D "gi|51948454";=0A=
protName[6] =3D "gi|22212900";=0A=
protName[7] =3D "gi|281599321";=0A=
protName[8] =3D "gi|293347415";=0A=
protName[9] =3D "gi|22212898";=0A=
protName[10] =3D "gi|62649906";=0A=
=0A=
queryTitle =3D new Array(1);=0A=
queryTitle[0] =3D "";=0A=
queryTitle[1] =3D "";=0A=
queryTitle[2] =3D "";=0A=
queryTitle[3] =3D "";=0A=
queryTitle[4] =3D "";=0A=
queryTitle[5] =3D "";=0A=
queryTitle[6] =3D "";=0A=
queryTitle[7] =3D "";=0A=
queryTitle[8] =3D "";=0A=
queryTitle[9] =3D "";=0A=
queryTitle[10] =3D "";=0A=
queryTitle[11] =3D "";=0A=
queryTitle[12] =3D "";=0A=
queryTitle[13] =3D "";=0A=
queryTitle[14] =3D "";=0A=
queryTitle[15] =3D "";=0A=
queryTitle[16] =3D "";=0A=
queryTitle[17] =3D "";=0A=
queryTitle[18] =3D "";=0A=
queryTitle[19] =3D "";=0A=
queryTitle[20] =3D "";=0A=
queryTitle[21] =3D "";=0A=
queryTitle[22] =3D "";=0A=
queryTitle[23] =3D "";=0A=
=0A=
// End hiding Javascript from old browsers. -->=0A=
</SCRIPT>

<META content=3D"MSHTML 6.00.6000.16735" name=3DGENERATOR></HEAD>
<BODY vLink=3D#0000ff aLink=3D#0000ff bgColor=3D#ffffff>
<H1><IMG height=3D31=20
src=3D"http://202.116.111.27/mascot/images/88x31_logo_white.gif" =
width=3D88=20
align=3Dtop border=3D0 name=3Dfred NATURALSIZEFLAG=3D"3"> Mascot Search=20
Results</H1><FONT face=3D"Courier New,Courier,monospace"><PRE><B>User    =
        : </B>
<B>Email           : </B>
<B>Search title    : </B>
<B>Database        : NCBInr 20111105 (15916306 sequences; 5467648827 =
residues)</B>
<B>Taxonomy        : Rattus (67400 sequences)</B>
<B>Timestamp       : 8 May 2012 at 08:53:07 GMT</B>
<B>Warning         : <FONT color=3D#ff0000>A Peptide summary report will =
usually give a much clearer picture of MS/MS search results.</FONT></B>
<B>Top Score       : 62 for <FONT color=3D#ff0000>gi|40786469</FONT>, =
dihydrolipoyl dehydrogenase, mitochondrial precursor [Rattus =
norvegicus]</B>
</PRE></FONT>
<H3>Probability Based Mowse Score</H3>Protein score is -10*Log(P), where =
P is=20
the probability that the observed match is a random event.<BR>Protein =
scores=20
greater than 61 are significant (p&lt;0.05).<BR>Protein scores are =
derived from=20
ions scores as a non-probabilistic basis for ranking protein hits.
<P><IMG height=3D200 alt=3D"Score Distribution"=20
src=3D"http://202.116.111.27/mascot/cgi/score_gif.pl?score_gif_4100461901=
93"=20
width=3D400>=20
<FORM name=3DRe-format onsubmit=3D"return setReFormatAction(this)"=20
action=3D./master_results.pl method=3Dget><INPUT type=3Dhidden=20
value=3D../data/20120508/F043522.dat name=3Dfile>=20
<H3>Protein Summary Report</H3>
<TABLE cellSpacing=3D1 cellPadding=3D3 border=3D0>
  <TBODY>
  <TR>
    <TD noWrap bgColor=3D#eeeeff><INPUT type=3Dsubmit value=3D"Format =
As"> </TD>
    <TD noWrap bgColor=3D#eeeeff><SELECT name=3DREPTYPE> <OPTION =
value=3Dprotein=20
        selected>Protein Summary (deprecated)</OPTION> <OPTION=20
        value=3Dpeptide>Peptide Summary</OPTION> <OPTION =
value=3Dselect>Select=20
        Summary (protein hits)</OPTION> <OPTION =
value=3Dunassigned>Select Summary=20
        (unassigned)</OPTION> <OPTION value=3Dexport>Export Search=20
      Results</OPTION></SELECT> </TD>
    <TD bgColor=3D#eeeeff>&nbsp;</TD>
    <TD noWrap bgColor=3D#eeeeff><A=20
      =
href=3D"http://202.116.111.27/mascot/help/results_help.html#FORMAT"=20
      target=3D_blank>Help</A> </TD></TR>
  <TR>
    <TD bgColor=3D#eeeeff>&nbsp;</TD>
    <TD noWrap bgColor=3D#eeeeff>Significance threshold p&lt; <INPUT =
size=3D8=20
      value=3D0.05 name=3D_sigthreshold> </TD>
    <TD noWrap bgColor=3D#eeeeff>Max. number of hits <INPUT size=3D5 =
value=3D10=20
      name=3DREPORT> </TD>
    <TD bgColor=3D#eeeeff>&nbsp;</TD></TR>
  <TR>
    <TD bgColor=3D#eeeeff>&nbsp;</TD>
    <TD noWrap bgColor=3D#eeeeff>Standard scoring&nbsp;<INPUT =
type=3Dradio CHECKED=20
      value=3D99999999 name=3D_server_mudpit_switch>&nbsp;MudPIT =
scoring&nbsp;<INPUT=20
      type=3Dradio value=3D0.000000001 name=3D_server_mudpit_switch> =
</TD>
    <TD noWrap bgColor=3D#eeeeff>Ions score or expect cut-off <INPUT =
size=3D5=20
      value=3D0 name=3D_ignoreionsscorebelow> </TD>
    <TD noWrap bgColor=3D#eeeeff>Show sub-sets <INPUT size=3D2 value=3D0 =

      name=3D_showsubsets> </TD></TR>
  <TR>
    <TD bgColor=3D#eeeeff>&nbsp;</TD>
    <TD noWrap bgColor=3D#eeeeff>Show pop-ups&nbsp;<INPUT type=3Dradio =
CHECKED=20
      value=3DTRUE name=3D_showpopups>&nbsp;Suppress pop-ups&nbsp;<INPUT =
type=3Dradio=20
      value=3DFALSE name=3D_showpopups> </TD>
    <TD noWrap bgColor=3D#eeeeff>Sort unassigned <SELECT =
name=3D_sortunassigned>=20
        <OPTION value=3Dscoredown selected>Decreasing Score</OPTION> =
<OPTION=20
        value=3Dqueryup>Increasing query / Mr</OPTION> <OPTION=20
        value=3Dintdown>Decreasing Intensity</OPTION></SELECT> </TD>
    <TD noWrap bgColor=3D#eeeeff>Require bold red <INPUT=20
      onclick=3D"if (form.rbrchkbox.checked) { =
form._requireboldred.value =3D 1; } else { form._requireboldred.value =
=3D 0; } return true;"=20
      type=3Dcheckbox name=3Drbrchkbox> <INPUT type=3Dhidden value=3D0=20
      name=3D_requireboldred> </TD></TR></TBODY></TABLE></FORM>
<FORM name=3DResults action=3D./search_form.pl method=3Dpost>
<H3>Overview Table</H3>Click on column header to jump to entry in =
results=20
list.<BR>Move mouse over any indicator to highlight identical =
peptides.<BR>Click=20
on an indicator to see details of individual match.<BR>Use check boxes =
to select=20
sub-set of queries for new search.=20
<P>
<TABLE cellSpacing=3D0 cellPadding=3D0 width=3D600 border=3D0>
  <TBODY>
  <TR>
    <TD noWrap><B>Mouse over:&nbsp;</B></TD>
    <TD><INPUT size=3D62 value=3D-Query- name=3DOV_Title></TD></TR>
  <TR>
    <TD>&nbsp;</TD>
    <TD noWrap><INPUT value=3D-Accession- name=3DOV_Accession> =
&nbsp;<INPUT=20
      size=3D40 value=3D-Sequence- name=3DOV_Sequence> =
</TD></TR></TBODY></TABLE>
<P>
<TABLE cellSpacing=3D0 cellPadding=3D1 border=3D1>
  <TBODY>
  <TR>
    <TH align=3Dright bgColor=3D#cccccc>Hit:</TH>
    <TH align=3Dmiddle width=3D16 bgColor=3D#cccccc><A=20
      onmouseover=3D"cover(1,0,''); return true"=20
      onmouseout=3D"uncover(1,0,''); return true"=20
      =
href=3D"http://202.116.111.27/mascot/cgi/master_results.pl?file=3D..%2Fda=
ta%2F20120508%2FF043522.dat&amp;REPTYPE=3Dprotein&amp;_sigthreshold=3D0.0=
5&amp;REPORT=3D10&amp;_server_mudpit_switch=3D99999999&amp;_ignoreionssco=
rebelow=3D0&amp;_showsubsets=3D0&amp;_showpopups=3DTRUE&amp;_sortunassign=
ed=3Dscoredown&amp;_requireboldred=3D0#Hit1">1</A></TH>
    <TH align=3Dmiddle width=3D16 bgColor=3D#cccccc><A=20
      onmouseover=3D"cover(2,0,''); return true"=20
      onmouseout=3D"uncover(2,0,''); return true"=20
      =
href=3D"http://202.116.111.27/mascot/cgi/master_results.pl?file=3D..%2Fda=
ta%2F20120508%2FF043522.dat&amp;REPTYPE=3Dprotein&amp;_sigthreshold=3D0.0=
5&amp;REPORT=3D10&amp;_server_mudpit_switch=3D99999999&amp;_ignoreionssco=
rebelow=3D0&amp;_showsubsets=3D0&amp;_showpopups=3DTRUE&amp;_sortunassign=
ed=3Dscoredown&amp;_requireboldred=3D0#Hit2">2</A></TH>
    <TH align=3Dmiddle width=3D16 bgColor=3D#cccccc><A=20
      onmouseover=3D"cover(3,0,''); return true"=20
      onmouseout=3D"uncover(3,0,''); return true"=20
      =
href=3D"http://202.116.111.27/mascot/cgi/master_results.pl?file=3D..%2Fda=
ta%2F20120508%2FF043522.dat&amp;REPTYPE=3Dprotein&amp;_sigthreshold=3D0.0=
5&amp;REPORT=3D10&amp;_server_mudpit_switch=3D99999999&amp;_ignoreionssco=
rebelow=3D0&amp;_showsubsets=3D0&amp;_showpopups=3DTRUE&amp;_sortunassign=
ed=3Dscoredown&amp;_requireboldred=3D0#Hit3">3</A></TH>
    <TH align=3Dmiddle width=3D16 bgColor=3D#cccccc><A=20
      onmouseover=3D"cover(4,0,''); return true"=20
      onmouseout=3D"uncover(4,0,''); return true"=20
      =
href=3D"http://202.116.111.27/mascot/cgi/master_results.pl?file=3D..%2Fda=
ta%2F20120508%2FF043522.dat&amp;REPTYPE=3Dprotein&amp;_sigthreshold=3D0.0=
5&amp;REPORT=3D10&amp;_server_mudpit_switch=3D99999999&amp;_ignoreionssco=
rebelow=3D0&amp;_showsubsets=3D0&amp;_showpopups=3DTRUE&amp;_sortunassign=
ed=3Dscoredown&amp;_requireboldred=3D0#Hit4">4</A></TH>
    <TH align=3Dmiddle width=3D16 bgColor=3D#cccccc><A=20
      onmouseover=3D"cover(5,0,''); return true"=20
      onmouseout=3D"uncover(5,0,''); return true"=20
      =
href=3D"http://202.116.111.27/mascot/cgi/master_results.pl?file=3D..%2Fda=
ta%2F20120508%2FF043522.dat&amp;REPTYPE=3Dprotein&amp;_sigthreshold=3D0.0=
5&amp;REPORT=3D10&amp;_server_mudpit_switch=3D99999999&amp;_ignoreionssco=
rebelow=3D0&amp;_showsubsets=3D0&amp;_showpopups=3DTRUE&amp;_sortunassign=
ed=3Dscoredown&amp;_requireboldred=3D0#Hit5">5</A></TH>
    <TH align=3Dmiddle width=3D16 bgColor=3D#cccccc><A=20
      onmouseover=3D"cover(6,0,''); return true"=20
      onmouseout=3D"uncover(6,0,''); return true"=20
      =
href=3D"http://202.116.111.27/mascot/cgi/master_results.pl?file=3D..%2Fda=
ta%2F20120508%2FF043522.dat&amp;REPTYPE=3Dprotein&amp;_sigthreshold=3D0.0=
5&amp;REPORT=3D10&amp;_server_mudpit_switch=3D99999999&amp;_ignoreionssco=
rebelow=3D0&amp;_showsubsets=3D0&amp;_showpopups=3DTRUE&amp;_sortunassign=
ed=3Dscoredown&amp;_requireboldred=3D0#Hit6">6</A></TH>
    <TH align=3Dmiddle width=3D16 bgColor=3D#cccccc><A=20
      onmouseover=3D"cover(7,0,''); return true"=20
      onmouseout=3D"uncover(7,0,''); return true"=20
      =
href=3D"http://202.116.111.27/mascot/cgi/master_results.pl?file=3D..%2Fda=
ta%2F20120508%2FF043522.dat&amp;REPTYPE=3Dprotein&amp;_sigthreshold=3D0.0=
5&amp;REPORT=3D10&amp;_server_mudpit_switch=3D99999999&amp;_ignoreionssco=
rebelow=3D0&amp;_showsubsets=3D0&amp;_showpopups=3DTRUE&amp;_sortunassign=
ed=3Dscoredown&amp;_requireboldred=3D0#Hit7">7</A></TH>
    <TH align=3Dmiddle width=3D16 bgColor=3D#cccccc><A=20
      onmouseover=3D"cover(8,0,''); return true"=20
      onmouseout=3D"uncover(8,0,''); return true"=20
      =
href=3D"http://202.116.111.27/mascot/cgi/master_results.pl?file=3D..%2Fda=
ta%2F20120508%2FF043522.dat&amp;REPTYPE=3Dprotein&amp;_sigthreshold=3D0.0=
5&amp;REPORT=3D10&amp;_server_mudpit_switch=3D99999999&amp;_ignoreionssco=
rebelow=3D0&amp;_showsubsets=3D0&amp;_showpopups=3DTRUE&amp;_sortunassign=
ed=3Dscoredown&amp;_requireboldred=3D0#Hit8">8</A></TH>
    <TH align=3Dmiddle width=3D16 bgColor=3D#cccccc><A=20
      onmouseover=3D"cover(9,0,''); return true"=20
      onmouseout=3D"uncover(9,0,''); return true"=20
      =
href=3D"http://202.116.111.27/mascot/cgi/master_results.pl?file=3D..%2Fda=
ta%2F20120508%2FF043522.dat&amp;REPTYPE=3Dprotein&amp;_sigthreshold=3D0.0=
5&amp;REPORT=3D10&amp;_server_mudpit_switch=3D99999999&amp;_ignoreionssco=
rebelow=3D0&amp;_showsubsets=3D0&amp;_showpopups=3DTRUE&amp;_sortunassign=
ed=3Dscoredown&amp;_requireboldred=3D0#Hit9">9</A></TH>
    <TH align=3Dmiddle width=3D16 bgColor=3D#cccccc><A=20
      onmouseover=3D"cover(10,0,''); return true"=20
      onmouseout=3D"uncover(10,0,''); return true"=20
      =
href=3D"http://202.116.111.27/mascot/cgi/master_results.pl?file=3D..%2Fda=
ta%2F20120508%2FF043522.dat&amp;REPTYPE=3Dprotein&amp;_sigthreshold=3D0.0=
5&amp;REPORT=3D10&amp;_server_mudpit_switch=3D99999999&amp;_ignoreionssco=
rebelow=3D0&amp;_showsubsets=3D0&amp;_showpopups=3DTRUE&amp;_sortunassign=
ed=3Dscoredown&amp;_requireboldred=3D0#Hit10">10</A></TH></TR>
  <TR>
    <TD noWrap bgColor=3D#cccccc><B><INPUT type=3Dcheckbox CHECKED=20
      value=3D"699.381589 from(700.388865,1+)  intensity(87.9466)  =
query(1)"=20
      name=3DQUE> <A onmouseover=3D"cover(0,1,''); return true"=20
      onmouseout=3D"uncover(0,1,''); return true"=20
      =
href=3D"http://202.116.111.27/mascot/cgi/master_results.pl?file=3D..%2Fda=
ta%2F20120508%2FF043522.dat&amp;REPTYPE=3Dprotein&amp;_sigthreshold=3D0.0=
5&amp;REPORT=3D10&amp;_server_mudpit_switch=3D99999999&amp;_ignoreionssco=
rebelow=3D0&amp;_showsubsets=3D0&amp;_showpopups=3DTRUE&amp;_sortunassign=
ed=3Dscoredown&amp;_requireboldred=3D0#Query1">700.3889</A>=20
      (1+) </B></TD>
    <TD>&nbsp;</TD>
    <TD>&nbsp;</TD>
    <TD>&nbsp;</TD>
    <TD>&nbsp;</TD>
    <TD>&nbsp;</TD>
    <TD>&nbsp;</TD>
    <TD>&nbsp;</TD>
    <TD>&nbsp;</TD>
    <TD>&nbsp;</TD>
    <TD>&nbsp;</TD></TR>
  <TR>
    <TD noWrap bgColor=3D#cccccc><B><INPUT type=3Dcheckbox CHECKED=20
      value=3D"726.420042 from(727.427318,1+)  intensity(55.4637)  =
query(2)"=20
      name=3DQUE> <A onmouseover=3D"cover(0,2,''); return true"=20
      onmouseout=3D"uncover(0,2,''); return true"=20
      =
href=3D"http://202.116.111.27/mascot/cgi/master_results.pl?file=3D..%2Fda=
ta%2F20120508%2FF043522.dat&amp;REPTYPE=3Dprotein&amp;_sigthreshold=3D0.0=
5&amp;REPORT=3D10&amp;_server_mudpit_switch=3D99999999&amp;_ignoreionssco=
rebelow=3D0&amp;_showsubsets=3D0&amp;_showpopups=3DTRUE&amp;_sortunassign=
ed=3Dscoredown&amp;_requireboldred=3D0#Query2">727.4273</A>=20
      (1+) </B></TD>
    <TD>&nbsp;</TD>
    <TD>&nbsp;</TD>
    <TD>&nbsp;</TD>
    <TD>&nbsp;</TD>
    <TD>&nbsp;</TD>
    <TD>&nbsp;</TD>
    <TD>&nbsp;</TD>
    <TD>&nbsp;</TD>
    <TD>&nbsp;</TD>
    <TD>&nbsp;</TD></TR>
  <TR>
    <TD noWrap bgColor=3D#cccccc><B><INPUT type=3Dcheckbox CHECKED=20
      value=3D"855.514315 from(856.521591,1+)  intensity(104.1504)  =
query(3)"=20
      name=3DQUE> <A onmouseover=3D"cover(0,3,''); return true"=20
      onmouseout=3D"uncover(0,3,''); return true"=20
      =
href=3D"http://202.116.111.27/mascot/cgi/master_results.pl?file=3D..%2Fda=
ta%2F20120508%2FF043522.dat&amp;REPTYPE=3Dprotein&amp;_sigthreshold=3D0.0=
5&amp;REPORT=3D10&amp;_server_mudpit_switch=3D99999999&amp;_ignoreionssco=
rebelow=3D0&amp;_showsubsets=3D0&amp;_showpopups=3DTRUE&amp;_sortunassign=
ed=3Dscoredown&amp;_requireboldred=3D0#Query3">856.5216</A>=20
      (1+) </B></TD>
    <TD>&nbsp;</TD>
    <TD>&nbsp;</TD>
    <TD>&nbsp;</TD>
    <TD>&nbsp;</TD>
    <TD>&nbsp;</TD>
    <TD>&nbsp;</TD>
    <TD>&nbsp;</TD>
    <TD>&nbsp;</TD>
    <TD>&nbsp;</TD>
    <TD>&nbsp;</TD></TR>
  <TR>
    <TD noWrap bgColor=3D#cccccc><B><INPUT type=3Dcheckbox CHECKED=20
      value=3D"869.536719 from(870.543995,1+)  intensity(282.7173)  =
query(4)"=20
      name=3DQUE> <A onmouseover=3D"cover(0,4,''); return true"=20
      onmouseout=3D"uncover(0,4,''); return true"=20
      =
href=3D"http://202.116.111.27/mascot/cgi/master_results.pl?file=3D..%2Fda=
ta%2F20120508%2FF043522.dat&amp;REPTYPE=3Dprotein&amp;_sigthreshold=3D0.0=
5&amp;REPORT=3D10&amp;_server_mudpit_switch=3D99999999&amp;_ignoreionssco=
rebelow=3D0&amp;_showsubsets=3D0&amp;_showpopups=3DTRUE&amp;_sortunassign=
ed=3Dscoredown&amp;_requireboldred=3D0#Query4">870.5440</A>=20
      (1+) </B></TD>
    <TD>&nbsp;</TD>
    <TD>&nbsp;</TD>
    <TD>&nbsp;</TD>
    <TD>&nbsp;</TD>
    <TD>&nbsp;</TD>
    <TD>&nbsp;</TD>
    <TD>&nbsp;</TD>
    <TD>&nbsp;</TD>
    <TD>&nbsp;</TD>
    <TD>&nbsp;</TD></TR>
  <TR>
    <TD noWrap bgColor=3D#cccccc><B><INPUT type=3Dcheckbox CHECKED=20
      value=3D"908.451777 from(909.459053,1+)  intensity(396.8272)  =
query(5)"=20
      name=3DQUE> <A onmouseover=3D"cover(0,5,''); return true"=20
      onmouseout=3D"uncover(0,5,''); return true"=20
      =
href=3D"http://202.116.111.27/mascot/cgi/master_results.pl?file=3D..%2Fda=
ta%2F20120508%2FF043522.dat&amp;REPTYPE=3Dprotein&amp;_sigthreshold=3D0.0=
5&amp;REPORT=3D10&amp;_server_mudpit_switch=3D99999999&amp;_ignoreionssco=
rebelow=3D0&amp;_showsubsets=3D0&amp;_showpopups=3DTRUE&amp;_sortunassign=
ed=3Dscoredown&amp;_requireboldred=3D0#Query5">909.4591</A>=20
      (1+) </B></TD>
    <TD>&nbsp;</TD>
    <TD>&nbsp;</TD>
    <TD>&nbsp;</TD>
    <TD>&nbsp;</TD>
    <TD>&nbsp;</TD>
    <TD>&nbsp;</TD>
    <TD>&nbsp;</TD>
    <TD>&nbsp;</TD>
    <TD>&nbsp;</TD>
    <TD>&nbsp;</TD></TR>
  <TR>
    <TD noWrap bgColor=3D#cccccc><B><INPUT type=3Dcheckbox CHECKED=20
      value=3D"911.513386 from(912.520662,1+)  intensity(1117.9764)  =
query(6)"=20
      name=3DQUE> <A onmouseover=3D"cover(0,6,''); return true"=20
      onmouseout=3D"uncover(0,6,''); return true"=20
      =
href=3D"http://202.116.111.27/mascot/cgi/master_results.pl?file=3D..%2Fda=
ta%2F20120508%2FF043522.dat&amp;REPTYPE=3Dprotein&amp;_sigthreshold=3D0.0=
5&amp;REPORT=3D10&amp;_server_mudpit_switch=3D99999999&amp;_ignoreionssco=
rebelow=3D0&amp;_showsubsets=3D0&amp;_showpopups=3DTRUE&amp;_sortunassign=
ed=3Dscoredown&amp;_requireboldred=3D0#Query6">912.5207</A>=20
      (1+) </B></TD>
    <TD>&nbsp;</TD>
    <TD>&nbsp;</TD>
    <TD>&nbsp;</TD>
    <TD>&nbsp;</TD>
    <TD>&nbsp;</TD>
    <TD>&nbsp;</TD>
    <TD>&nbsp;</TD>
    <TD>&nbsp;</TD>
    <TD>&nbsp;</TD>
    <TD>&nbsp;</TD></TR>
  <TR>
    <TD noWrap bgColor=3D#cccccc><B><INPUT type=3Dcheckbox CHECKED=20
      value=3D"1095.575754 from(1096.583030,1+)  intensity(48.4552)  =
query(7)"=20
      name=3DQUE> <A onmouseover=3D"cover(0,7,''); return true"=20
      onmouseout=3D"uncover(0,7,''); return true"=20
      =
href=3D"http://202.116.111.27/mascot/cgi/master_results.pl?file=3D..%2Fda=
ta%2F20120508%2FF043522.dat&amp;REPTYPE=3Dprotein&amp;_sigthreshold=3D0.0=
5&amp;REPORT=3D10&amp;_server_mudpit_switch=3D99999999&amp;_ignoreionssco=
rebelow=3D0&amp;_showsubsets=3D0&amp;_showpopups=3DTRUE&amp;_sortunassign=
ed=3Dscoredown&amp;_requireboldred=3D0#Query7">1096.5830</A>=20
      (1+) </B></TD>
    <TD>&nbsp;</TD>
    <TD>&nbsp;</TD>
    <TD>&nbsp;</TD>
    <TD>&nbsp;</TD>
    <TD>&nbsp;</TD>
    <TD>&nbsp;</TD>
    <TD>&nbsp;</TD>
    <TD>&nbsp;</TD>
    <TD>&nbsp;</TD>
    <TD>&nbsp;</TD></TR>
  <TR>
    <TD noWrap bgColor=3D#cccccc><B><INPUT type=3Dcheckbox CHECKED=20
      value=3D"1120.606918 from(1121.614194,1+)  intensity(39.1439)  =
query(8)"=20
      name=3DQUE> <A onmouseover=3D"cover(0,8,''); return true"=20
      onmouseout=3D"uncover(0,8,''); return true"=20
      =
href=3D"http://202.116.111.27/mascot/cgi/master_results.pl?file=3D..%2Fda=
ta%2F20120508%2FF043522.dat&amp;REPTYPE=3Dprotein&amp;_sigthreshold=3D0.0=
5&amp;REPORT=3D10&amp;_server_mudpit_switch=3D99999999&amp;_ignoreionssco=
rebelow=3D0&amp;_showsubsets=3D0&amp;_showpopups=3DTRUE&amp;_sortunassign=
ed=3Dscoredown&amp;_requireboldred=3D0#Query8">1121.6142</A>=20
      (1+) </B></TD>
    <TD>&nbsp;</TD>
    <TD>&nbsp;</TD>
    <TD>&nbsp;</TD>
    <TD>&nbsp;</TD>
    <TD>&nbsp;</TD>
    <TD>&nbsp;</TD>
    <TD>&nbsp;</TD>
    <TD>&nbsp;</TD>
    <TD>&nbsp;</TD>
    <TD>&nbsp;</TD></TR>
  <TR>
    <TD noWrap bgColor=3D#cccccc><B><INPUT type=3Dcheckbox CHECKED=20
      value=3D"1192.625761 from(1193.633037,1+)  intensity(0.0000)  =
query(9)"=20
      name=3DQUE> <A onmouseover=3D"cover(0,9,''); return true"=20
      onmouseout=3D"uncover(0,9,''); return true"=20
      =
href=3D"http://202.116.111.27/mascot/cgi/master_results.pl?file=3D..%2Fda=
ta%2F20120508%2FF043522.dat&amp;REPTYPE=3Dprotein&amp;_sigthreshold=3D0.0=
5&amp;REPORT=3D10&amp;_server_mudpit_switch=3D99999999&amp;_ignoreionssco=
rebelow=3D0&amp;_showsubsets=3D0&amp;_showpopups=3DTRUE&amp;_sortunassign=
ed=3Dscoredown&amp;_requireboldred=3D0#Query9">1193.6330</A>=20
      (1+) </B></TD>
    <TD>&nbsp;</TD>
    <TD>&nbsp;</TD>
    <TD>&nbsp;</TD>
    <TD>&nbsp;</TD>
    <TD>&nbsp;</TD>
    <TD>&nbsp;</TD>
    <TD>&nbsp;</TD>
    <TD>&nbsp;</TD>
    <TD>&nbsp;</TD>
    <TD>&nbsp;</TD></TR>
  <TR>
    <TD noWrap bgColor=3D#cccccc><B><INPUT type=3Dcheckbox CHECKED=20
      value=3D"1233.649182 from(1234.656458,1+)  intensity(72.9806)  =
query(10)"=20
      name=3DQUE> <A onmouseover=3D"cover(0,10,''); return true"=20
      onmouseout=3D"uncover(0,10,''); return true"=20
      =
href=3D"http://202.116.111.27/mascot/cgi/master_results.pl?file=3D..%2Fda=
ta%2F20120508%2FF043522.dat&amp;REPTYPE=3Dprotein&amp;_sigthreshold=3D0.0=
5&amp;REPORT=3D10&amp;_server_mudpit_switch=3D99999999&amp;_ignoreionssco=
rebelow=3D0&amp;_showsubsets=3D0&amp;_showpopups=3DTRUE&amp;_sortunassign=
ed=3Dscoredown&amp;_requireboldred=3D0#Query10">1234.6565</A>=20
      (1+) </B></TD>
    <TD>&nbsp;</TD>
    <TD>&nbsp;</TD>
    <TD>&nbsp;</TD>
    <TD>&nbsp;</TD>
    <TD>&nbsp;</TD>
    <TD>&nbsp;</TD>
    <TD>&nbsp;</TD>
    <TD>&nbsp;</TD>
    <TD>&nbsp;</TD>
    <TD>&nbsp;</TD></TR>
  <TR>
    <TD noWrap bgColor=3D#cccccc><B><INPUT type=3Dcheckbox CHECKED=20
      value=3D"1291.646710 from(1292.653986,1+)  intensity(79.7574)  =
query(11)"=20
      name=3DQUE> <A onmouseover=3D"cover(0,11,''); return true"=20
      onmouseout=3D"uncover(0,11,''); return true"=20
      =
href=3D"http://202.116.111.27/mascot/cgi/master_results.pl?file=3D..%2Fda=
ta%2F20120508%2FF043522.dat&amp;REPTYPE=3Dprotein&amp;_sigthreshold=3D0.0=
5&amp;REPORT=3D10&amp;_server_mudpit_switch=3D99999999&amp;_ignoreionssco=
rebelow=3D0&amp;_showsubsets=3D0&amp;_showpopups=3DTRUE&amp;_sortunassign=
ed=3Dscoredown&amp;_requireboldred=3D0#Query11">1292.6540</A>=20
      (1+) </B></TD>
    <TD>&nbsp;</TD>
    <TD>&nbsp;</TD>
    <TD>&nbsp;</TD>
    <TD>&nbsp;</TD>
    <TD>&nbsp;</TD>
    <TD>&nbsp;</TD>
    <TD>&nbsp;</TD>
    <TD>&nbsp;</TD>
    <TD>&nbsp;</TD>
    <TD>&nbsp;</TD></TR>
  <TR>
    <TD noWrap bgColor=3D#cccccc><B><INPUT type=3Dcheckbox CHECKED=20
      value=3D"1466.732453 from(1467.739729,1+)  intensity(35.5065)  =
query(12)"=20
      name=3DQUE> <A onmouseover=3D"cover(0,12,''); return true"=20
      onmouseout=3D"uncover(0,12,''); return true"=20
      =
href=3D"http://202.116.111.27/mascot/cgi/master_results.pl?file=3D..%2Fda=
ta%2F20120508%2FF043522.dat&amp;REPTYPE=3Dprotein&amp;_sigthreshold=3D0.0=
5&amp;REPORT=3D10&amp;_server_mudpit_switch=3D99999999&amp;_ignoreionssco=
rebelow=3D0&amp;_showsubsets=3D0&amp;_showpopups=3DTRUE&amp;_sortunassign=
ed=3Dscoredown&amp;_requireboldred=3D0#Query12">1467.7397</A>=20
      (1+) </B></TD>
    <TD>&nbsp;</TD>
    <TD>&nbsp;</TD>
    <TD>&nbsp;</TD>
    <TD>&nbsp;</TD>
    <TD>&nbsp;</TD>
    <TD>&nbsp;</TD>
    <TD>&nbsp;</TD>
    <TD>&nbsp;</TD>
    <TD>&nbsp;</TD>
    <TD>&nbsp;</TD></TR>
  <TR>
    <TD noWrap bgColor=3D#cccccc><B><INPUT type=3Dcheckbox CHECKED=20
      value=3D"1492.735084 from(1493.742360,1+)  intensity(82.5344)  =
query(13)"=20
      name=3DQUE> <A onmouseover=3D"cover(0,13,''); return true"=20
      onmouseout=3D"uncover(0,13,''); return true"=20
      =
href=3D"http://202.116.111.27/mascot/cgi/master_results.pl?file=3D..%2Fda=
ta%2F20120508%2FF043522.dat&amp;REPTYPE=3Dprotein&amp;_sigthreshold=3D0.0=
5&amp;REPORT=3D10&amp;_server_mudpit_switch=3D99999999&amp;_ignoreionssco=
rebelow=3D0&amp;_showsubsets=3D0&amp;_showpopups=3DTRUE&amp;_sortunassign=
ed=3Dscoredown&amp;_requireboldred=3D0#Query13">1493.7424</A>=20
      (1+) </B></TD>
    <TD>&nbsp;</TD>
    <TD>&nbsp;</TD>
    <TD>&nbsp;</TD>
    <TD>&nbsp;</TD>
    <TD>&nbsp;</TD>
    <TD>&nbsp;</TD>
    <TD>&nbsp;</TD>
    <TD>&nbsp;</TD>
    <TD>&nbsp;</TD>
    <TD>&nbsp;</TD></TR>
  <TR>
    <TD noWrap bgColor=3D#cccccc><B><INPUT type=3Dcheckbox CHECKED=20
      value=3D"1523.744541 from(1524.751817,1+)  intensity(0.0000)  =
query(14)"=20
      name=3DQUE> <A onmouseover=3D"cover(0,14,''); return true"=20
      onmouseout=3D"uncover(0,14,''); return true"=20
      =
href=3D"http://202.116.111.27/mascot/cgi/master_results.pl?file=3D..%2Fda=
ta%2F20120508%2FF043522.dat&amp;REPTYPE=3Dprotein&amp;_sigthreshold=3D0.0=
5&amp;REPORT=3D10&amp;_server_mudpit_switch=3D99999999&amp;_ignoreionssco=
rebelow=3D0&amp;_showsubsets=3D0&amp;_showpopups=3DTRUE&amp;_sortunassign=
ed=3Dscoredown&amp;_requireboldred=3D0#Query14">1524.7518</A>=20
      (1+) </B></TD>
    <TD>&nbsp;</TD>
    <TD>&nbsp;</TD>
    <TD>&nbsp;</TD>
    <TD>&nbsp;</TD>
    <TD>&nbsp;</TD>
    <TD>&nbsp;</TD>
    <TD>&nbsp;</TD>
    <TD>&nbsp;</TD>
    <TD>&nbsp;</TD>
    <TD>&nbsp;</TD></TR>
  <TR>
    <TD noWrap bgColor=3D#cccccc><B><INPUT type=3Dcheckbox CHECKED=20
      value=3D"1552.727018 from(1553.734294,1+)  intensity(65.2154)  =
query(15)"=20
      name=3DQUE> <A onmouseover=3D"cover(0,15,''); return true"=20
      onmouseout=3D"uncover(0,15,''); return true"=20
      =
href=3D"http://202.116.111.27/mascot/cgi/master_results.pl?file=3D..%2Fda=
ta%2F20120508%2FF043522.dat&amp;REPTYPE=3Dprotein&amp;_sigthreshold=3D0.0=
5&amp;REPORT=3D10&amp;_server_mudpit_switch=3D99999999&amp;_ignoreionssco=
rebelow=3D0&amp;_showsubsets=3D0&amp;_showpopups=3DTRUE&amp;_sortunassign=
ed=3Dscoredown&amp;_requireboldred=3D0#Query15">1553.7343</A>=20
      (1+) </B></TD>
    <TD>&nbsp;</TD>
    <TD>&nbsp;</TD>
    <TD>&nbsp;</TD>
    <TD>&nbsp;</TD>
    <TD>&nbsp;</TD>
    <TD>&nbsp;</TD>
    <TD>&nbsp;</TD>
    <TD>&nbsp;</TD>
    <TD>&nbsp;</TD>
    <TD>&nbsp;</TD></TR>
  <TR>
    <TD noWrap bgColor=3D#cccccc><B><INPUT type=3Dcheckbox CHECKED=20
      value=3D"1591.792282 from(1592.799558,1+)  intensity(41.5130)  =
query(16)"=20
      name=3DQUE> <A onmouseover=3D"cover(0,16,''); return true"=20
      onmouseout=3D"uncover(0,16,''); return true"=20
      =
href=3D"http://202.116.111.27/mascot/cgi/master_results.pl?file=3D..%2Fda=
ta%2F20120508%2FF043522.dat&amp;REPTYPE=3Dprotein&amp;_sigthreshold=3D0.0=
5&amp;REPORT=3D10&amp;_server_mudpit_switch=3D99999999&amp;_ignoreionssco=
rebelow=3D0&amp;_showsubsets=3D0&amp;_showpopups=3DTRUE&amp;_sortunassign=
ed=3Dscoredown&amp;_requireboldred=3D0#Query16">1592.7996</A>=20
      (1+) </B></TD>
    <TD>&nbsp;</TD>
    <TD>&nbsp;</TD>
    <TD>&nbsp;</TD>
    <TD>&nbsp;</TD>
    <TD>&nbsp;</TD>
    <TD>&nbsp;</TD>
    <TD>&nbsp;</TD>
    <TD>&nbsp;</TD>
    <TD>&nbsp;</TD>
    <TD>&nbsp;</TD></TR>
  <TR>
    <TD noWrap bgColor=3D#cccccc><B><INPUT type=3Dcheckbox CHECKED=20
      value=3D"1706.766464 from(1707.773740,1+)  intensity(0.0000)  =
query(17)"=20
      name=3DQUE> <A onmouseover=3D"cover(0,17,''); return true"=20
      onmouseout=3D"uncover(0,17,''); return true"=20
      =
href=3D"http://202.116.111.27/mascot/cgi/master_results.pl?file=3D..%2Fda=
ta%2F20120508%2FF043522.dat&amp;REPTYPE=3Dprotein&amp;_sigthreshold=3D0.0=
5&amp;REPORT=3D10&amp;_server_mudpit_switch=3D99999999&amp;_ignoreionssco=
rebelow=3D0&amp;_showsubsets=3D0&amp;_showpopups=3DTRUE&amp;_sortunassign=
ed=3Dscoredown&amp;_requireboldred=3D0#Query17">1707.7737</A>=20
      (1+) </B></TD>
    <TD>&nbsp;</TD>
    <TD>&nbsp;</TD>
    <TD>&nbsp;</TD>
    <TD>&nbsp;</TD>
    <TD>&nbsp;</TD>
    <TD>&nbsp;</TD>
    <TD>&nbsp;</TD>
    <TD>&nbsp;</TD>
    <TD>&nbsp;</TD>
    <TD>&nbsp;</TD></TR>
  <TR>
    <TD noWrap bgColor=3D#cccccc><B><INPUT type=3Dcheckbox CHECKED=20
      value=3D"1716.890064 from(1717.897340,1+)  intensity(0.0000)  =
query(18)"=20
      name=3DQUE> <A onmouseover=3D"cover(0,18,''); return true"=20
      onmouseout=3D"uncover(0,18,''); return true"=20
      =
href=3D"http://202.116.111.27/mascot/cgi/master_results.pl?file=3D..%2Fda=
ta%2F20120508%2FF043522.dat&amp;REPTYPE=3Dprotein&amp;_sigthreshold=3D0.0=
5&amp;REPORT=3D10&amp;_server_mudpit_switch=3D99999999&amp;_ignoreionssco=
rebelow=3D0&amp;_showsubsets=3D0&amp;_showpopups=3DTRUE&amp;_sortunassign=
ed=3Dscoredown&amp;_requireboldred=3D0#Query18">1717.8973</A>=20
      (1+) </B></TD>
    <TD>&nbsp;</TD>
    <TD>&nbsp;</TD>
    <TD>&nbsp;</TD>
    <TD>&nbsp;</TD>
    <TD>&nbsp;</TD>
    <TD>&nbsp;</TD>
    <TD>&nbsp;</TD>
    <TD>&nbsp;</TD>
    <TD>&nbsp;</TD>
    <TD>&nbsp;</TD></TR>
  <TR>
    <TD noWrap bgColor=3D#cccccc><B><INPUT type=3Dcheckbox CHECKED=20
      value=3D"1811.861739 from(1812.869015,1+)  intensity(25.9908)  =
query(19)"=20
      name=3DQUE> <A onmouseover=3D"cover(0,19,''); return true"=20
      onmouseout=3D"uncover(0,19,''); return true"=20
      =
href=3D"http://202.116.111.27/mascot/cgi/master_results.pl?file=3D..%2Fda=
ta%2F20120508%2FF043522.dat&amp;REPTYPE=3Dprotein&amp;_sigthreshold=3D0.0=
5&amp;REPORT=3D10&amp;_server_mudpit_switch=3D99999999&amp;_ignoreionssco=
rebelow=3D0&amp;_showsubsets=3D0&amp;_showpopups=3DTRUE&amp;_sortunassign=
ed=3Dscoredown&amp;_requireboldred=3D0#Query19">1812.8690</A>=20
      (1+) </B></TD>
    <TD>&nbsp;</TD>
    <TD>&nbsp;</TD>
    <TD>&nbsp;</TD>
    <TD>&nbsp;</TD>
    <TD>&nbsp;</TD>
    <TD>&nbsp;</TD>
    <TD>&nbsp;</TD>
    <TD>&nbsp;</TD>
    <TD>&nbsp;</TD>
    <TD>&nbsp;</TD></TR>
  <TR>
    <TD noWrap bgColor=3D#cccccc><B><INPUT type=3Dcheckbox CHECKED=20
      value=3D"1837.903928 from(1838.911204,1+)  intensity(116.7345)  =
query(20)"=20
      name=3DQUE> <A onmouseover=3D"cover(0,20,''); return true"=20
      onmouseout=3D"uncover(0,20,''); return true"=20
      =
href=3D"http://202.116.111.27/mascot/cgi/master_results.pl?file=3D..%2Fda=
ta%2F20120508%2FF043522.dat&amp;REPTYPE=3Dprotein&amp;_sigthreshold=3D0.0=
5&amp;REPORT=3D10&amp;_server_mudpit_switch=3D99999999&amp;_ignoreionssco=
rebelow=3D0&amp;_showsubsets=3D0&amp;_showpopups=3DTRUE&amp;_sortunassign=
ed=3Dscoredown&amp;_requireboldred=3D0#Query20">1838.9112</A>=20
      (1+) </B></TD>
    <TD>&nbsp;</TD>
    <TD>&nbsp;</TD>
    <TD>&nbsp;</TD>
    <TD>&nbsp;</TD>
    <TD>&nbsp;</TD>
    <TD>&nbsp;</TD>
    <TD>&nbsp;</TD>
    <TD>&nbsp;</TD>
    <TD>&nbsp;</TD>
    <TD>&nbsp;</TD></TR>
  <TR>
    <TD noWrap bgColor=3D#cccccc><B><INPUT type=3Dcheckbox CHECKED=20
      value=3D"2168.135519 from(2169.142795,1+)  intensity(99.4974)  =
query(21)"=20
      name=3DQUE> <A onmouseover=3D"cover(0,21,''); return true"=20
      onmouseout=3D"uncover(0,21,''); return true"=20
      =
href=3D"http://202.116.111.27/mascot/cgi/master_results.pl?file=3D..%2Fda=
ta%2F20120508%2FF043522.dat&amp;REPTYPE=3Dprotein&amp;_sigthreshold=3D0.0=
5&amp;REPORT=3D10&amp;_server_mudpit_switch=3D99999999&amp;_ignoreionssco=
rebelow=3D0&amp;_showsubsets=3D0&amp;_showpopups=3DTRUE&amp;_sortunassign=
ed=3Dscoredown&amp;_requireboldred=3D0#Query21">2169.1428</A>=20
      (1+) </B></TD>
    <TD>&nbsp;</TD>
    <TD>&nbsp;</TD>
    <TD>&nbsp;</TD>
    <TD>&nbsp;</TD>
    <TD>&nbsp;</TD>
    <TD>&nbsp;</TD>
    <TD>&nbsp;</TD>
    <TD>&nbsp;</TD>
    <TD>&nbsp;</TD>
    <TD>&nbsp;</TD></TR>
  <TR>
    <TD noWrap bgColor=3D#cccccc><B><INPUT type=3Dcheckbox CHECKED=20
      value=3D"2224.116032 from(2225.123308,1+)  intensity(44.6787)  =
query(22)"=20
      name=3DQUE> <A onmouseover=3D"cover(0,22,''); return true"=20
      onmouseout=3D"uncover(0,22,''); return true"=20
      =
href=3D"http://202.116.111.27/mascot/cgi/master_results.pl?file=3D..%2Fda=
ta%2F20120508%2FF043522.dat&amp;REPTYPE=3Dprotein&amp;_sigthreshold=3D0.0=
5&amp;REPORT=3D10&amp;_server_mudpit_switch=3D99999999&amp;_ignoreionssco=
rebelow=3D0&amp;_showsubsets=3D0&amp;_showpopups=3DTRUE&amp;_sortunassign=
ed=3Dscoredown&amp;_requireboldred=3D0#Query22">2225.1233</A>=20
      (1+) </B></TD>
    <TD>&nbsp;</TD>
    <TD>&nbsp;</TD>
    <TD>&nbsp;</TD>
    <TD>&nbsp;</TD>
    <TD>&nbsp;</TD>
    <TD>&nbsp;</TD>
    <TD>&nbsp;</TD>
    <TD>&nbsp;</TD>
    <TD>&nbsp;</TD>
    <TD>&nbsp;</TD></TR>
  <TR>
    <TD noWrap bgColor=3D#cccccc><B><INPUT type=3Dcheckbox CHECKED=20
      value=3D"2283.161085 from(2284.168361,1+)  intensity(34.4749)  =
query(23)"=20
      name=3DQUE> <A onmouseover=3D"cover(0,23,''); return true"=20
      onmouseout=3D"uncover(0,23,''); return true"=20
      =
href=3D"http://202.116.111.27/mascot/cgi/master_results.pl?file=3D..%2Fda=
ta%2F20120508%2FF043522.dat&amp;REPTYPE=3Dprotein&amp;_sigthreshold=3D0.0=
5&amp;REPORT=3D10&amp;_server_mudpit_switch=3D99999999&amp;_ignoreionssco=
rebelow=3D0&amp;_showsubsets=3D0&amp;_showpopups=3DTRUE&amp;_sortunassign=
ed=3Dscoredown&amp;_requireboldred=3D0#Query23">2284.1684</A>=20
      (1+) </B></TD>
    <TD>&nbsp;</TD>
    <TD>&nbsp;</TD>
    <TD>&nbsp;</TD>
    <TD>&nbsp;</TD>
    <TD>&nbsp;</TD>
    <TD>&nbsp;</TD>
    <TD>&nbsp;</TD>
    <TD>&nbsp;</TD>
    <TD>&nbsp;</TD>
    <TD>&nbsp;</TD></TR></TBODY></TABLE>
<SCRIPT language=3DJavaScript>=0A=
<!-- =0A=
=0A=
arrayReady =3D 1;=0A=
=0A=
// -->=0A=
</SCRIPT>
<INPUT type=3Dhidden value=3D2 name=3DFORMVER> <INPUT type=3Dhidden =
value=3DMIS=20
name=3DSEARCH> <INPUT type=3Dhidden name=3DUSERNAME> <INPUT =
type=3Dhidden=20
name=3DUSEREMAIL> <INPUT type=3Dhidden name=3DCOM> <INPUT type=3Dhidden=20
value=3D"Carbamidomethyl (C)" name=3DMODS> <INPUT type=3Dhidden =
value=3D"Oxidation (M)"=20
name=3DIT_MODS> <INPUT type=3Dhidden value=3DTrypsin name=3DCLE> <INPUT =
type=3Dhidden=20
value=3DMonoisotopic name=3DMASS> <INPUT type=3Dhidden name=3DSEG> =
<INPUT type=3Dhidden=20
value=3D75 name=3DTOL> <INPUT type=3Dhidden value=3Dppm name=3DTOLU> =
<INPUT type=3Dhidden=20
value=3D0.5 name=3DITOL> <INPUT type=3Dhidden value=3DDa name=3DITOLU> =
<INPUT type=3Dhidden=20
value=3DNCBInr name=3DDB> <INPUT type=3Dhidden value=3D1+ name=3DCHARGE> =
<INPUT=20
type=3Dhidden value=3D1 name=3DPFA> <INPUT type=3Dhidden name=3DFILE> =
<INPUT type=3Dhidden=20
value=3D"Mascot generic" name=3DFORMAT> <INPUT type=3Dhidden=20
value=3D../data/20120508/F043522.dat name=3DINTERMEDIATE> <INPUT =
type=3Dhidden=20
value=3D10 name=3DREPORT> <INPUT type=3Dhidden value=3DON =
name=3DOVERVIEW> <INPUT=20
type=3Dhidden name=3DPRECURSOR> <INPUT type=3Dhidden=20
value=3D". . . . . . . . . . . . . . . . Rattus" name=3DTAXONOMY> <INPUT =
type=3Dhidden=20
name=3DREPTYPE> <INPUT type=3Dhidden value=3D"not again" =
name=3DrepeatSearch> <INPUT=20
type=3Dhidden value=3DMALDI-TOF-TOF name=3DINSTRUMENT> <INPUT =
type=3Dhidden=20
name=3DACCESSION> <INPUT type=3Dhidden value=3D0 name=3DDECOY> <INPUT =
type=3Dhidden=20
value=3DNone name=3DQUANTITATION> <INPUT type=3Dhidden value=3D0 =
name=3DPEP_ISOTOPE_ERROR>=20

<P><INPUT onclick=3D"checkQuery(1,23, this.form)" type=3Dbutton =
value=3D"Select All">=20
&nbsp;&nbsp;<INPUT onclick=3D"checkQuery(0,23, this.form)" type=3Dbutton =
value=3D"Select None">=20
&nbsp;&nbsp;<INPUT type=3Dsubmit value=3D"Search Selected">=20
&nbsp;&nbsp;&nbsp;&nbsp;</FORM>
<H3>Index</H3>
<TABLE cellSpacing=3D0 cellPadding=3D0 border=3D0>
  <TBODY>
  <TR>
    <TD>&nbsp;</TD>
    <TD><TT><B>&nbsp;Accession</B></TT></TD>
    <TD><TT><B>&nbsp;&nbsp;Mass</B></TT></TD>
    <TD><TT><B>&nbsp;&nbsp;Score</B></TT></TD>
    <TD><TT><B>&nbsp;&nbsp;Description</B></TT></TD></TR>
  <TR>
    <TD noWrap align=3Dright><TT><B>1.</B></TT></TD>
    <TD noWrap><TT><B>&nbsp;<A=20
      =
href=3D"http://202.116.111.27/mascot/cgi/master_results.pl?file=3D..%2Fda=
ta%2F20120508%2FF043522.dat&amp;REPTYPE=3Dprotein&amp;_sigthreshold=3D0.0=
5&amp;REPORT=3D10&amp;_server_mudpit_switch=3D99999999&amp;_ignoreionssco=
rebelow=3D0&amp;_showsubsets=3D0&amp;_showpopups=3DTRUE&amp;_sortunassign=
ed=3Dscoredown&amp;_requireboldred=3D0#Hit1">gi|40786469</A></B></TT></TD=
>
    <TD noWrap><TT>&nbsp;&nbsp;54574</TT></TD>
    <TD noWrap align=3Dright><TT>62</TT></TD>
    <TD noWrap><TT>&nbsp;&nbsp;dihydrolipoyl dehydrogenase, =
mitochondrial=20
      precursor [Rattus norvegicus]</TT></TD></TR>
  <TR>
    <TD noWrap align=3Dright><TT><B>2.</B></TT></TD>
    <TD noWrap><TT><B>&nbsp;<A=20
      =
href=3D"http://202.116.111.27/mascot/cgi/master_results.pl?file=3D..%2Fda=
ta%2F20120508%2FF043522.dat&amp;REPTYPE=3Dprotein&amp;_sigthreshold=3D0.0=
5&amp;REPORT=3D10&amp;_server_mudpit_switch=3D99999999&amp;_ignoreionssco=
rebelow=3D0&amp;_showsubsets=3D0&amp;_showpopups=3DTRUE&amp;_sortunassign=
ed=3Dscoredown&amp;_requireboldred=3D0#Hit2">gi|27665034</A></B></TT></TD=
>
    <TD noWrap><TT>&nbsp;&nbsp;26927</TT></TD>
    <TD noWrap align=3Dright><TT>48</TT></TD>
    <TD noWrap><TT>&nbsp;&nbsp;PREDICTED: putative-like [Rattus=20
      norvegicus]</TT></TD></TR>
  <TR>
    <TD noWrap align=3Dright><TT><B>3.</B></TT></TD>
    <TD noWrap><TT><B>&nbsp;<A=20
      =
href=3D"http://202.116.111.27/mascot/cgi/master_results.pl?file=3D..%2Fda=
ta%2F20120508%2FF043522.dat&amp;REPTYPE=3Dprotein&amp;_sigthreshold=3D0.0=
5&amp;REPORT=3D10&amp;_server_mudpit_switch=3D99999999&amp;_ignoreionssco=
rebelow=3D0&amp;_showsubsets=3D0&amp;_showpopups=3DTRUE&amp;_sortunassign=
ed=3Dscoredown&amp;_requireboldred=3D0#Hit3">gi|62660600</A></B></TT></TD=
>
    <TD noWrap><TT>&nbsp;&nbsp;24153</TT></TD>
    <TD noWrap align=3Dright><TT>45</TT></TD>
    <TD noWrap><TT>&nbsp;&nbsp;PREDICTED: high mobility group protein =
B2-like=20
      [Rattus norvegicus]</TT></TD></TR>
  <TR>
    <TD noWrap align=3Dright><TT><B>4.</B></TT></TD>
    <TD noWrap><TT><B>&nbsp;<A=20
      =
href=3D"http://202.116.111.27/mascot/cgi/master_results.pl?file=3D..%2Fda=
ta%2F20120508%2FF043522.dat&amp;REPTYPE=3Dprotein&amp;_sigthreshold=3D0.0=
5&amp;REPORT=3D10&amp;_server_mudpit_switch=3D99999999&amp;_ignoreionssco=
rebelow=3D0&amp;_showsubsets=3D0&amp;_showpopups=3DTRUE&amp;_sortunassign=
ed=3Dscoredown&amp;_requireboldred=3D0#Hit4">gi|149050716</A></B></TT></T=
D>
    <TD noWrap><TT>&nbsp;&nbsp;6022</TT></TD>
    <TD noWrap align=3Dright><TT>40</TT></TD>
    <TD noWrap><TT>&nbsp;&nbsp;brain and reproductive organ-expressed =
protein,=20
      isoform CRA_b [Rattus norvegicus]</TT></TD></TR>
  <TR>
    <TD noWrap align=3Dright><TT><B>5.</B></TT></TD>
    <TD noWrap><TT><B>&nbsp;<A=20
      =
href=3D"http://202.116.111.27/mascot/cgi/master_results.pl?file=3D..%2Fda=
ta%2F20120508%2FF043522.dat&amp;REPTYPE=3Dprotein&amp;_sigthreshold=3D0.0=
5&amp;REPORT=3D10&amp;_server_mudpit_switch=3D99999999&amp;_ignoreionssco=
rebelow=3D0&amp;_showsubsets=3D0&amp;_showpopups=3DTRUE&amp;_sortunassign=
ed=3Dscoredown&amp;_requireboldred=3D0#Hit5">gi|51948454</A></B></TT></TD=
>
    <TD noWrap><TT>&nbsp;&nbsp;52384</TT></TD>
    <TD noWrap align=3Dright><TT>40</TT></TD>
    <TD noWrap><TT>&nbsp;&nbsp;sorting and assembly machinery component =
50=20
      homolog [Rattus norvegicus]</TT></TD></TR>
  <TR>
    <TD noWrap align=3Dright><TT><B>6.</B></TT></TD>
    <TD noWrap><TT><B>&nbsp;<A=20
      =
href=3D"http://202.116.111.27/mascot/cgi/master_results.pl?file=3D..%2Fda=
ta%2F20120508%2FF043522.dat&amp;REPTYPE=3Dprotein&amp;_sigthreshold=3D0.0=
5&amp;REPORT=3D10&amp;_server_mudpit_switch=3D99999999&amp;_ignoreionssco=
rebelow=3D0&amp;_showsubsets=3D0&amp;_showpopups=3DTRUE&amp;_sortunassign=
ed=3Dscoredown&amp;_requireboldred=3D0#Hit6">gi|22212900</A></B></TT></TD=
>
    <TD noWrap><TT>&nbsp;&nbsp;22102</TT></TD>
    <TD noWrap align=3Dright><TT>40</TT></TD>
    <TD noWrap><TT>&nbsp;&nbsp;Kv channel-interacting protein 4 isoform =
3=20
      [Homo sapiens]</TT></TD></TR>
  <TR>
    <TD noWrap align=3Dright><TT><B>7.</B></TT></TD>
    <TD noWrap><TT><B>&nbsp;<A=20
      =
href=3D"http://202.116.111.27/mascot/cgi/master_results.pl?file=3D..%2Fda=
ta%2F20120508%2FF043522.dat&amp;REPTYPE=3Dprotein&amp;_sigthreshold=3D0.0=
5&amp;REPORT=3D10&amp;_server_mudpit_switch=3D99999999&amp;_ignoreionssco=
rebelow=3D0&amp;_showsubsets=3D0&amp;_showpopups=3DTRUE&amp;_sortunassign=
ed=3Dscoredown&amp;_requireboldred=3D0#Hit7">gi|281599321</A></B></TT></T=
D>
    <TD noWrap><TT>&nbsp;&nbsp;207854</TT></TD>
    <TD noWrap align=3Dright><TT>38</TT></TD>
    <TD noWrap><TT>&nbsp;&nbsp;CDK5 regulatory subunit-associated =
protein 2=20
      [Rattus norvegicus]</TT></TD></TR>
  <TR>
    <TD noWrap align=3Dright><TT><B>8.</B></TT></TD>
    <TD noWrap><TT><B>&nbsp;<A=20
      =
href=3D"http://202.116.111.27/mascot/cgi/master_results.pl?file=3D..%2Fda=
ta%2F20120508%2FF043522.dat&amp;REPTYPE=3Dprotein&amp;_sigthreshold=3D0.0=
5&amp;REPORT=3D10&amp;_server_mudpit_switch=3D99999999&amp;_ignoreionssco=
rebelow=3D0&amp;_showsubsets=3D0&amp;_showpopups=3DTRUE&amp;_sortunassign=
ed=3Dscoredown&amp;_requireboldred=3D0#Hit8">gi|293347415</A></B></TT></T=
D>
    <TD noWrap><TT>&nbsp;&nbsp;208054</TT></TD>
    <TD noWrap align=3Dright><TT>38</TT></TD>
    <TD noWrap><TT>&nbsp;&nbsp;PREDICTED: CDK5 regulatory subunit =
associated=20
      protein 2 isoform 4 [Rattus norvegicus]</TT></TD></TR>
  <TR>
    <TD noWrap align=3Dright><TT><B>9.</B></TT></TD>
    <TD noWrap><TT><B>&nbsp;<A=20
      =
href=3D"http://202.116.111.27/mascot/cgi/master_results.pl?file=3D..%2Fda=
ta%2F20120508%2FF043522.dat&amp;REPTYPE=3Dprotein&amp;_sigthreshold=3D0.0=
5&amp;REPORT=3D10&amp;_server_mudpit_switch=3D99999999&amp;_ignoreionssco=
rebelow=3D0&amp;_showsubsets=3D0&amp;_showpopups=3DTRUE&amp;_sortunassign=
ed=3Dscoredown&amp;_requireboldred=3D0#Hit9">gi|22212898</A></B></TT></TD=
>
    <TD noWrap><TT>&nbsp;&nbsp;25163</TT></TD>
    <TD noWrap align=3Dright><TT>38</TT></TD>
    <TD noWrap><TT>&nbsp;&nbsp;Kv channel-interacting protein 4 isoform =
2=20
      [Homo sapiens]</TT></TD></TR>
  <TR>
    <TD noWrap align=3Dright><TT><B>10.</B></TT></TD>
    <TD noWrap><TT><B>&nbsp;<A=20
      =
href=3D"http://202.116.111.27/mascot/cgi/master_results.pl?file=3D..%2Fda=
ta%2F20120508%2FF043522.dat&amp;REPTYPE=3Dprotein&amp;_sigthreshold=3D0.0=
5&amp;REPORT=3D10&amp;_server_mudpit_switch=3D99999999&amp;_ignoreionssco=
rebelow=3D0&amp;_showsubsets=3D0&amp;_showpopups=3DTRUE&amp;_sortunassign=
ed=3Dscoredown&amp;_requireboldred=3D0#Hit10">gi|62649906</A></B></TT></T=
D>
    <TD noWrap><TT>&nbsp;&nbsp;37221</TT></TD>
    <TD noWrap align=3Dright><TT>38</TT></TD>
    <TD noWrap><TT>&nbsp;&nbsp;PREDICTED: family with sequence =
similarity 43,=20
      member B [Rattus norvegicus]</TT></TD></TR></TBODY></TABLE>
<H3>Results List</H3>
<TABLE cellSpacing=3D0 border=3D0>
  <TBODY>
  <TR>
    <TD><TT><B><A =
name=3DHit1>1.</A>&nbsp;&nbsp;&nbsp;&nbsp;</B></TT></TD>
    <TD noWrap><TT><A=20
      =
href=3D"http://202.116.111.27/mascot/cgi/protein_view.pl?file=3D../data/2=
0120508/F043522.dat&amp;hit=3D1"=20
      =
target=3D_blank>gi|40786469</A>&nbsp;&nbsp;&nbsp;&nbsp;<B>Mass:</B>&nbsp;=
54574&nbsp;&nbsp;&nbsp;&nbsp;<B>Score:</B>&nbsp;62&nbsp;&nbsp;&nbsp;&nbsp=
;&nbsp;<B>Expect:</B>&nbsp;0.044&nbsp;&nbsp;<B>Queries=20
      matched:</B>&nbsp;7</TT></TD></TR>
  <TR>
    <TD>&nbsp;</TD>
    <TD noWrap><TT>dihydrolipoyl dehydrogenase, mitochondrial precursor=20
      [Rattus norvegicus]</TT></TD></TR></TBODY></TABLE>
<TABLE cellSpacing=3D0 cellPadding=3D0 border=3D0>
  <TBODY>
  <TR>
    <TD><TT>&nbsp;&nbsp;&nbsp;&nbsp;&nbsp;&nbsp;</TT></TD>
    <TD align=3Dright><TT><B>Observed&nbsp;&nbsp;</B></TT></TD>
    <TD noWrap align=3Dright><TT><B>Mr(expt)&nbsp;&nbsp;</B></TT></TD>
    <TD noWrap align=3Dright><TT><B>Mr(calc)&nbsp;&nbsp;</B></TT></TD>
    <TD align=3Dright><TT><B>&nbsp;ppm&nbsp;&nbsp;</B></TT></TD>
    <TD align=3Dright><TT><B>Start&nbsp;</B></TT></TD>
    <TD align=3Dright><TT><B>&nbsp;</B></TT></TD>
    <TD align=3Dright><TT><B>End&nbsp;</B></TT></TD>
    <TD align=3Dright><TT><B>Miss&nbsp;</B></TT></TD>
    <TD align=3Dright><TT><B>Ions&nbsp;</B></TT></TD>
    <TD><TT><B>&nbsp;Peptide</B></TT></TD></TR>
  <TR>
    <TD align=3Dright>&nbsp;</TD>
    <TD align=3Dright><TT>909.4591&nbsp;&nbsp;</TT></TD>
    <TD align=3Dright><TT>908.4518&nbsp;&nbsp;</TT></TD>
    <TD align=3Dright><TT>908.4504&nbsp;&nbsp;</TT></TD>
    <TD noWrap align=3Dright><TT>1.47&nbsp;</TT></TD>
    <TD align=3Dright><TT>421&nbsp;</TT></TD>
    <TD noWrap align=3Dright><TT>-&nbsp;</TT></TD>
    <TD align=3Dright><TT>428&nbsp;</TT></TD>
    <TD align=3Dright><TT>0&nbsp;&nbsp;</TT></TD>
    <TD noWrap align=3Dright><TT>---&nbsp;&nbsp;</TT></TD>
    <TD noWrap><TT>&nbsp;K.FPFAANSR.A</TT></TD></TR>
  <TR>
    <TD align=3Dright>&nbsp;</TD>
    <TD align=3Dright><TT>912.5207&nbsp;&nbsp;</TT></TD>
    <TD align=3Dright><TT>911.5134&nbsp;&nbsp;</TT></TD>
    <TD align=3Dright><TT>911.5076&nbsp;&nbsp;</TT></TD>
    <TD noWrap align=3Dright><TT>6.33&nbsp;</TT></TD>
    <TD align=3Dright><TT>110&nbsp;</TT></TD>
    <TD noWrap align=3Dright><TT>-&nbsp;</TT></TD>
    <TD align=3Dright><TT>117&nbsp;</TT></TD>
    <TD align=3Dright><TT>0&nbsp;&nbsp;</TT></TD>
    <TD noWrap align=3Dright><TT>---&nbsp;&nbsp;</TT></TD>
    <TD noWrap><TT>&nbsp;R.GIEIPEVR.L</TT></TD></TR>
  <TR>
    <TD align=3Dright>&nbsp;</TD>
    <TD align=3Dright><TT>1121.6142&nbsp;&nbsp;</TT></TD>
    <TD align=3Dright><TT>1120.6069&nbsp;&nbsp;</TT></TD>
    <TD align=3Dright><TT>1120.5764&nbsp;&nbsp;</TT></TD>
    <TD noWrap align=3Dright><TT>27.2&nbsp;</TT></TD>
    <TD align=3Dright><TT>411&nbsp;</TT></TD>
    <TD noWrap align=3Dright><TT>-&nbsp;</TT></TD>
    <TD align=3Dright><TT>420&nbsp;</TT></TD>
    <TD align=3Dright><TT>1&nbsp;&nbsp;</TT></TD>
    <TD noWrap align=3Dright><TT>---&nbsp;&nbsp;</TT></TD>
    <TD noWrap><TT>&nbsp;K.EEGVEFKVGK.F</TT></TD></TR>
  <TR>
    <TD align=3Dright>&nbsp;</TD>
    <TD align=3Dright><TT>1193.6330&nbsp;&nbsp;</TT></TD>
    <TD align=3Dright><TT>1192.6258&nbsp;&nbsp;</TT></TD>
    <TD align=3Dright><TT>1192.6353&nbsp;&nbsp;</TT></TD>
    <TD noWrap align=3Dright><TT>-7.98&nbsp;</TT></TD>
    <TD align=3Dright><TT>418&nbsp;</TT></TD>
    <TD noWrap align=3Dright><TT>-&nbsp;</TT></TD>
    <TD align=3Dright><TT>428&nbsp;</TT></TD>
    <TD align=3Dright><TT>1&nbsp;&nbsp;</TT></TD>
    <TD noWrap align=3Dright><TT>---&nbsp;&nbsp;</TT></TD>
    <TD noWrap><TT>&nbsp;K.VGKFPFAANSR.A</TT></TD></TR>
  <TR>
    <TD align=3Dright>&nbsp;</TD>
    <TD align=3Dright><TT>1524.7518&nbsp;&nbsp;</TT></TD>
    <TD align=3Dright><TT>1523.7445&nbsp;&nbsp;</TT></TD>
    <TD align=3Dright><TT>1523.7303&nbsp;&nbsp;</TT></TD>
    <TD noWrap align=3Dright><TT>9.33&nbsp;</TT></TD>
    <TD align=3Dright><TT>483&nbsp;</TT></TD>
    <TD noWrap align=3Dright><TT>-&nbsp;</TT></TD>
    <TD align=3Dright><TT>495&nbsp;</TT></TD>
    <TD align=3Dright><TT>0&nbsp;&nbsp;</TT></TD>
    <TD noWrap align=3Dright><TT>---&nbsp;&nbsp;</TT></TD>
    <TD noWrap><TT>&nbsp;R.VCHAHPTLSEAFR.E</TT></TD></TR>
  <TR>
    <TD align=3Dright>&nbsp;</TD>
    <TD align=3Dright><TT>1717.8973&nbsp;&nbsp;</TT></TD>
    <TD align=3Dright><TT>1716.8901&nbsp;&nbsp;</TT></TD>
    <TD align=3Dright><TT>1716.8903&nbsp;&nbsp;</TT></TD>
    <TD noWrap align=3Dright><TT>-0.12&nbsp;</TT></TD>
    <TD align=3Dright><TT>301&nbsp;</TT></TD>
    <TD noWrap align=3Dright><TT>-&nbsp;</TT></TD>
    <TD align=3Dright><TT>315&nbsp;</TT></TD>
    <TD align=3Dright><TT>0&nbsp;&nbsp;</TT></TD>
    <TD noWrap align=3Dright><TT>---&nbsp;&nbsp;</TT></TD>
    <TD noWrap><TT>&nbsp;K.AEVITCDVLLVCIGR.R</TT></TD></TR>
  <TR>
    <TD align=3Dright>&nbsp;</TD>
    <TD align=3Dright><TT>2169.1428&nbsp;&nbsp;</TT></TD>
    <TD align=3Dright><TT>2168.1355&nbsp;&nbsp;</TT></TD>
    <TD align=3Dright><TT>2168.1477&nbsp;&nbsp;</TT></TD>
    <TD noWrap align=3Dright><TT>-5.62&nbsp;</TT></TD>
    <TD align=3Dright><TT>316&nbsp;</TT></TD>
    <TD noWrap align=3Dright><TT>-&nbsp;</TT></TD>
    <TD align=3Dright><TT>334&nbsp;</TT></TD>
    <TD align=3Dright><TT>0&nbsp;&nbsp;</TT></TD>
    <TD noWrap align=3Dright><TT>---&nbsp;&nbsp;</TT></TD>
    <TD =
noWrap><TT>&nbsp;R.RPFTQNLGLEELGIELDPK.G</TT></TD></TR></TBODY></TABLE>
<TABLE cellSpacing=3D0 border=3D0>
  <TBODY>
  <TR>
    <TD><TT>&nbsp;&nbsp;&nbsp;&nbsp;&nbsp;&nbsp;</TT></TD>
    <TD><TT><B>No match to: </B>700.3889, 727.4273, 856.5216, 870.5440,=20
      1096.5830, 1234.6565, 1292.6540, 1467.7397, 1493.7424, 1553.7343,=20
      1592.7996, 1707.7737, 1812.8690, 1838.9112, 2225.1233,=20
  2284.1684</TT></TD></TR></TBODY></TABLE><BR>
<TABLE cellSpacing=3D0 border=3D0>
  <TBODY>
  <TR>
    <TD><TT><B><A =
name=3DHit2>2.</A>&nbsp;&nbsp;&nbsp;&nbsp;</B></TT></TD>
    <TD noWrap><TT><A=20
      =
href=3D"http://202.116.111.27/mascot/cgi/protein_view.pl?file=3D../data/2=
0120508/F043522.dat&amp;hit=3D2"=20
      =
target=3D_blank>gi|27665034</A>&nbsp;&nbsp;&nbsp;&nbsp;<B>Mass:</B>&nbsp;=
26927&nbsp;&nbsp;&nbsp;&nbsp;<B>Score:</B>&nbsp;48&nbsp;&nbsp;&nbsp;&nbsp=
;&nbsp;<B>Expect:</B>&nbsp;0.97&nbsp;&nbsp;<B>Queries=20
      matched:</B>&nbsp;5</TT></TD></TR>
  <TR>
    <TD>&nbsp;</TD>
    <TD noWrap><TT>PREDICTED: putative-like [Rattus=20
  norvegicus]</TT></TD></TR></TBODY></TABLE>
<TABLE cellSpacing=3D0 cellPadding=3D0 border=3D0>
  <TBODY>
  <TR>
    <TD><TT>&nbsp;&nbsp;&nbsp;&nbsp;&nbsp;&nbsp;</TT></TD>
    <TD align=3Dright><TT><B>Observed&nbsp;&nbsp;</B></TT></TD>
    <TD noWrap align=3Dright><TT><B>Mr(expt)&nbsp;&nbsp;</B></TT></TD>
    <TD noWrap align=3Dright><TT><B>Mr(calc)&nbsp;&nbsp;</B></TT></TD>
    <TD align=3Dright><TT><B>&nbsp;ppm&nbsp;&nbsp;</B></TT></TD>
    <TD align=3Dright><TT><B>Start&nbsp;</B></TT></TD>
    <TD align=3Dright><TT><B>&nbsp;</B></TT></TD>
    <TD align=3Dright><TT><B>End&nbsp;</B></TT></TD>
    <TD align=3Dright><TT><B>Miss&nbsp;</B></TT></TD>
    <TD align=3Dright><TT><B>Ions&nbsp;</B></TT></TD>
    <TD><TT><B>&nbsp;Peptide</B></TT></TD></TR>
  <TR>
    <TD align=3Dright>&nbsp;</TD>
    <TD align=3Dright><TT>727.4273&nbsp;&nbsp;</TT></TD>
    <TD align=3Dright><TT>726.4200&nbsp;&nbsp;</TT></TD>
    <TD align=3Dright><TT>726.3813&nbsp;&nbsp;</TT></TD>
    <TD noWrap align=3Dright><TT>53.3&nbsp;</TT></TD>
    <TD align=3Dright><TT>32&nbsp;</TT></TD>
    <TD noWrap align=3Dright><TT>-&nbsp;</TT></TD>
    <TD align=3Dright><TT>37&nbsp;</TT></TD>
    <TD align=3Dright><TT>0&nbsp;&nbsp;</TT></TD>
    <TD noWrap align=3Dright><TT>---&nbsp;&nbsp;</TT></TD>
    <TD noWrap><TT>&nbsp;R.ISHGWK.E</TT></TD></TR>
  <TR>
    <TD align=3Dright>&nbsp;</TD>
    <TD align=3Dright><TT>1193.6330&nbsp;&nbsp;</TT></TD>
    <TD align=3Dright><TT>1192.6258&nbsp;&nbsp;</TT></TD>
    <TD align=3Dright><TT>1192.6703&nbsp;&nbsp;</TT></TD>
    <TD noWrap align=3Dright><TT>-37.36&nbsp;</TT></TD>
    <TD align=3Dright><TT>166&nbsp;</TT></TD>
    <TD noWrap align=3Dright><TT>-&nbsp;</TT></TD>
    <TD align=3Dright><TT>176&nbsp;</TT></TD>
    <TD align=3Dright><TT>0&nbsp;&nbsp;</TT></TD>
    <TD noWrap align=3Dright><TT>---&nbsp;&nbsp;</TT></TD>
    <TD noWrap><TT>&nbsp;R.IIPETPPAEVK.S</TT></TD></TR>
  <TR>
    <TD align=3Dright>&nbsp;</TD>
    <TD align=3Dright><TT>1524.7518&nbsp;&nbsp;</TT></TD>
    <TD align=3Dright><TT>1523.7445&nbsp;&nbsp;</TT></TD>
    <TD align=3Dright><TT>1523.7991&nbsp;&nbsp;</TT></TD>
    <TD noWrap align=3Dright><TT>-35.79&nbsp;</TT></TD>
    <TD align=3Dright><TT>18&nbsp;</TT></TD>
    <TD noWrap align=3Dright><TT>-&nbsp;</TT></TD>
    <TD align=3Dright><TT>31&nbsp;</TT></TD>
    <TD align=3Dright><TT>0&nbsp;&nbsp;</TT></TD>
    <TD noWrap align=3Dright><TT>---&nbsp;&nbsp;</TT></TD>
    <TD noWrap><TT>&nbsp;R.RPSPQALGNIVGCR.I</TT></TD></TR>
  <TR>
    <TD align=3Dright>&nbsp;</TD>
    <TD align=3Dright><TT>1707.7737&nbsp;&nbsp;</TT></TD>
    <TD align=3Dright><TT>1706.7665&nbsp;&nbsp;</TT></TD>
    <TD align=3Dright><TT>1706.8522&nbsp;&nbsp;</TT></TD>
    <TD noWrap align=3Dright><TT>-50.24&nbsp;</TT></TD>
    <TD align=3Dright><TT>99&nbsp;</TT></TD>
    <TD noWrap align=3Dright><TT>-&nbsp;</TT></TD>
    <TD align=3Dright><TT>114&nbsp;</TT></TD>
    <TD align=3Dright><TT>1&nbsp;&nbsp;</TT></TD>
    <TD noWrap align=3Dright><TT>---&nbsp;&nbsp;</TT></TD>
    <TD noWrap><TT>&nbsp;K.DAHLASAMVGRAVEHK.F + Oxidation =
(M)</TT></TD></TR>
  <TR>
    <TD align=3Dright>&nbsp;</TD>
    <TD align=3Dright><TT>1838.9112&nbsp;&nbsp;</TT></TD>
    <TD align=3Dright><TT>1837.9039&nbsp;&nbsp;</TT></TD>
    <TD align=3Dright><TT>1837.9250&nbsp;&nbsp;</TT></TD>
    <TD noWrap align=3Dright><TT>-11.48&nbsp;</TT></TD>
    <TD align=3Dright><TT>218&nbsp;</TT></TD>
    <TD noWrap align=3Dright><TT>-&nbsp;</TT></TD>
    <TD align=3Dright><TT>232&nbsp;</TT></TD>
    <TD align=3Dright><TT>0&nbsp;&nbsp;</TT></TD>
    <TD noWrap align=3Dright><TT>---&nbsp;&nbsp;</TT></TD>
    <TD =
noWrap><TT>&nbsp;K.FDGDIHIYIYNLVEK.I</TT></TD></TR></TBODY></TABLE>
<TABLE cellSpacing=3D0 border=3D0>
  <TBODY>
  <TR>
    <TD><TT>&nbsp;&nbsp;&nbsp;&nbsp;&nbsp;&nbsp;</TT></TD>
    <TD><TT><B>No match to: </B>700.3889, 856.5216, 870.5440, 909.4591,=20
      912.5207, 1096.5830, 1121.6142, 1234.6565, 1292.6540, 1467.7397,=20
      1493.7424, 1553.7343, 1592.7996, 1717.8973, 1812.8690, 2169.1428,=20
      2225.1233, 2284.1684</TT></TD></TR></TBODY></TABLE><BR>
<TABLE cellSpacing=3D0 border=3D0>
  <TBODY>
  <TR>
    <TD><TT><B><A =
name=3DHit3>3.</A>&nbsp;&nbsp;&nbsp;&nbsp;</B></TT></TD>
    <TD noWrap><TT><A=20
      =
href=3D"http://202.116.111.27/mascot/cgi/protein_view.pl?file=3D../data/2=
0120508/F043522.dat&amp;hit=3D3"=20
      =
target=3D_blank>gi|62660600</A>&nbsp;&nbsp;&nbsp;&nbsp;<B>Mass:</B>&nbsp;=
24153&nbsp;&nbsp;&nbsp;&nbsp;<B>Score:</B>&nbsp;45&nbsp;&nbsp;&nbsp;&nbsp=
;&nbsp;<B>Expect:</B>&nbsp;2.1&nbsp;&nbsp;<B>Queries=20
      matched:</B>&nbsp;5</TT></TD></TR>
  <TR>
    <TD>&nbsp;</TD>
    <TD noWrap><TT>PREDICTED: high mobility group protein B2-like =
[Rattus=20
      norvegicus]</TT></TD></TR></TBODY></TABLE>
<TABLE cellSpacing=3D0 cellPadding=3D0 border=3D0>
  <TBODY>
  <TR>
    <TD><TT>&nbsp;&nbsp;&nbsp;&nbsp;&nbsp;&nbsp;</TT></TD>
    <TD align=3Dright><TT><B>Observed&nbsp;&nbsp;</B></TT></TD>
    <TD noWrap align=3Dright><TT><B>Mr(expt)&nbsp;&nbsp;</B></TT></TD>
    <TD noWrap align=3Dright><TT><B>Mr(calc)&nbsp;&nbsp;</B></TT></TD>
    <TD align=3Dright><TT><B>&nbsp;ppm&nbsp;&nbsp;</B></TT></TD>
    <TD align=3Dright><TT><B>Start&nbsp;</B></TT></TD>
    <TD align=3Dright><TT><B>&nbsp;</B></TT></TD>
    <TD align=3Dright><TT><B>End&nbsp;</B></TT></TD>
    <TD align=3Dright><TT><B>Miss&nbsp;</B></TT></TD>
    <TD align=3Dright><TT><B>Ions&nbsp;</B></TT></TD>
    <TD><TT><B>&nbsp;Peptide</B></TT></TD></TR>
  <TR>
    <TD align=3Dright>&nbsp;</TD>
    <TD align=3Dright><TT>856.5216&nbsp;&nbsp;</TT></TD>
    <TD align=3Dright><TT>855.5143&nbsp;&nbsp;</TT></TD>
    <TD align=3Dright><TT>855.4563&nbsp;&nbsp;</TT></TD>
    <TD noWrap align=3Dright><TT>67.9&nbsp;</TT></TD>
    <TD align=3Dright><TT>174&nbsp;</TT></TD>
    <TD noWrap align=3Dright><TT>-&nbsp;</TT></TD>
    <TD align=3Dright><TT>182&nbsp;</TT></TD>
    <TD align=3Dright><TT>0&nbsp;&nbsp;</TT></TD>
    <TD noWrap align=3Dright><TT>---&nbsp;&nbsp;</TT></TD>
    <TD noWrap><TT>&nbsp;K.GPGRPTGSK.K</TT></TD></TR>
  <TR>
    <TD align=3Dright>&nbsp;</TD>
    <TD align=3Dright><TT>1121.6142&nbsp;&nbsp;</TT></TD>
    <TD align=3Dright><TT>1120.6069&nbsp;&nbsp;</TT></TD>
    <TD align=3Dright><TT>1120.5587&nbsp;&nbsp;</TT></TD>
    <TD noWrap align=3Dright><TT>43.1&nbsp;</TT></TD>
    <TD align=3Dright><TT>74&nbsp;</TT></TD>
    <TD noWrap align=3Dright><TT>-&nbsp;</TT></TD>
    <TD align=3Dright><TT>82&nbsp;</TT></TD>
    <TD align=3Dright><TT>1&nbsp;&nbsp;</TT></TD>
    <TD noWrap align=3Dright><TT>---&nbsp;&nbsp;</TT></TD>
    <TD noWrap><TT>&nbsp;R.EMKNYVPPK.G + Oxidation (M)</TT></TD></TR>
  <TR>
    <TD align=3Dright>&nbsp;</TD>
    <TD align=3Dright><TT>1524.7518&nbsp;&nbsp;</TT></TD>
    <TD align=3Dright><TT>1523.7445&nbsp;&nbsp;</TT></TD>
    <TD align=3Dright><TT>1523.6926&nbsp;&nbsp;</TT></TD>
    <TD noWrap align=3Dright><TT>34.1&nbsp;</TT></TD>
    <TD align=3Dright><TT>129&nbsp;</TT></TD>
    <TD noWrap align=3Dright><TT>-&nbsp;</TT></TD>
    <TD align=3Dright><TT>141&nbsp;</TT></TD>
    <TD align=3Dright><TT>1&nbsp;&nbsp;</TT></TD>
    <TD noWrap align=3Dright><TT>---&nbsp;&nbsp;</TT></TD>
    <TD noWrap><TT>&nbsp;K.LGEMWSEQSAKDK.Q + Oxidation =
(M)</TT></TD></TR>
  <TR>
    <TD align=3Dright>&nbsp;</TD>
    <TD align=3Dright><TT>1592.7996&nbsp;&nbsp;</TT></TD>
    <TD align=3Dright><TT>1591.7923&nbsp;&nbsp;</TT></TD>
    <TD align=3Dright><TT>1591.7631&nbsp;&nbsp;</TT></TD>
    <TD noWrap align=3Dright><TT>18.4&nbsp;</TT></TD>
    <TD align=3Dright><TT>31&nbsp;</TT></TD>
    <TD noWrap align=3Dright><TT>-&nbsp;</TT></TD>
    <TD align=3Dright><TT>44&nbsp;</TT></TD>
    <TD align=3Dright><TT>1&nbsp;&nbsp;</TT></TD>
    <TD noWrap align=3Dright><TT>---&nbsp;&nbsp;</TT></TD>
    <TD noWrap><TT>&nbsp;K.HPDSSVNFAEFSKK.C</TT></TD></TR>
  <TR>
    <TD align=3Dright>&nbsp;</TD>
    <TD align=3Dright><TT>1707.7737&nbsp;&nbsp;</TT></TD>
    <TD align=3Dright><TT>1706.7665&nbsp;&nbsp;</TT></TD>
    <TD align=3Dright><TT>1706.8273&nbsp;&nbsp;</TT></TD>
    <TD noWrap align=3Dright><TT>-35.63&nbsp;</TT></TD>
    <TD align=3Dright><TT>11&nbsp;</TT></TD>
    <TD noWrap align=3Dright><TT>-&nbsp;</TT></TD>
    <TD align=3Dright><TT>24&nbsp;</TT></TD>
    <TD align=3Dright><TT>1&nbsp;&nbsp;</TT></TD>
    <TD noWrap align=3Dright><TT>---&nbsp;&nbsp;</TT></TD>
    <TD =
noWrap><TT>&nbsp;R.GKMSLYAFFVQTCR.E</TT></TD></TR></TBODY></TABLE>
<TABLE cellSpacing=3D0 border=3D0>
  <TBODY>
  <TR>
    <TD><TT>&nbsp;&nbsp;&nbsp;&nbsp;&nbsp;&nbsp;</TT></TD>
    <TD><TT><B>No match to: </B>700.3889, 727.4273, 870.5440, 909.4591,=20
      912.5207, 1096.5830, 1193.6330, 1234.6565, 1292.6540, 1467.7397,=20
      1493.7424, 1553.7343, 1717.8973, 1812.8690, 1838.9112, 2169.1428,=20
      2225.1233, 2284.1684</TT></TD></TR></TBODY></TABLE><BR>
<TABLE cellSpacing=3D0 border=3D0>
  <TBODY>
  <TR>
    <TD><TT><B><A =
name=3DHit4>4.</A>&nbsp;&nbsp;&nbsp;&nbsp;</B></TT></TD>
    <TD noWrap><TT><A=20
      =
href=3D"http://202.116.111.27/mascot/cgi/protein_view.pl?file=3D../data/2=
0120508/F043522.dat&amp;hit=3D4"=20
      =
target=3D_blank>gi|149050716</A>&nbsp;&nbsp;&nbsp;&nbsp;<B>Mass:</B>&nbsp=
;6022&nbsp;&nbsp;&nbsp;&nbsp;&nbsp;<B>Score:</B>&nbsp;40&nbsp;&nbsp;&nbsp=
;&nbsp;&nbsp;<B>Expect:</B>&nbsp;6.4&nbsp;&nbsp;<B>Queries=20
      matched:</B>&nbsp;3</TT></TD></TR>
  <TR>
    <TD>&nbsp;</TD>
    <TD noWrap><TT>brain and reproductive organ-expressed protein, =
isoform=20
      CRA_b [Rattus norvegicus]</TT></TD></TR></TBODY></TABLE>
<TABLE cellSpacing=3D0 cellPadding=3D0 border=3D0>
  <TBODY>
  <TR>
    <TD><TT>&nbsp;&nbsp;&nbsp;&nbsp;&nbsp;&nbsp;</TT></TD>
    <TD align=3Dright><TT><B>Observed&nbsp;&nbsp;</B></TT></TD>
    <TD noWrap align=3Dright><TT><B>Mr(expt)&nbsp;&nbsp;</B></TT></TD>
    <TD noWrap align=3Dright><TT><B>Mr(calc)&nbsp;&nbsp;</B></TT></TD>
    <TD align=3Dright><TT><B>&nbsp;ppm&nbsp;&nbsp;</B></TT></TD>
    <TD align=3Dright><TT><B>Start&nbsp;</B></TT></TD>
    <TD align=3Dright><TT><B>&nbsp;</B></TT></TD>
    <TD align=3Dright><TT><B>End&nbsp;</B></TT></TD>
    <TD align=3Dright><TT><B>Miss&nbsp;</B></TT></TD>
    <TD align=3Dright><TT><B>Ions&nbsp;</B></TT></TD>
    <TD><TT><B>&nbsp;Peptide</B></TT></TD></TR>
  <TR>
    <TD align=3Dright>&nbsp;</TD>
    <TD align=3Dright><TT>1121.6142&nbsp;&nbsp;</TT></TD>
    <TD align=3Dright><TT>1120.6069&nbsp;&nbsp;</TT></TD>
    <TD align=3Dright><TT>1120.5989&nbsp;&nbsp;</TT></TD>
    <TD noWrap align=3Dright><TT>7.16&nbsp;</TT></TD>
    <TD align=3Dright><TT>10&nbsp;</TT></TD>
    <TD noWrap align=3Dright><TT>-&nbsp;</TT></TD>
    <TD align=3Dright><TT>18&nbsp;</TT></TD>
    <TD align=3Dright><TT>1&nbsp;&nbsp;</TT></TD>
    <TD noWrap align=3Dright><TT>---&nbsp;&nbsp;</TT></TD>
    <TD noWrap><TT>&nbsp;R.SELFSVQRR.W</TT></TD></TR>
  <TR>
    <TD align=3Dright>&nbsp;</TD>
    <TD align=3Dright><TT>1467.7397&nbsp;&nbsp;</TT></TD>
    <TD align=3Dright><TT>1466.7325&nbsp;&nbsp;</TT></TD>
    <TD align=3Dright><TT>1466.6395&nbsp;&nbsp;</TT></TD>
    <TD noWrap align=3Dright><TT>63.4&nbsp;</TT></TD>
    <TD align=3Dright><TT>18&nbsp;</TT></TD>
    <TD noWrap align=3Dright><TT>-&nbsp;</TT></TD>
    <TD align=3Dright><TT>30&nbsp;</TT></TD>
    <TD align=3Dright><TT>1&nbsp;&nbsp;</TT></TD>
    <TD noWrap align=3Dright><TT>---&nbsp;&nbsp;</TT></TD>
    <TD noWrap><TT>&nbsp;R.RWGNCGMASGDLK.G + Oxidation =
(M)</TT></TD></TR>
  <TR>
    <TD align=3Dright>&nbsp;</TD>
    <TD align=3Dright><TT>1812.8690&nbsp;&nbsp;</TT></TD>
    <TD align=3Dright><TT>1811.8617&nbsp;&nbsp;</TT></TD>
    <TD align=3Dright><TT>1811.7502&nbsp;&nbsp;</TT></TD>
    <TD noWrap align=3Dright><TT>61.6&nbsp;</TT></TD>
    <TD align=3Dright><TT>19&nbsp;</TT></TD>
    <TD noWrap align=3Dright><TT>-&nbsp;</TT></TD>
    <TD align=3Dright><TT>34&nbsp;</TT></TD>
    <TD align=3Dright><TT>1&nbsp;&nbsp;</TT></TD>
    <TD noWrap align=3Dright><TT>---&nbsp;&nbsp;</TT></TD>
    <TD noWrap><TT>&nbsp;R.WGNCGMASGDLKGQCR.E + Oxidation=20
  (M)</TT></TD></TR></TBODY></TABLE>
<TABLE cellSpacing=3D0 border=3D0>
  <TBODY>
  <TR>
    <TD><TT>&nbsp;&nbsp;&nbsp;&nbsp;&nbsp;&nbsp;</TT></TD>
    <TD><TT><B>No match to: </B>700.3889, 727.4273, 856.5216, 870.5440,=20
      909.4591, 912.5207, 1096.5830, 1193.6330, 1234.6565, 1292.6540, =
1493.7424,=20
      1524.7518, 1553.7343, 1592.7996, 1707.7737, 1717.8973, 1838.9112,=20
      2169.1428, 2225.1233, 2284.1684</TT></TD></TR></TBODY></TABLE><BR>
<TABLE cellSpacing=3D0 border=3D0>
  <TBODY>
  <TR>
    <TD><TT><B><A =
name=3DHit5>5.</A>&nbsp;&nbsp;&nbsp;&nbsp;</B></TT></TD>
    <TD noWrap><TT><A=20
      =
href=3D"http://202.116.111.27/mascot/cgi/protein_view.pl?file=3D../data/2=
0120508/F043522.dat&amp;hit=3D5"=20
      =
target=3D_blank>gi|51948454</A>&nbsp;&nbsp;&nbsp;&nbsp;<B>Mass:</B>&nbsp;=
52384&nbsp;&nbsp;&nbsp;&nbsp;<B>Score:</B>&nbsp;40&nbsp;&nbsp;&nbsp;&nbsp=
;&nbsp;<B>Expect:</B>&nbsp;7.1&nbsp;&nbsp;<B>Queries=20
      matched:</B>&nbsp;5</TT></TD></TR>
  <TR>
    <TD>&nbsp;</TD>
    <TD noWrap><TT>sorting and assembly machinery component 50 homolog =
[Rattus=20
      norvegicus]</TT></TD></TR></TBODY></TABLE>
<TABLE cellSpacing=3D0 cellPadding=3D0 border=3D0>
  <TBODY>
  <TR>
    <TD><TT>&nbsp;&nbsp;&nbsp;&nbsp;&nbsp;&nbsp;</TT></TD>
    <TD align=3Dright><TT><B>Observed&nbsp;&nbsp;</B></TT></TD>
    <TD noWrap align=3Dright><TT><B>Mr(expt)&nbsp;&nbsp;</B></TT></TD>
    <TD noWrap align=3Dright><TT><B>Mr(calc)&nbsp;&nbsp;</B></TT></TD>
    <TD align=3Dright><TT><B>&nbsp;ppm&nbsp;&nbsp;</B></TT></TD>
    <TD align=3Dright><TT><B>Start&nbsp;</B></TT></TD>
    <TD align=3Dright><TT><B>&nbsp;</B></TT></TD>
    <TD align=3Dright><TT><B>End&nbsp;</B></TT></TD>
    <TD align=3Dright><TT><B>Miss&nbsp;</B></TT></TD>
    <TD align=3Dright><TT><B>Ions&nbsp;</B></TT></TD>
    <TD><TT><B>&nbsp;Peptide</B></TT></TD></TR>
  <TR>
    <TD align=3Dright>&nbsp;</TD>
    <TD align=3Dright><TT>1096.5830&nbsp;&nbsp;</TT></TD>
    <TD align=3Dright><TT>1095.5758&nbsp;&nbsp;</TT></TD>
    <TD align=3Dright><TT>1095.5713&nbsp;&nbsp;</TT></TD>
    <TD noWrap align=3Dright><TT>4.06&nbsp;</TT></TD>
    <TD align=3Dright><TT>337&nbsp;</TT></TD>
    <TD noWrap align=3Dright><TT>-&nbsp;</TT></TD>
    <TD align=3Dright><TT>346&nbsp;</TT></TD>
    <TD align=3Dright><TT>0&nbsp;&nbsp;</TT></TD>
    <TD noWrap align=3Dright><TT>---&nbsp;&nbsp;</TT></TD>
    <TD noWrap><TT>&nbsp;R.FYLGGPTSVR.G</TT></TD></TR>
  <TR>
    <TD align=3Dright>&nbsp;</TD>
    <TD align=3Dright><TT>1121.6142&nbsp;&nbsp;</TT></TD>
    <TD align=3Dright><TT>1120.6069&nbsp;&nbsp;</TT></TD>
    <TD align=3Dright><TT>1120.6029&nbsp;&nbsp;</TT></TD>
    <TD noWrap align=3Dright><TT>3.57&nbsp;</TT></TD>
    <TD align=3Dright><TT>424&nbsp;</TT></TD>
    <TD noWrap align=3Dright><TT>-&nbsp;</TT></TD>
    <TD align=3Dright><TT>433&nbsp;</TT></TD>
    <TD align=3Dright><TT>0&nbsp;&nbsp;</TT></TD>
    <TD noWrap align=3Dright><TT>---&nbsp;&nbsp;</TT></TD>
    <TD noWrap><TT>&nbsp;R.WSYGAGIVLR.L</TT></TD></TR>
  <TR>
    <TD align=3Dright>&nbsp;</TD>
    <TD align=3Dright><TT>1292.6540&nbsp;&nbsp;</TT></TD>
    <TD align=3Dright><TT>1291.6467&nbsp;&nbsp;</TT></TD>
    <TD align=3Dright><TT>1291.6343&nbsp;&nbsp;</TT></TD>
    <TD noWrap align=3Dright><TT>9.59&nbsp;</TT></TD>
    <TD align=3Dright><TT>456&nbsp;</TT></TD>
    <TD noWrap align=3Dright><TT>-&nbsp;</TT></TD>
    <TD align=3Dright><TT>467&nbsp;</TT></TD>
    <TD align=3Dright><TT>0&nbsp;&nbsp;</TT></TD>
    <TD noWrap align=3Dright><TT>---&nbsp;&nbsp;</TT></TD>
    <TD noWrap><TT>&nbsp;R.ICDGVQFGAGIR.F</TT></TD></TR>
  <TR>
    <TD align=3Dright>&nbsp;</TD>
    <TD align=3Dright><TT>1592.7996&nbsp;&nbsp;</TT></TD>
    <TD align=3Dright><TT>1591.7923&nbsp;&nbsp;</TT></TD>
    <TD align=3Dright><TT>1591.7850&nbsp;&nbsp;</TT></TD>
    <TD noWrap align=3Dright><TT>4.54&nbsp;</TT></TD>
    <TD align=3Dright><TT>440&nbsp;</TT></TD>
    <TD noWrap align=3Dright><TT>-&nbsp;</TT></TD>
    <TD align=3Dright><TT>452&nbsp;</TT></TD>
    <TD align=3Dright><TT>0&nbsp;&nbsp;</TT></TD>
    <TD noWrap align=3Dright><TT>---&nbsp;&nbsp;</TT></TD>
    <TD noWrap><TT>&nbsp;R.LELNYCIPMGVQR.G</TT></TD></TR>
  <TR>
    <TD align=3Dright>&nbsp;</TD>
    <TD align=3Dright><TT>1838.9112&nbsp;&nbsp;</TT></TD>
    <TD align=3Dright><TT>1837.9039&nbsp;&nbsp;</TT></TD>
    <TD align=3Dright><TT>1837.9686&nbsp;&nbsp;</TT></TD>
    <TD noWrap align=3Dright><TT>-35.21&nbsp;</TT></TD>
    <TD align=3Dright><TT>330&nbsp;</TT></TD>
    <TD noWrap align=3Dright><TT>-&nbsp;</TT></TD>
    <TD align=3Dright><TT>346&nbsp;</TT></TD>
    <TD align=3Dright><TT>1&nbsp;&nbsp;</TT></TD>
    <TD noWrap align=3Dright><TT>---&nbsp;&nbsp;</TT></TD>
    <TD =
noWrap><TT>&nbsp;K.LSSIADRFYLGGPTSVR.G</TT></TD></TR></TBODY></TABLE>
<TABLE cellSpacing=3D0 border=3D0>
  <TBODY>
  <TR>
    <TD><TT>&nbsp;&nbsp;&nbsp;&nbsp;&nbsp;&nbsp;</TT></TD>
    <TD><TT><B>No match to: </B>700.3889, 727.4273, 856.5216, 870.5440,=20
      909.4591, 912.5207, 1193.6330, 1234.6565, 1467.7397, 1493.7424, =
1524.7518,=20
      1553.7343, 1707.7737, 1717.8973, 1812.8690, 2169.1428, 2225.1233,=20
      2284.1684</TT></TD></TR></TBODY></TABLE><BR>
<TABLE cellSpacing=3D0 border=3D0>
  <TBODY>
  <TR>
    <TD><TT><B><A =
name=3DHit6>6.</A>&nbsp;&nbsp;&nbsp;&nbsp;</B></TT></TD>
    <TD noWrap><TT><A=20
      =
href=3D"http://202.116.111.27/mascot/cgi/protein_view.pl?file=3D../data/2=
0120508/F043522.dat&amp;hit=3D6"=20
      =
target=3D_blank>gi|22212900</A>&nbsp;&nbsp;&nbsp;&nbsp;<B>Mass:</B>&nbsp;=
22102&nbsp;&nbsp;&nbsp;&nbsp;<B>Score:</B>&nbsp;40&nbsp;&nbsp;&nbsp;&nbsp=
;&nbsp;<B>Expect:</B>&nbsp;7.2&nbsp;&nbsp;<B>Queries=20
      matched:</B>&nbsp;4</TT></TD></TR>
  <TR>
    <TD>&nbsp;</TD>
    <TD noWrap><TT>Kv channel-interacting protein 4 isoform 3 [Homo=20
      sapiens]</TT></TD></TR></TBODY></TABLE>
<TABLE cellSpacing=3D0 cellPadding=3D0 border=3D0>
  <TBODY>
  <TR>
    <TD><TT>&nbsp;&nbsp;&nbsp;&nbsp;&nbsp;&nbsp;</TT></TD>
    <TD align=3Dright><TT><B>Observed&nbsp;&nbsp;</B></TT></TD>
    <TD noWrap align=3Dright><TT><B>Mr(expt)&nbsp;&nbsp;</B></TT></TD>
    <TD noWrap align=3Dright><TT><B>Mr(calc)&nbsp;&nbsp;</B></TT></TD>
    <TD align=3Dright><TT><B>&nbsp;ppm&nbsp;&nbsp;</B></TT></TD>
    <TD align=3Dright><TT><B>Start&nbsp;</B></TT></TD>
    <TD align=3Dright><TT><B>&nbsp;</B></TT></TD>
    <TD align=3Dright><TT><B>End&nbsp;</B></TT></TD>
    <TD align=3Dright><TT><B>Miss&nbsp;</B></TT></TD>
    <TD align=3Dright><TT><B>Ions&nbsp;</B></TT></TD>
    <TD><TT><B>&nbsp;Peptide</B></TT></TD></TR>
  <TR>
    <TD align=3Dright>&nbsp;</TD>
    <TD align=3Dright><TT>1096.5830&nbsp;&nbsp;</TT></TD>
    <TD align=3Dright><TT>1095.5758&nbsp;&nbsp;</TT></TD>
    <TD align=3Dright><TT>1095.5270&nbsp;&nbsp;</TT></TD>
    <TD noWrap align=3Dright><TT>44.5&nbsp;</TT></TD>
    <TD align=3Dright><TT>180&nbsp;</TT></TD>
    <TD noWrap align=3Dright><TT>-&nbsp;</TT></TD>
    <TD align=3Dright><TT>188&nbsp;</TT></TD>
    <TD align=3Dright><TT>0&nbsp;&nbsp;</TT></TD>
    <TD noWrap align=3Dright><TT>---&nbsp;&nbsp;</TT></TD>
    <TD noWrap><TT>&nbsp;R.SMQLFENVI.- + Oxidation (M)</TT></TD></TR>
  <TR>
    <TD align=3Dright>&nbsp;</TD>
    <TD align=3Dright><TT>1553.7343&nbsp;&nbsp;</TT></TD>
    <TD align=3Dright><TT>1552.7270&nbsp;&nbsp;</TT></TD>
    <TD align=3Dright><TT>1552.7344&nbsp;&nbsp;</TT></TD>
    <TD noWrap align=3Dright><TT>-4.77&nbsp;</TT></TD>
    <TD align=3Dright><TT>145&nbsp;</TT></TD>
    <TD noWrap align=3Dright><TT>-&nbsp;</TT></TD>
    <TD align=3Dright><TT>156&nbsp;</TT></TD>
    <TD align=3Dright><TT>1&nbsp;&nbsp;</TT></TD>
    <TD noWrap align=3Dright><TT>---&nbsp;&nbsp;</TT></TD>
    <TD noWrap><TT>&nbsp;R.QHVETFFQKMDK.N + Oxidation (M)</TT></TD></TR>
  <TR>
    <TD align=3Dright>&nbsp;</TD>
    <TD align=3Dright><TT>1717.8973&nbsp;&nbsp;</TT></TD>
    <TD align=3Dright><TT>1716.8901&nbsp;&nbsp;</TT></TD>
    <TD align=3Dright><TT>1716.7950&nbsp;&nbsp;</TT></TD>
    <TD noWrap align=3Dright><TT>55.4&nbsp;</TT></TD>
    <TD align=3Dright><TT>111&nbsp;</TT></TD>
    <TD noWrap align=3Dright><TT>-&nbsp;</TT></TD>
    <TD align=3Dright><TT>124&nbsp;</TT></TD>
    <TD align=3Dright><TT>1&nbsp;&nbsp;</TT></TD>
    <TD noWrap align=3Dright><TT>---&nbsp;&nbsp;</TT></TD>
    <TD noWrap><TT>&nbsp;K.DGYITKEEMLDIMK.A + 2 Oxidation =
(M)</TT></TD></TR>
  <TR>
    <TD align=3Dright>&nbsp;</TD>
    <TD align=3Dright><TT>1838.9112&nbsp;&nbsp;</TT></TD>
    <TD align=3Dright><TT>1837.9039&nbsp;&nbsp;</TT></TD>
    <TD align=3Dright><TT>1837.8702&nbsp;&nbsp;</TT></TD>
    <TD noWrap align=3Dright><TT>18.3&nbsp;</TT></TD>
    <TD align=3Dright><TT>174&nbsp;</TT></TD>
    <TD noWrap align=3Dright><TT>-&nbsp;</TT></TD>
    <TD align=3Dright><TT>188&nbsp;</TT></TD>
    <TD align=3Dright><TT>1&nbsp;&nbsp;</TT></TD>
    <TD noWrap align=3Dright><TT>---&nbsp;&nbsp;</TT></TD>
    <TD =
noWrap><TT>&nbsp;K.DENIMRSMQLFENVI.-</TT></TD></TR></TBODY></TABLE>
<TABLE cellSpacing=3D0 border=3D0>
  <TBODY>
  <TR>
    <TD><TT>&nbsp;&nbsp;&nbsp;&nbsp;&nbsp;&nbsp;</TT></TD>
    <TD><TT><B>No match to: </B>700.3889, 727.4273, 856.5216, 870.5440,=20
      909.4591, 912.5207, 1121.6142, 1193.6330, 1234.6565, 1292.6540, =
1467.7397,=20
      1493.7424, 1524.7518, 1592.7996, 1707.7737, 1812.8690, 2169.1428,=20
      2225.1233, 2284.1684</TT></TD></TR></TBODY></TABLE><BR>
<TABLE cellSpacing=3D0 border=3D0>
  <TBODY>
  <TR>
    <TD><TT><B><A =
name=3DHit7>7.</A>&nbsp;&nbsp;&nbsp;&nbsp;</B></TT></TD>
    <TD noWrap><TT><A=20
      =
href=3D"http://202.116.111.27/mascot/cgi/protein_view.pl?file=3D../data/2=
0120508/F043522.dat&amp;hit=3D7"=20
      =
target=3D_blank>gi|281599321</A>&nbsp;&nbsp;&nbsp;&nbsp;<B>Mass:</B>&nbsp=
;207854&nbsp;&nbsp;&nbsp;<B>Score:</B>&nbsp;38&nbsp;&nbsp;&nbsp;&nbsp;&nb=
sp;<B>Expect:</B>&nbsp;9.5&nbsp;&nbsp;<B>Queries=20
      matched:</B>&nbsp;8</TT></TD></TR>
  <TR>
    <TD>&nbsp;</TD>
    <TD noWrap><TT>CDK5 regulatory subunit-associated protein 2 [Rattus=20
      norvegicus]</TT></TD></TR></TBODY></TABLE>
<TABLE cellSpacing=3D0 cellPadding=3D0 border=3D0>
  <TBODY>
  <TR>
    <TD><TT>&nbsp;&nbsp;&nbsp;&nbsp;&nbsp;&nbsp;</TT></TD>
    <TD align=3Dright><TT><B>Observed&nbsp;&nbsp;</B></TT></TD>
    <TD noWrap align=3Dright><TT><B>Mr(expt)&nbsp;&nbsp;</B></TT></TD>
    <TD noWrap align=3Dright><TT><B>Mr(calc)&nbsp;&nbsp;</B></TT></TD>
    <TD align=3Dright><TT><B>&nbsp;ppm&nbsp;&nbsp;</B></TT></TD>
    <TD align=3Dright><TT><B>Start&nbsp;</B></TT></TD>
    <TD align=3Dright><TT><B>&nbsp;</B></TT></TD>
    <TD align=3Dright><TT><B>End&nbsp;</B></TT></TD>
    <TD align=3Dright><TT><B>Miss&nbsp;</B></TT></TD>
    <TD align=3Dright><TT><B>Ions&nbsp;</B></TT></TD>
    <TD><TT><B>&nbsp;Peptide</B></TT></TD></TR>
  <TR>
    <TD align=3Dright>&nbsp;</TD>
    <TD align=3Dright><TT>700.3889&nbsp;&nbsp;</TT></TD>
    <TD align=3Dright><TT>699.3816&nbsp;&nbsp;</TT></TD>
    <TD align=3Dright><TT>699.3551&nbsp;&nbsp;</TT></TD>
    <TD noWrap align=3Dright><TT>37.8&nbsp;</TT></TD>
    <TD align=3Dright><TT>845&nbsp;</TT></TD>
    <TD noWrap align=3Dright><TT>-&nbsp;</TT></TD>
    <TD align=3Dright><TT>850&nbsp;</TT></TD>
    <TD align=3Dright><TT>0&nbsp;&nbsp;</TT></TD>
    <TD noWrap align=3Dright><TT>---&nbsp;&nbsp;</TT></TD>
    <TD noWrap><TT>&nbsp;K.SHSELK.S</TT></TD></TR>
  <TR>
    <TD align=3Dright>&nbsp;</TD>
    <TD align=3Dright><TT>870.5440&nbsp;&nbsp;</TT></TD>
    <TD align=3Dright><TT>869.5367&nbsp;&nbsp;</TT></TD>
    <TD align=3Dright><TT>869.5334&nbsp;&nbsp;</TT></TD>
    <TD noWrap align=3Dright><TT>3.78&nbsp;</TT></TD>
    <TD align=3Dright><TT>1549&nbsp;</TT></TD>
    <TD noWrap align=3Dright><TT>-&nbsp;</TT></TD>
    <TD align=3Dright><TT>1555&nbsp;</TT></TD>
    <TD align=3Dright><TT>0&nbsp;&nbsp;</TT></TD>
    <TD noWrap align=3Dright><TT>---&nbsp;&nbsp;</TT></TD>
    <TD noWrap><TT>&nbsp;R.QQLLLQK.D</TT></TD></TR>
  <TR>
    <TD align=3Dright>&nbsp;</TD>
    <TD align=3Dright><TT>1234.6565&nbsp;&nbsp;</TT></TD>
    <TD align=3Dright><TT>1233.6492&nbsp;&nbsp;</TT></TD>
    <TD align=3Dright><TT>1233.6353&nbsp;&nbsp;</TT></TD>
    <TD noWrap align=3Dright><TT>11.2&nbsp;</TT></TD>
    <TD align=3Dright><TT>587&nbsp;</TT></TD>
    <TD noWrap align=3Dright><TT>-&nbsp;</TT></TD>
    <TD align=3Dright><TT>596&nbsp;</TT></TD>
    <TD align=3Dright><TT>0&nbsp;&nbsp;</TT></TD>
    <TD noWrap align=3Dright><TT>---&nbsp;&nbsp;</TT></TD>
    <TD noWrap><TT>&nbsp;K.QLEQDVLAYR.N</TT></TD></TR>
  <TR>
    <TD align=3Dright>&nbsp;</TD>
    <TD align=3Dright><TT>1467.7397&nbsp;&nbsp;</TT></TD>
    <TD align=3Dright><TT>1466.7325&nbsp;&nbsp;</TT></TD>
    <TD align=3Dright><TT>1466.6889&nbsp;&nbsp;</TT></TD>
    <TD noWrap align=3Dright><TT>29.7&nbsp;</TT></TD>
    <TD align=3Dright><TT>542&nbsp;</TT></TD>
    <TD noWrap align=3Dright><TT>-&nbsp;</TT></TD>
    <TD align=3Dright><TT>554&nbsp;</TT></TD>
    <TD align=3Dright><TT>0&nbsp;&nbsp;</TT></TD>
    <TD noWrap align=3Dright><TT>---&nbsp;&nbsp;</TT></TD>
    <TD noWrap><TT>&nbsp;K.QQSEYEGLTGDLK.T</TT></TD></TR>
  <TR>
    <TD align=3Dright>&nbsp;</TD>
    <TD align=3Dright><TT>1553.7343&nbsp;&nbsp;</TT></TD>
    <TD align=3Dright><TT>1552.7270&nbsp;&nbsp;</TT></TD>
    <TD align=3Dright><TT>1552.7403&nbsp;&nbsp;</TT></TD>
    <TD noWrap align=3Dright><TT>-8.55&nbsp;</TT></TD>
    <TD align=3Dright><TT>870&nbsp;</TT></TD>
    <TD noWrap align=3Dright><TT>-&nbsp;</TT></TD>
    <TD align=3Dright><TT>883&nbsp;</TT></TD>
    <TD align=3Dright><TT>0&nbsp;&nbsp;</TT></TD>
    <TD noWrap align=3Dright><TT>---&nbsp;&nbsp;</TT></TD>
    <TD noWrap><TT>&nbsp;K.SVSVQTMTIEDSTR.G</TT></TD></TR>
  <TR>
    <TD align=3Dright>&nbsp;</TD>
    <TD align=3Dright><TT>2169.1428&nbsp;&nbsp;</TT></TD>
    <TD align=3Dright><TT>2168.1355&nbsp;&nbsp;</TT></TD>
    <TD align=3Dright><TT>2168.0129&nbsp;&nbsp;</TT></TD>
    <TD noWrap align=3Dright><TT>56.6&nbsp;</TT></TD>
    <TD align=3Dright><TT>498&nbsp;</TT></TD>
    <TD noWrap align=3Dright><TT>-&nbsp;</TT></TD>
    <TD align=3Dright><TT>515&nbsp;</TT></TD>
    <TD align=3Dright><TT>0&nbsp;&nbsp;</TT></TD>
    <TD noWrap align=3Dright><TT>---&nbsp;&nbsp;</TT></TD>
    <TD noWrap><TT>&nbsp;K.DLEAIQQNCYLMTAEELK.F</TT></TD></TR>
  <TR>
    <TD align=3Dright>&nbsp;</TD>
    <TD align=3Dright><TT>2225.1233&nbsp;&nbsp;</TT></TD>
    <TD align=3Dright><TT>2224.1160&nbsp;&nbsp;</TT></TD>
    <TD align=3Dright><TT>2224.0257&nbsp;&nbsp;</TT></TD>
    <TD noWrap align=3Dright><TT>40.6&nbsp;</TT></TD>
    <TD align=3Dright><TT>1018&nbsp;</TT></TD>
    <TD noWrap align=3Dright><TT>-&nbsp;</TT></TD>
    <TD align=3Dright><TT>1038&nbsp;</TT></TD>
    <TD align=3Dright><TT>0&nbsp;&nbsp;</TT></TD>
    <TD noWrap align=3Dright><TT>---&nbsp;&nbsp;</TT></TD>
    <TD noWrap><TT>&nbsp;R.TAFQGKPGEQEGHETTHSAGR.D</TT></TD></TR>
  <TR>
    <TD align=3Dright>&nbsp;</TD>
    <TD align=3Dright><TT>2284.1684&nbsp;&nbsp;</TT></TD>
    <TD align=3Dright><TT>2283.1611&nbsp;&nbsp;</TT></TD>
    <TD align=3Dright><TT>2283.1165&nbsp;&nbsp;</TT></TD>
    <TD noWrap align=3Dright><TT>19.5&nbsp;</TT></TD>
    <TD align=3Dright><TT>870&nbsp;</TT></TD>
    <TD noWrap align=3Dright><TT>-&nbsp;</TT></TD>
    <TD align=3Dright><TT>889&nbsp;</TT></TD>
    <TD align=3Dright><TT>1&nbsp;&nbsp;</TT></TD>
    <TD noWrap align=3Dright><TT>---&nbsp;&nbsp;</TT></TD>
    <TD noWrap><TT>&nbsp;K.SVSVQTMTIEDSTRGFKPER.K + Oxidation=20
  (M)</TT></TD></TR></TBODY></TABLE>
<TABLE cellSpacing=3D0 border=3D0>
  <TBODY>
  <TR>
    <TD><TT>&nbsp;&nbsp;&nbsp;&nbsp;&nbsp;&nbsp;</TT></TD>
    <TD><TT><B>No match to: </B>727.4273, 856.5216, 909.4591, 912.5207,=20
      1096.5830, 1121.6142, 1193.6330, 1292.6540, 1493.7424, 1524.7518,=20
      1592.7996, 1707.7737, 1717.8973, 1812.8690,=20
1838.9112</TT></TD></TR></TBODY></TABLE><BR>
<TABLE cellSpacing=3D0 border=3D0>
  <TBODY>
  <TR>
    <TD><TT><B><A =
name=3DHit8>8.</A>&nbsp;&nbsp;&nbsp;&nbsp;</B></TT></TD>
    <TD noWrap><TT><A=20
      =
href=3D"http://202.116.111.27/mascot/cgi/protein_view.pl?file=3D../data/2=
0120508/F043522.dat&amp;hit=3D8"=20
      =
target=3D_blank>gi|293347415</A>&nbsp;&nbsp;&nbsp;&nbsp;<B>Mass:</B>&nbsp=
;208054&nbsp;&nbsp;&nbsp;<B>Score:</B>&nbsp;38&nbsp;&nbsp;&nbsp;&nbsp;&nb=
sp;<B>Expect:</B>&nbsp;10&nbsp;&nbsp;<B>Queries=20
      matched:</B>&nbsp;8</TT></TD></TR>
  <TR>
    <TD>&nbsp;</TD>
    <TD noWrap><TT>PREDICTED: CDK5 regulatory subunit associated protein =
2=20
      isoform 4 [Rattus norvegicus]</TT></TD></TR></TBODY></TABLE>
<TABLE cellSpacing=3D0 cellPadding=3D0 border=3D0>
  <TBODY>
  <TR>
    <TD><TT>&nbsp;&nbsp;&nbsp;&nbsp;&nbsp;&nbsp;</TT></TD>
    <TD align=3Dright><TT><B>Observed&nbsp;&nbsp;</B></TT></TD>
    <TD noWrap align=3Dright><TT><B>Mr(expt)&nbsp;&nbsp;</B></TT></TD>
    <TD noWrap align=3Dright><TT><B>Mr(calc)&nbsp;&nbsp;</B></TT></TD>
    <TD align=3Dright><TT><B>&nbsp;ppm&nbsp;&nbsp;</B></TT></TD>
    <TD align=3Dright><TT><B>Start&nbsp;</B></TT></TD>
    <TD align=3Dright><TT><B>&nbsp;</B></TT></TD>
    <TD align=3Dright><TT><B>End&nbsp;</B></TT></TD>
    <TD align=3Dright><TT><B>Miss&nbsp;</B></TT></TD>
    <TD align=3Dright><TT><B>Ions&nbsp;</B></TT></TD>
    <TD><TT><B>&nbsp;Peptide</B></TT></TD></TR>
  <TR>
    <TD align=3Dright>&nbsp;</TD>
    <TD align=3Dright><TT>700.3889&nbsp;&nbsp;</TT></TD>
    <TD align=3Dright><TT>699.3816&nbsp;&nbsp;</TT></TD>
    <TD align=3Dright><TT>699.3551&nbsp;&nbsp;</TT></TD>
    <TD noWrap align=3Dright><TT>37.8&nbsp;</TT></TD>
    <TD align=3Dright><TT>847&nbsp;</TT></TD>
    <TD noWrap align=3Dright><TT>-&nbsp;</TT></TD>
    <TD align=3Dright><TT>852&nbsp;</TT></TD>
    <TD align=3Dright><TT>0&nbsp;&nbsp;</TT></TD>
    <TD noWrap align=3Dright><TT>---&nbsp;&nbsp;</TT></TD>
    <TD noWrap><TT>&nbsp;K.SHSELK.S</TT></TD></TR>
  <TR>
    <TD align=3Dright>&nbsp;</TD>
    <TD align=3Dright><TT>870.5440&nbsp;&nbsp;</TT></TD>
    <TD align=3Dright><TT>869.5367&nbsp;&nbsp;</TT></TD>
    <TD align=3Dright><TT>869.5334&nbsp;&nbsp;</TT></TD>
    <TD noWrap align=3Dright><TT>3.78&nbsp;</TT></TD>
    <TD align=3Dright><TT>1551&nbsp;</TT></TD>
    <TD noWrap align=3Dright><TT>-&nbsp;</TT></TD>
    <TD align=3Dright><TT>1557&nbsp;</TT></TD>
    <TD align=3Dright><TT>0&nbsp;&nbsp;</TT></TD>
    <TD noWrap align=3Dright><TT>---&nbsp;&nbsp;</TT></TD>
    <TD noWrap><TT>&nbsp;R.QQLLLQK.D</TT></TD></TR>
  <TR>
    <TD align=3Dright>&nbsp;</TD>
    <TD align=3Dright><TT>1234.6565&nbsp;&nbsp;</TT></TD>
    <TD align=3Dright><TT>1233.6492&nbsp;&nbsp;</TT></TD>
    <TD align=3Dright><TT>1233.6353&nbsp;&nbsp;</TT></TD>
    <TD noWrap align=3Dright><TT>11.2&nbsp;</TT></TD>
    <TD align=3Dright><TT>589&nbsp;</TT></TD>
    <TD noWrap align=3Dright><TT>-&nbsp;</TT></TD>
    <TD align=3Dright><TT>598&nbsp;</TT></TD>
    <TD align=3Dright><TT>0&nbsp;&nbsp;</TT></TD>
    <TD noWrap align=3Dright><TT>---&nbsp;&nbsp;</TT></TD>
    <TD noWrap><TT>&nbsp;K.QLEQDVLAYR.N</TT></TD></TR>
  <TR>
    <TD align=3Dright>&nbsp;</TD>
    <TD align=3Dright><TT>1467.7397&nbsp;&nbsp;</TT></TD>
    <TD align=3Dright><TT>1466.7325&nbsp;&nbsp;</TT></TD>
    <TD align=3Dright><TT>1466.6889&nbsp;&nbsp;</TT></TD>
    <TD noWrap align=3Dright><TT>29.7&nbsp;</TT></TD>
    <TD align=3Dright><TT>542&nbsp;</TT></TD>
    <TD noWrap align=3Dright><TT>-&nbsp;</TT></TD>
    <TD align=3Dright><TT>554&nbsp;</TT></TD>
    <TD align=3Dright><TT>0&nbsp;&nbsp;</TT></TD>
    <TD noWrap align=3Dright><TT>---&nbsp;&nbsp;</TT></TD>
    <TD noWrap><TT>&nbsp;K.QQSEYEGLTGDLK.T</TT></TD></TR>
  <TR>
    <TD align=3Dright>&nbsp;</TD>
    <TD align=3Dright><TT>1553.7343&nbsp;&nbsp;</TT></TD>
    <TD align=3Dright><TT>1552.7270&nbsp;&nbsp;</TT></TD>
    <TD align=3Dright><TT>1552.7403&nbsp;&nbsp;</TT></TD>
    <TD noWrap align=3Dright><TT>-8.55&nbsp;</TT></TD>
    <TD align=3Dright><TT>872&nbsp;</TT></TD>
    <TD noWrap align=3Dright><TT>-&nbsp;</TT></TD>
    <TD align=3Dright><TT>885&nbsp;</TT></TD>
    <TD align=3Dright><TT>0&nbsp;&nbsp;</TT></TD>
    <TD noWrap align=3Dright><TT>---&nbsp;&nbsp;</TT></TD>
    <TD noWrap><TT>&nbsp;K.SVSVQTMTIEDSTR.G</TT></TD></TR>
  <TR>
    <TD align=3Dright>&nbsp;</TD>
    <TD align=3Dright><TT>2169.1428&nbsp;&nbsp;</TT></TD>
    <TD align=3Dright><TT>2168.1355&nbsp;&nbsp;</TT></TD>
    <TD align=3Dright><TT>2168.0129&nbsp;&nbsp;</TT></TD>
    <TD noWrap align=3Dright><TT>56.6&nbsp;</TT></TD>
    <TD align=3Dright><TT>498&nbsp;</TT></TD>
    <TD noWrap align=3Dright><TT>-&nbsp;</TT></TD>
    <TD align=3Dright><TT>515&nbsp;</TT></TD>
    <TD align=3Dright><TT>0&nbsp;&nbsp;</TT></TD>
    <TD noWrap align=3Dright><TT>---&nbsp;&nbsp;</TT></TD>
    <TD noWrap><TT>&nbsp;K.DLEAIQQNCYLMTAEELK.F</TT></TD></TR>
  <TR>
    <TD align=3Dright>&nbsp;</TD>
    <TD align=3Dright><TT>2225.1233&nbsp;&nbsp;</TT></TD>
    <TD align=3Dright><TT>2224.1160&nbsp;&nbsp;</TT></TD>
    <TD align=3Dright><TT>2224.0257&nbsp;&nbsp;</TT></TD>
    <TD noWrap align=3Dright><TT>40.6&nbsp;</TT></TD>
    <TD align=3Dright><TT>1020&nbsp;</TT></TD>
    <TD noWrap align=3Dright><TT>-&nbsp;</TT></TD>
    <TD align=3Dright><TT>1040&nbsp;</TT></TD>
    <TD align=3Dright><TT>0&nbsp;&nbsp;</TT></TD>
    <TD noWrap align=3Dright><TT>---&nbsp;&nbsp;</TT></TD>
    <TD noWrap><TT>&nbsp;R.TAFQGKPGEQEGHETTHSAGR.D</TT></TD></TR>
  <TR>
    <TD align=3Dright>&nbsp;</TD>
    <TD align=3Dright><TT>2284.1684&nbsp;&nbsp;</TT></TD>
    <TD align=3Dright><TT>2283.1611&nbsp;&nbsp;</TT></TD>
    <TD align=3Dright><TT>2283.1165&nbsp;&nbsp;</TT></TD>
    <TD noWrap align=3Dright><TT>19.5&nbsp;</TT></TD>
    <TD align=3Dright><TT>872&nbsp;</TT></TD>
    <TD noWrap align=3Dright><TT>-&nbsp;</TT></TD>
    <TD align=3Dright><TT>891&nbsp;</TT></TD>
    <TD align=3Dright><TT>1&nbsp;&nbsp;</TT></TD>
    <TD noWrap align=3Dright><TT>---&nbsp;&nbsp;</TT></TD>
    <TD noWrap><TT>&nbsp;K.SVSVQTMTIEDSTRGFKPER.K + Oxidation=20
  (M)</TT></TD></TR></TBODY></TABLE>
<TABLE cellSpacing=3D0 border=3D0>
  <TBODY>
  <TR>
    <TD><TT>&nbsp;&nbsp;&nbsp;&nbsp;&nbsp;&nbsp;</TT></TD>
    <TD><TT><B>No match to: </B>727.4273, 856.5216, 909.4591, 912.5207,=20
      1096.5830, 1121.6142, 1193.6330, 1292.6540, 1493.7424, 1524.7518,=20
      1592.7996, 1707.7737, 1717.8973, 1812.8690,=20
1838.9112</TT></TD></TR></TBODY></TABLE><BR>
<TABLE cellSpacing=3D0 border=3D0>
  <TBODY>
  <TR>
    <TD><TT><B><A =
name=3DHit9>9.</A>&nbsp;&nbsp;&nbsp;&nbsp;</B></TT></TD>
    <TD noWrap><TT><A=20
      =
href=3D"http://202.116.111.27/mascot/cgi/protein_view.pl?file=3D../data/2=
0120508/F043522.dat&amp;hit=3D9"=20
      =
target=3D_blank>gi|22212898</A>&nbsp;&nbsp;&nbsp;&nbsp;<B>Mass:</B>&nbsp;=
25163&nbsp;&nbsp;&nbsp;&nbsp;<B>Score:</B>&nbsp;38&nbsp;&nbsp;&nbsp;&nbsp=
;&nbsp;<B>Expect:</B>&nbsp;11&nbsp;&nbsp;<B>Queries=20
      matched:</B>&nbsp;4</TT></TD></TR>
  <TR>
    <TD>&nbsp;</TD>
    <TD noWrap><TT>Kv channel-interacting protein 4 isoform 2 [Homo=20
      sapiens]</TT></TD></TR></TBODY></TABLE>
<TABLE cellSpacing=3D0 cellPadding=3D0 border=3D0>
  <TBODY>
  <TR>
    <TD><TT>&nbsp;&nbsp;&nbsp;&nbsp;&nbsp;&nbsp;</TT></TD>
    <TD align=3Dright><TT><B>Observed&nbsp;&nbsp;</B></TT></TD>
    <TD noWrap align=3Dright><TT><B>Mr(expt)&nbsp;&nbsp;</B></TT></TD>
    <TD noWrap align=3Dright><TT><B>Mr(calc)&nbsp;&nbsp;</B></TT></TD>
    <TD align=3Dright><TT><B>&nbsp;ppm&nbsp;&nbsp;</B></TT></TD>
    <TD align=3Dright><TT><B>Start&nbsp;</B></TT></TD>
    <TD align=3Dright><TT><B>&nbsp;</B></TT></TD>
    <TD align=3Dright><TT><B>End&nbsp;</B></TT></TD>
    <TD align=3Dright><TT><B>Miss&nbsp;</B></TT></TD>
    <TD align=3Dright><TT><B>Ions&nbsp;</B></TT></TD>
    <TD><TT><B>&nbsp;Peptide</B></TT></TD></TR>
  <TR>
    <TD align=3Dright>&nbsp;</TD>
    <TD align=3Dright><TT>1096.5830&nbsp;&nbsp;</TT></TD>
    <TD align=3Dright><TT>1095.5758&nbsp;&nbsp;</TT></TD>
    <TD align=3Dright><TT>1095.5270&nbsp;&nbsp;</TT></TD>
    <TD noWrap align=3Dright><TT>44.5&nbsp;</TT></TD>
    <TD align=3Dright><TT>208&nbsp;</TT></TD>
    <TD noWrap align=3Dright><TT>-&nbsp;</TT></TD>
    <TD align=3Dright><TT>216&nbsp;</TT></TD>
    <TD align=3Dright><TT>0&nbsp;&nbsp;</TT></TD>
    <TD noWrap align=3Dright><TT>---&nbsp;&nbsp;</TT></TD>
    <TD noWrap><TT>&nbsp;R.SMQLFENVI.- + Oxidation (M)</TT></TD></TR>
  <TR>
    <TD align=3Dright>&nbsp;</TD>
    <TD align=3Dright><TT>1553.7343&nbsp;&nbsp;</TT></TD>
    <TD align=3Dright><TT>1552.7270&nbsp;&nbsp;</TT></TD>
    <TD align=3Dright><TT>1552.7344&nbsp;&nbsp;</TT></TD>
    <TD noWrap align=3Dright><TT>-4.77&nbsp;</TT></TD>
    <TD align=3Dright><TT>173&nbsp;</TT></TD>
    <TD noWrap align=3Dright><TT>-&nbsp;</TT></TD>
    <TD align=3Dright><TT>184&nbsp;</TT></TD>
    <TD align=3Dright><TT>1&nbsp;&nbsp;</TT></TD>
    <TD noWrap align=3Dright><TT>---&nbsp;&nbsp;</TT></TD>
    <TD noWrap><TT>&nbsp;R.QHVETFFQKMDK.N + Oxidation (M)</TT></TD></TR>
  <TR>
    <TD align=3Dright>&nbsp;</TD>
    <TD align=3Dright><TT>1717.8973&nbsp;&nbsp;</TT></TD>
    <TD align=3Dright><TT>1716.8901&nbsp;&nbsp;</TT></TD>
    <TD align=3Dright><TT>1716.7950&nbsp;&nbsp;</TT></TD>
    <TD noWrap align=3Dright><TT>55.4&nbsp;</TT></TD>
    <TD align=3Dright><TT>139&nbsp;</TT></TD>
    <TD noWrap align=3Dright><TT>-&nbsp;</TT></TD>
    <TD align=3Dright><TT>152&nbsp;</TT></TD>
    <TD align=3Dright><TT>1&nbsp;&nbsp;</TT></TD>
    <TD noWrap align=3Dright><TT>---&nbsp;&nbsp;</TT></TD>
    <TD noWrap><TT>&nbsp;K.DGYITKEEMLDIMK.A + 2 Oxidation =
(M)</TT></TD></TR>
  <TR>
    <TD align=3Dright>&nbsp;</TD>
    <TD align=3Dright><TT>1838.9112&nbsp;&nbsp;</TT></TD>
    <TD align=3Dright><TT>1837.9039&nbsp;&nbsp;</TT></TD>
    <TD align=3Dright><TT>1837.8702&nbsp;&nbsp;</TT></TD>
    <TD noWrap align=3Dright><TT>18.3&nbsp;</TT></TD>
    <TD align=3Dright><TT>202&nbsp;</TT></TD>
    <TD noWrap align=3Dright><TT>-&nbsp;</TT></TD>
    <TD align=3Dright><TT>216&nbsp;</TT></TD>
    <TD align=3Dright><TT>1&nbsp;&nbsp;</TT></TD>
    <TD noWrap align=3Dright><TT>---&nbsp;&nbsp;</TT></TD>
    <TD =
noWrap><TT>&nbsp;K.DENIMRSMQLFENVI.-</TT></TD></TR></TBODY></TABLE>
<TABLE cellSpacing=3D0 border=3D0>
  <TBODY>
  <TR>
    <TD><TT>&nbsp;&nbsp;&nbsp;&nbsp;&nbsp;&nbsp;</TT></TD>
    <TD><TT><B>No match to: </B>700.3889, 727.4273, 856.5216, 870.5440,=20
      909.4591, 912.5207, 1121.6142, 1193.6330, 1234.6565, 1292.6540, =
1467.7397,=20
      1493.7424, 1524.7518, 1592.7996, 1707.7737, 1812.8690, 2169.1428,=20
      2225.1233, 2284.1684</TT></TD></TR></TBODY></TABLE><BR>
<TABLE cellSpacing=3D0 border=3D0>
  <TBODY>
  <TR>
    <TD><TT><B><A name=3DHit10>10.</A>&nbsp;&nbsp;&nbsp;</B></TT></TD>
    <TD noWrap><TT><A=20
      =
href=3D"http://202.116.111.27/mascot/cgi/protein_view.pl?file=3D../data/2=
0120508/F043522.dat&amp;hit=3D10"=20
      =
target=3D_blank>gi|62649906</A>&nbsp;&nbsp;&nbsp;&nbsp;<B>Mass:</B>&nbsp;=
37221&nbsp;&nbsp;&nbsp;&nbsp;<B>Score:</B>&nbsp;38&nbsp;&nbsp;&nbsp;&nbsp=
;&nbsp;<B>Expect:</B>&nbsp;11&nbsp;&nbsp;<B>Queries=20
      matched:</B>&nbsp;5</TT></TD></TR>
  <TR>
    <TD>&nbsp;</TD>
    <TD noWrap><TT>PREDICTED: family with sequence similarity 43, member =
B=20
      [Rattus norvegicus]</TT></TD></TR></TBODY></TABLE>
<TABLE cellSpacing=3D0 cellPadding=3D0 border=3D0>
  <TBODY>
  <TR>
    <TD><TT>&nbsp;&nbsp;&nbsp;&nbsp;&nbsp;&nbsp;</TT></TD>
    <TD align=3Dright><TT><B>Observed&nbsp;&nbsp;</B></TT></TD>
    <TD noWrap align=3Dright><TT><B>Mr(expt)&nbsp;&nbsp;</B></TT></TD>
    <TD noWrap align=3Dright><TT><B>Mr(calc)&nbsp;&nbsp;</B></TT></TD>
    <TD align=3Dright><TT><B>&nbsp;ppm&nbsp;&nbsp;</B></TT></TD>
    <TD align=3Dright><TT><B>Start&nbsp;</B></TT></TD>
    <TD align=3Dright><TT><B>&nbsp;</B></TT></TD>
    <TD align=3Dright><TT><B>End&nbsp;</B></TT></TD>
    <TD align=3Dright><TT><B>Miss&nbsp;</B></TT></TD>
    <TD align=3Dright><TT><B>Ions&nbsp;</B></TT></TD>
    <TD><TT><B>&nbsp;Peptide</B></TT></TD></TR>
  <TR>
    <TD align=3Dright>&nbsp;</TD>
    <TD align=3Dright><TT>727.4273&nbsp;&nbsp;</TT></TD>
    <TD align=3Dright><TT>726.4200&nbsp;&nbsp;</TT></TD>
    <TD align=3Dright><TT>726.4289&nbsp;&nbsp;</TT></TD>
    <TD noWrap align=3Dright><TT>-12.21&nbsp;</TT></TD>
    <TD align=3Dright><TT>2&nbsp;</TT></TD>
    <TD noWrap align=3Dright><TT>-&nbsp;</TT></TD>
    <TD align=3Dright><TT>6&nbsp;</TT></TD>
    <TD align=3Dright><TT>1&nbsp;&nbsp;</TT></TD>
    <TD noWrap align=3Dright><TT>---&nbsp;&nbsp;</TT></TD>
    <TD noWrap><TT>&nbsp;M.LPWRR.N</TT></TD></TR>
  <TR>
    <TD align=3Dright>&nbsp;</TD>
    <TD align=3Dright><TT>856.5216&nbsp;&nbsp;</TT></TD>
    <TD align=3Dright><TT>855.5143&nbsp;&nbsp;</TT></TD>
    <TD align=3Dright><TT>855.4563&nbsp;&nbsp;</TT></TD>
    <TD noWrap align=3Dright><TT>67.9&nbsp;</TT></TD>
    <TD align=3Dright><TT>223&nbsp;</TT></TD>
    <TD noWrap align=3Dright><TT>-&nbsp;</TT></TD>
    <TD align=3Dright><TT>232&nbsp;</TT></TD>
    <TD align=3Dright><TT>0&nbsp;&nbsp;</TT></TD>
    <TD noWrap align=3Dright><TT>---&nbsp;&nbsp;</TT></TD>
    <TD noWrap><TT>&nbsp;R.AGGAAASVPR.A</TT></TD></TR>
  <TR>
    <TD align=3Dright>&nbsp;</TD>
    <TD align=3Dright><TT>1193.6330&nbsp;&nbsp;</TT></TD>
    <TD align=3Dright><TT>1192.6258&nbsp;&nbsp;</TT></TD>
    <TD align=3Dright><TT>1192.6829&nbsp;&nbsp;</TT></TD>
    <TD noWrap align=3Dright><TT>-47.89&nbsp;</TT></TD>
    <TD align=3Dright><TT>135&nbsp;</TT></TD>
    <TD noWrap align=3Dright><TT>-&nbsp;</TT></TD>
    <TD align=3Dright><TT>144&nbsp;</TT></TD>
    <TD align=3Dright><TT>0&nbsp;&nbsp;</TT></TD>
    <TD noWrap align=3Dright><TT>---&nbsp;&nbsp;</TT></TD>
    <TD noWrap><TT>&nbsp;R.RPAHAYLLPR.I</TT></TD></TR>
  <TR>
    <TD align=3Dright>&nbsp;</TD>
    <TD align=3Dright><TT>1707.7737&nbsp;&nbsp;</TT></TD>
    <TD align=3Dright><TT>1706.7665&nbsp;&nbsp;</TT></TD>
    <TD align=3Dright><TT>1706.8886&nbsp;&nbsp;</TT></TD>
    <TD noWrap align=3Dright><TT>-71.56&nbsp;</TT></TD>
    <TD align=3Dright><TT>112&nbsp;</TT></TD>
    <TD noWrap align=3Dright><TT>-&nbsp;</TT></TD>
    <TD align=3Dright><TT>126&nbsp;</TT></TD>
    <TD align=3Dright><TT>1&nbsp;&nbsp;</TT></TD>
    <TD noWrap align=3Dright><TT>---&nbsp;&nbsp;</TT></TD>
    <TD noWrap><TT>&nbsp;K.LTLGPHGIRMQPSER.G + Oxidation =
(M)</TT></TD></TR>
  <TR>
    <TD align=3Dright>&nbsp;</TD>
    <TD align=3Dright><TT>1717.8973&nbsp;&nbsp;</TT></TD>
    <TD align=3Dright><TT>1716.8901&nbsp;&nbsp;</TT></TD>
    <TD align=3Dright><TT>1716.9311&nbsp;&nbsp;</TT></TD>
    <TD noWrap align=3Dright><TT>-23.91&nbsp;</TT></TD>
    <TD align=3Dright><TT>192&nbsp;</TT></TD>
    <TD noWrap align=3Dright><TT>-&nbsp;</TT></TD>
    <TD align=3Dright><TT>206&nbsp;</TT></TD>
    <TD align=3Dright><TT>1&nbsp;&nbsp;</TT></TD>
    <TD noWrap align=3Dright><TT>---&nbsp;&nbsp;</TT></TD>
    <TD =
noWrap><TT>&nbsp;R.LLHQTALAAFSDFKR.L</TT></TD></TR></TBODY></TABLE>
<TABLE cellSpacing=3D0 border=3D0>
  <TBODY>
  <TR>
    <TD><TT>&nbsp;&nbsp;&nbsp;&nbsp;&nbsp;&nbsp;</TT></TD>
    <TD><TT><B>No match to: </B>700.3889, 870.5440, 909.4591, 912.5207,=20
      1096.5830, 1121.6142, 1234.6565, 1292.6540, 1467.7397, 1493.7424,=20
      1524.7518, 1553.7343, 1592.7996, 1812.8690, 1838.9112, 2169.1428,=20
      2225.1233, 2284.1684</TT></TD></TR></TBODY></TABLE><BR>
<H3>Search Parameters</H3><FONT face=3D"Courier =
New,Courier,monospace"><PRE><B>Type of search         : MS/MS Ion =
Search</B>
<B>Enzyme                 : Trypsin</B>
<B>Fixed modifications    : Carbamidomethyl (C)</B>
<B>Variable modifications : Oxidation (M)</B>
<B>Mass values            : Monoisotopic</B>
<B>Protein Mass           : Unrestricted</B>
<B>Peptide Mass Tolerance : =C2=B1 75 ppm</B>
<B>Fragment Mass Tolerance: =C2=B1 0.5 Da</B>
<B>Max Missed Cleavages   : 1</B>
<B>Instrument type        : MALDI-TOF-TOF</B>
<A name=3DQuery1><B>Query1 (700.3889,1+)   </A>: &lt;no title&gt;</B>
<A name=3DQuery2><B>Query2 (727.4273,1+)   </A>: &lt;no title&gt;</B>
<A name=3DQuery3><B>Query3 (856.5216,1+)   </A>: &lt;no title&gt;</B>
<A name=3DQuery4><B>Query4 (870.5440,1+)   </A>: &lt;no title&gt;</B>
<A name=3DQuery5><B>Query5 (909.4591,1+)   </A>: &lt;no title&gt;</B>
<A name=3DQuery6><B>Query6 (912.5207,1+)   </A>: &lt;no title&gt;</B>
<A name=3DQuery7><B>Query7 (1096.5830,1+)  </A>: &lt;no title&gt;</B>
<A name=3DQuery8><B>Query8 (1121.6142,1+)  </A>: &lt;no title&gt;</B>
<A name=3DQuery9><B>Query9 (1193.6330,1+)  </A>: &lt;no title&gt;</B>
<A name=3DQuery10><B>Query10 (1234.6565,1+) </A>: &lt;no title&gt;</B>
<A name=3DQuery11><B>Query11 (1292.6540,1+) </A>: &lt;no title&gt;</B>
<A name=3DQuery12><B>Query12 (1467.7397,1+) </A>: &lt;no title&gt;</B>
<A name=3DQuery13><B>Query13 (1493.7424,1+) </A>: &lt;no title&gt;</B>
<A name=3DQuery14><B>Query14 (1524.7518,1+) </A>: &lt;no title&gt;</B>
<A name=3DQuery15><B>Query15 (1553.7343,1+) </A>: &lt;no title&gt;</B>
<A name=3DQuery16><B>Query16 (1592.7996,1+) </A>: &lt;no title&gt;</B>
<A name=3DQuery17><B>Query17 (1707.7737,1+) </A>: &lt;no title&gt;</B>
<A name=3DQuery18><B>Query18 (1717.8973,1+) </A>: &lt;no title&gt;</B>
<A name=3DQuery19><B>Query19 (1812.8690,1+) </A>: &lt;no title&gt;</B>
<A name=3DQuery20><B>Query20 (1838.9112,1+) </A>: &lt;no title&gt;</B>
<A name=3DQuery21><B>Query21 (2169.1428,1+) </A>: &lt;no title&gt;</B>
<A name=3DQuery22><B>Query22 (2225.1233,1+) </A>: &lt;no title&gt;</B>
<A name=3DQuery23><B>Query23 (2284.1684,1+) </A>: &lt;no title&gt;</B>
</PRE></FONT>
<P>
<TABLE cellSpacing=3D2 cellPadding=3D1 width=3D"100%" border=3D2>
  <TBODY>
  <TR>
    <TD noWrap align=3Dmiddle><B>Mascot:</B>&nbsp; <A=20
      =
href=3D"http://www.matrixscience.com/">http://www.matrixscience.com/</A> =

  </TD></TR></TBODY></TABLE></P></BODY></HTML>

------=_NextPart_000_0000_01CD2D6C.046BBD60
Content-Type: image/gif
Content-Transfer-Encoding: base64
Content-Location: http://202.116.111.27/mascot/images/88x31_logo_white.gif

R0lGODlhWAAfANX/AMDAwP/v7//f3//Pz/+/v/+vr/+fn/+Pj/9/f/9wcP9gYP9QUP9AQP8wMP8g
IP8QEP8AAO/v/+/v79/f/9/f38/P/8/Pz7+//7+/v6+v/6+vr5+f/5+fn4+P/4+Pj39//39/f3Bw
/3BwcGBg/2BgYFBQ/1BQUEBA/0BAQDAw/zAwMCAg/yAgIBAQ/xAQEAAA/wAAAAAAAAAAAAAAAAAA
AAAAAAAAAAAAAAAAAAAAAAAAAAAAAAAAAAAAAAAAAAAAACH5BAEAAAAALAAAAABYAB8AQAb/QIBw
SCwaj8ikcslsEl0wTDHz+bxOgMrp8mpFiJFThfsyjl4j82tVLaVGk+Hq1TF2ut8jCkYRSkgcToKD
hIQUKiBCHnxEAghDBA8QQg4QBEQBQwyWQ5ICAAsBAZcACKQJEAsMQgQQk5hCAhAPlAACn0MkUYMS
HCIaABMfJychRSPEH0YbWEMXJyUhxCPSJQAb0icjH8gfeRvIxRnXxCfeGcQlFwAWIn1HLC7vQhtl
AFZ1ES0v6/QrRGSIWPlXpF6LISWuVNgA4EyaIRta9Jvw4kUcInsCDZEARcqQBQ6I0AJQAEIDIgQU
xJo1pOQqIQFUCmFQyYAQAzZBQXikqYAQ/wQQZAIgkFPIHmCFkipdyrSp06eDSLiQUDBhM3JrjFSY
Y++aMgAnXnwdUUFIwodgX1gTso/hkAgVK0w4Ma4IBxZHQMDACzCNlRJiKFokEu5EiopFrFwdYiWF
EC5rhYQ1BqbEhsN1inCE4YGIBBAo5kEdrRS0EQkwEhEp0AABAgYGeA6liUBBAgOXFDDYvUDA7t+/
LxHYzTPAb1wHHCxAsMBAgtnAf2cawsGFhSIUYOwiAtSVgwFCDphM4mmlpQQhiSgQMMBVAAEyNx1A
UtJBgQVCh2DQjoRE5yEOODDdAA+AV0oqMClgoAIQzDcTJwAE8Fp4zwEIwXQANABBTillEv9AeREu
px8LGpFm4okopqjiiiyOxoEKHg2xz2Jn8KPVPkSYA0AGeDT0EI8v5HEYWiG84BhEiAEQARueoXDd
EYv8R0QKij2GzAtuvVUCkIwJUUFFF30l2EVf2nhNVkWEBVhZRnDASBH7wUBVjhEoFkYEZ3w1BFkA
BESEYGy+1dYFH6wQaJ89HgMmlDC4cIQIMJBQRAlxWNHCOEWi5ZUzSQqhzwt1ETGHW1UKMSYRFaRQ
1h1HErEIX3ZZl2NFjo2QRglcpZBBBIehIcQIuQpzwj4tnHDRXMSKseMaHzxT0QppZNArFh/0ukI/
RqlQhAkmiNbitwBIoMKTG71ZxC1JEIDsYYqjJEUBCSB4q5dqQrSHS3s5GRDUEAmMpFNRlZBigL/i
PTCggBFqCLBMAcwyHQInDWFBpEfooi0RmzBAyiMfQhieTwdW+C8ABxCA7lAIoLKAEKGQBEF6H1n4
SSjqDpHddkS4KakRBWzCEgDyIaHvyj8FVcADRdkiU00JgNcwBLgYsQkC+pJChF4oHDFxEQnIBnTE
AauXSXswDy2ETwl8YtwQ7TVY78uNyMQgT5e0LMTEUua1swAF9MybgT8FiN8n8Emi8QALuLJAAgxI
ou4mD8h2QH4BLPBAA8tlMpwrtvmcCQgieDAnuKQXEgQAOw==

------=_NextPart_000_0000_01CD2D6C.046BBD60
Content-Type: application/octet-stream
Content-Transfer-Encoding: base64
Content-Location: http://202.116.111.27/mascot/cgi/score_gif.pl?score_gif_410046190193

R0lGODlhkAHIAMIAAP///wAAAP8AAAD/AAAA/////wAAAAAAACH5BAEAAAAALAAAAACQAcgAAAP+
CLrc/jDKSau9OOvNu/9gKI5kaZ5oqq5s675wLM90bd94ru987//AoHBILBqPyKRyyWw6n9CodEqt
Wq/YrHbL7Xq/4LB4TC6bz+i0es1uu9/wuHxOr8cIeMCAsV/0FX96fIN+AoYCA4eIAn6EgI6CjZKP
k5GUl5aZgZuQnJWemKCanaSfpaGno6arqKyqmFsErbOvmoqJh6K6qbuuvbS/tcHDvMW+xsDIwsqB
OgEKzyOyyceTi7m3zNrV1N3L3N/exODj4tvmlTjRz9ENeNMK8BHy5d+GuPeH4fv1/ef8//yRC0hw
oMEc7KA5gDdNlrwHBAQmw0YRnUWABzFelKj+sSPHjwVh1UgIoB1EAAwlyAL56ZbLjCw3hvQ4MyZN
mDUh7VinMt6Ch+5k+nKZKyfOo0KT3lRqs+m/Iyl9/nz3Dumra/mKWnW61ShTr0vDcvVhkoG8qBDo
Gc3KVizYsW67yv06N+wNk2VRLtSrEu4eilnpCo472O/bw3VF2cC7kOpPCivfEs2XGHFhy4QzG7aq
LoDnzySm+Z2MCPPmy5VTo169DyEKeGOxyj6t2bRt1bVxK8aiVi5brLlZ0x5+WzhmK+8MA75mXHfx
4NCJ494pLTrpRM6zN98e/TlHdSU/e65ufbl07ue7a1d/0fWCvB1ge52dbX36+97zr8/Sm+7+b3zs
BYifffqhp9MVER1mniEGEuhggxAK2Jl444kQWWLXMRLhgBsWKGFd1IWWR3n/ecjhhx0+mJkzJ8g3
F31apSgjijSe+B14JvQX13/62Gjijyr6CM5IFFYYQoKVLaihkDMyWSOQtCBIIn1BQvlklVh6E4tw
11np5JdeeqiFi4LBeE+YWV7ZJJr8jYgajwyCmaaca6rIm3Jw1qmnmnzSyduU+CwyJ5t9EpreloDW
t6efjBo6E44tqmZmaYNWuqij0430Xo6IwclIo5YWGiptmipUApKXKXnpqJiuOhiRFFY32oKs1uqq
qK+GaOGIs5ZoK67Agprrn6tNKmywrSL+y9mE8MXXqZnK3nrstMrcxUCzDDk2D54wSpsstb8Gs9i1
EKE1wYWFZRjut+yum457pprFF0pV9ZRojNHmC663rjgDWlqPSQVwsYEW3C6/COt7IBFAzUsvVTqy
5KnC7ia8byZFNNzwT9wWzCDFFh8MMsZDoLWxT71SGXLFIx9rBMTxuDlwygazfPHNhI4pqcf44myz
yE7y9yzPnwJt9M+h3qlgni0fvfKt1oqIrmbqPt000nuyGOm9Z2J9tdVBQ3rqzl167TPYYopN3pvQ
nv3122HD+u+RHROFttlO8yklzS/d7Tfcz+3UrAeiSWZe3m4nHjh4PIFQb3DGIi453vv+Wdv4kUNP
Bjjlfx867uWO113R5p1Pzt1dc2PONzack+46qTpzTWnprSsOIkKpO0724bWb/jpYYg+uQcQFTWw7
7civOO6mFooe2O+9Rz8sDaATnsfqlCV/PPRKMSseedjPzv34299ILOREi1++7+tnhHvuhGcOGPns
179sqTk6zxz90vPf3mLwi1/4sKM9+xVwSPAam+zad8AGtsZ7wrvA42KTPgb674LiOl9ujGdADHYw
g3IzUuiW1i0P9s+CIIyahRaoIRM6EIVDwFZQzsUl3r3wgzh8Fw/gIzOH0JBgZbvhCXMoEgAG0IcC
O5nDuMLBITpRiEUUgsnMAjFULUP+VaPAIgyf6EKSyaBIIpRXEnsyjKrZglZQ7KIFexBGMc5LiYUb
ig3P6Ks0btGB/vqhT5Q4r19EzhoVJKIaBYm6c2nLYQOjRhMpschBcnGN1AOjNIihxUFU8pGCvOOf
yohGOqrMkXb0XZviCIwgerJmocRk/2IXjj9ewpWgjKXbhFaNRvbBlpnM5SoRREmmceKSqQym6/bG
CzNuwpi6FOYsY8fJOp5SUbJM5jBp2cpAAtKUmsxmB6lpj7YRApeqVGbekIOHXpbwl760ZDrDGc2k
IYcfyCxEJ485T2lq0520bOZsOoFNPvSTnffMGjX9aM1XFtQSsAxoO2fEzV6A86H+3gSoPXPGy2IA
UxAX/cs6xSnRNBFTjjxqST3lGVKOmpRGoxTHPwGxUj20VKEwTdv5CLrShC7Aph09qeekVMuIMtKn
kQCnTidaOeSYk2eoyCgAlJrThaL0nfr0mEhL+kzWDbWpOyVWVKFJT2d2dZ9YJSpDB3oKnC71oH8w
q1NjWlQqPK6bRFMFROPK1qtGSGnHUKpeN7pWsT61ClPTRTxZOlLCUrWufW0rT7faM3/O8auoTKxd
oZOxQ1aATFdB6001qwC1IvazxykZB4gniblqzhNClaxqbVKyt172qHbLIl81ek6/gtZOQTBXY2DG
2OxV1beQ7dtvBTXZ22opCXz+nGFv1edYrzYXrKF4qW2ni0CoYACzoDCrdjl7VumG9bvHlWLALEDa
n9L1m0C9ZXo7u17wrjYVDJPZay0626XWd6+1da9xO/LRUhbWpf+tYAuDa9X36he+zCzmY58bWQJ3
LboLPrCEo0RWVmy3ptz1LHWLuzC3ysyh7TXt/FDbXg5P2IuAhe3o0JnfR+AXqQY2MYUBC88ADxbA
h2WwcPfLYwTnU8HOJSl0hyvYCMs4xoiqJoaXbGQNn7jHXChvUENM5fOWtsRIhvKYVPw8FsPYy7EF
84o3nGUfS6EqyyUgkQes4wI7mLiybXGZuYioNPPTyDge8puLnOMnS5OVNG3+coYH/VLvHhmSPFVk
lU+LXiubl9HXxLOWu4jXidz30nKm7ZcbDelD/xmqQP7kntksZKlCuM8urq+f6ZxgkOq5zQ8m8p2D
bFhRkxmxvHFToGl9YUEXWtK3/nSi4drpKTva2MVW77HTyt0547GiecX0phvx4jBzesTBdm9/hXFj
AU/V1qXesTozne001jnUDYY1c8PdWHbHetSrFiagy0poX9ub1nlOd7wprUEQL5u9/7ZvwIXqZE/v
0sNW3EW1x0xtaVv7ygFHR2rHMfFyX0URGG+hEgI7a3DX2tRr/jbIxdxlgjDVHCd3NgMyjvEmkJLb
kv41vpvtbaZ0mxk333f+M+zL8o8tAbuO6DWv6z1zQ9d45jgHts4b0HN95CC5e+npwBeNbYgne7NG
3/WrD1JwlTfd5zZAogS5vD+Sl33c0041uQV+dYNUXOptN/grv44D3dIwzaT+uLjdDWd4J1XVKAc8
QFI+6Z3zvOd1H+9lVRrzxhfd8R73SM4Zj2qV7/zrGqeB3alYxc57/vOgD73oR0/60pv+9KhPvepX
z/rWu/71sDf91hCpx+tuAOonGd5ob8/73mcA91H/ve+Fr/vhS3D3kQK+wGxf/OYz3/nHh370iS/9
xVff+tTP/vS1H5rr1377zw+/+MlrfPCTv/zYH//5ub9+9ac/8d63V/z+54F89kOm/u6///wTaf/v
m//9/1cDyqd4Aah//ed/AJiACoiACyh/+ceAEBiB9Id+dlCBFniBGJiBGriBHNiBZ/BWAzhsITgF
MLN8Y/A4I7hxASN2J5gSKQgFQMGCYfAQMrglm9cFSHSDsVAvOshKYxRlDUGAXhCEb3SCj9GDo0SE
tCc0SEgsSviCZ1aEYuCCQsiEVQiEVdGENniFSSZ2UJgxK7iEYECFRigVNTiEYfiFL9NDaHAWZgCC
b8iGHjiHdFiHdniHeJiHeriHfNiHfviHgBiIgvgF31MBEQQfeFEWjHEBhegBiMg8JhBAg0gH7RBB
8QIBllgSEpCJkMj+iRGAiOzgiRhQiZN4gaQYiu9RIagIDaoYHqnYAImYiq14iZ3IipVoJHMzHo9I
Ev9CiuFxi82SF7nYirjYRqW4BafIE8lIi6voi5B4iYuoiQ7QiJtyitXIig+QECShidaoEM4Ii864
jc0ojeR4jFxQiIp4jabyPeEIi+74jN9Yi7+4DsCoi89Yi9bIi/UoPNXTjbJojOZ4BelILt6ojtwo
j/cYjdJojP64iANZjvh4jdu4kIwIkf5IiwF5ju+Ij8qIjbNokRtJka74iAU5kga5jiR5kAWpjSeZ
jQYpjiCZkYQYkrbojbd4kMUIjLJ4LcKYjcO4kDn5iilJjw0ZlJgZaJS/iJGSKJOlKIpM+ZRhsJRQ
OZVUGQUJAAA7

------=_NextPart_000_0000_01CD2D6C.046BBD60
Content-Type: application/octet-stream
Content-Transfer-Encoding: quoted-printable
Content-Location: http://202.116.111.27/mascot/templates/browser.js

	var browser_EXCLUDE =3D 1;=20
	var browser_IE =3D 0;=20
	var browser_IE4 =3D 0;=20
	var browser_IE5 =3D 0;=20
	var browser_IE6 =3D 0;
	var browser_MZ7 =3D 0;
	var browser_NS3 =3D 0;
	var browser_NS4 =3D 0;
	var browser_NS6 =3D 0;=20
	var browser_NS7 =3D 0;=20
	var browser_OP5 =3D 0;=20
	var browser_OP6 =3D 0;
	var browser_OP7 =3D 0;
	var browser_KDE =3D 0;
	var browser_SAF =3D 0;

	var agt=3Dnavigator.userAgent.toLowerCase();

  if(typeof navigator.vendor !=3D "undefined" && navigator.vendor =3D=3D =
"KDE"){
  	var thisKDE =3D agt;
  	var splitKDE =3D thisKDE.split("konqueror/");
  	var aKDE =3D splitKDE[1] . split("; ");
  	var KDEn =3D parseFloat(aKDE[0]);
  	if (KDEn >=3D 2.2) {
  		browser_KDE =3D 1;
  //		browser_NS6 =3D 1;
  		browser_EXCLUDE =3D 0;
  	}
  }

  else if(agt.indexOf('webtv') !=3D -1){browser_EXCLUDE =3D 1;}
 =20
  else if(typeof window.opera !=3D "undefined"){
  	browser_EXCLUDE =3D 0;
  	if(agt.indexOf("opera/5") !=3D -1 || agt.indexOf("opera 5") !=3D =
-1){browser_OP5 =3D 1;}
  	if(agt.indexOf("opera/6") !=3D -1 || agt.indexOf("opera 6") !=3D =
-1){browser_OP6 =3D 1;}
  	if(agt.indexOf("opera/7") !=3D -1 || agt.indexOf("opera 7") !=3D =
-1){browser_OP7 =3D 1;}
  }
 =20
  else if(typeof document.all !=3D "undefined"){
  	browser_EXCLUDE =3D 0;
  	browser_IE =3D 1;
  	if(typeof document.getElementById !=3D "undefined"){
  		browser_IE5 =3D 1;
  		if(agt.indexOf("msie 6") !=3D -1){
  			browser_IE6 =3D 1;
  		}
  	}
  	else{browser_IE4 =3D 1;}
  }
 =20
  else if(typeof document.getElementById !=3D "undefined"){
  	browser_EXCLUDE =3D 0;
  	if(agt.indexOf("netscape/6") !=3D -1 || agt.indexOf("netscape6") !=3D =
-1){browser_NS6 =3D 1;}
  	else if(agt.indexOf("netscape/7") !=3D -1 || agt.indexOf("netscape7") =
!=3D -1){browser_NS6 =3D 1; browser_NS7 =3D 1;}
  	else if(agt.indexOf("gecko") !=3D -1){browser_NS6 =3D 1; browser_MZ7 =
=3D 1;}
  	if(agt.indexOf("safari") !=3D -1 || (typeof document.childNodes !=3D =
"undefined" && typeof document.all =3D=3D "undefined" && typeof =
navigator.taintEnabled =3D=3D "undefined")){browser_MZ7 =3D 0; =
browser_NS6 =3D 1; browser_SAF =3D 1;}
  }
 =20
  else if((agt.indexOf('mozilla') !=3D -1) && =
(parseInt(navigator.appVersion) >=3D 3)){
  	browser_EXCLUDE =3D 0;
  	if (parseInt(navigator.appVersion) >=3D 4) {
    	browser_NS4 =3D 1;
  	} else {
    	browser_NS3 =3D 1;
  	}
  	if(typeof navigator.mimeTypes['*'] =3D=3D "undefined"){
  		browser_EXCLUDE =3D 1;
  		browser_NS4 =3D 0;
    	browser_NS3 =3D 0;
  	}
  }
 =20
  if(agt.indexOf('escape') !=3D -1){browser_EXCLUDE =3D 1; browser_NS3 =
=3D 0; browser_NS4 =3D 0;}
 =20
  if(typeof navigator.__ice_version !=3D "undefined"){browser_EXCLUDE =
=3D 1; browser_IE4 =3D 0;}

	var sTemp =3D "Browser detected as ";
	if (browser_EXCLUDE) { sTemp +=3D "EXCLUDE " }
	if (browser_IE)  { sTemp +=3D "IE " }
	if (browser_IE4) { sTemp +=3D "IE4 " }
	if (browser_IE5) { sTemp +=3D "IE5 " }
	if (browser_IE6) { sTemp +=3D "IE6 " }
	if (browser_MZ7) { sTemp +=3D "MZ7 " }
	if (browser_NS3) { sTemp +=3D "NS3 " }
	if (browser_NS4) { sTemp +=3D "NS4 " }
	if (browser_NS6) { sTemp +=3D "NS6 " }
	if (browser_NS7) { sTemp +=3D "NS7 " }
	if (browser_OP5) { sTemp +=3D "OP5 " }
	if (browser_OP6) { sTemp +=3D "OP6 " }
	if (browser_OP7) { sTemp +=3D "OP7 " }
	if (browser_KDE) { sTemp +=3D "KDE " }
	if (browser_SAF) { sTemp +=3D "SAF " }
//	alert(sTemp);

------=_NextPart_000_0000_01CD2D6C.046BBD60--
