# Supplementary material for: Ischemic postconditioning influences electron transport chain protein turnover in Langendorff-perfused rat hearts
Source: PeerJ. 2016 Feb 16;4:e1706. doi: 10.7717/peerj.1706 (PMC4768691; doi:10.7717/peerj.1706)
Supplement: Supplemental Information 1 [file peerj-04-1706-s002.zip › MASCOT search results/I-R vs. IPo/DLD/protein_view_pl.mht]

From: <Saved by Windows Internet Explorer 7>
Subject: Mascot Search Results: Protein View
Date: Tue, 8 May 2012 22:44:04 +0800
MIME-Version: 1.0
Content-Type: multipart/related;
	type="text/html";
	boundary="----=_NextPart_000_0000_01CD2D6C.123DCB90"
X-MimeOLE: Produced By Microsoft MimeOLE V6.00.2900.5579

This is a multi-part message in MIME format.

------=_NextPart_000_0000_01CD2D6C.123DCB90
Content-Type: text/html;
	charset="Windows-1252"
Content-Transfer-Encoding: quoted-printable
Content-Location: http://202.116.111.27/mascot/cgi/protein_view.pl?file=../data/20120508/F043522.dat&hit=1

<!DOCTYPE HTML PUBLIC "-//W3C//DTD HTML 4.0 Transitional//EN">
<HTML><HEAD><TITLE>Mascot Search Results: Protein View</TITLE>
<META http-equiv=3DContent-Type content=3D"text/html; =
charset=3Dwindows-1252">
<META content=3D"MSHTML 6.00.6000.16735" name=3DGENERATOR></HEAD>
<BODY vLink=3D#0000ff aLink=3D#0000ff bgColor=3D#ffffff>
<H1><IMG height=3D31=20
src=3D"http://202.116.111.27/mascot/images/88x31_logo_white.gif" =
width=3D88=20
align=3Dtop border=3D0 NATURALSIZEFLAG=3D"3"> Mascot Search Results</H1>
<H3>Protein View</H3>
<FORM method=3Dpost><INPUT type=3Dhidden =
value=3D../data/20120508/F043522.dat=20
name=3Dfile> <INPUT type=3Dhidden value=3D1 name=3Dhit> <INPUT =
type=3Dhidden value=3Dfalse=20
name=3Dshowall> <INPUT type=3Dhidden value=3D0 name=3Dave_thresh> <INPUT =
type=3Dhidden=20
name=3D_showallfromerrortolerant> <INPUT type=3Dhidden =
name=3D_onlyerrortolerant>=20
<INPUT type=3Dhidden name=3D_noerrortolerant> <INPUT type=3Dhidden =
value=3D0.001=20
name=3D_server_mudpit_switch> <INPUT type=3Dhidden value=3D0=20
name=3D_ignoreionsscorebelow> <INPUT type=3Dhidden value=3D0.05 =
name=3D_sigthreshold>=20
<FONT face=3D"Courier New,Courier,monospace"><PRE>Match to: =
<B>gi|40786469</B> Score: <B>62</B> Expect: <B>0.044</B>
<B>dihydrolipoyl dehydrogenase, mitochondrial precursor [Rattus =
norvegicus]</B>

Nominal mass (M<SUB>r</SUB>): <B>54574</B>; Calculated pI value: =
<B>7.96</B>
NCBI BLAST search of <A =
href=3D"http://www.ncbi.nlm.nih.gov/blast/Blast.cgi?ALIGNMENTS=3D50&amp;A=
LIGNMENT_VIEW=3DPairwise&amp;AUTO_FORMAT=3DSemiauto&amp;CDD_SEARCH=3Don&a=
mp;CLIENT=3Dweb&amp;COMPOSITION_BASED_STATISTICS=3Don&amp;DATABASE=3Dnr&a=
mp;DESCRIPTIONS=3D100&amp;ENTREZ_QUERY=3D(none)&amp;EXPECT=3D10&amp;FILTE=
R=3DL&amp;FORMAT_BLOCK_ON_RESPAGE=3DNone&amp;FORMAT_OBJECT=3DAlignment&am=
p;FORMAT_TYPE=3DHTML&amp;GAPCOSTS=3D11+1&amp;I_THRESH=3D0.001&amp;LAYOUT=3D=
TwoWindows&amp;MATRIX_NAME=3DBLOSUM62&amp;NCBI_GI=3Don&amp;PAGE=3DProtein=
s&amp;PROGRAM=3Dblastp&amp;QUERY=3DMQSWSRVYCSLAKKGHFNRLSHGLQGASSVPLRTYSDQ=
PIDADVTVIGSGPGGYVAAIKAAQLGFKTVCIEKNETLGGTCLNVGCIPSKALLNNSHYYHLAHGKDFASRGI=
EIPEVRLNLEKMMEQKRSAVKALTGGIAHLFKQNKVVHVNGFGKITGKNQVTATTADGSTQVIGTKNILIATG=
SEVTPFPGITIDEDTIVSSTGALSLKKVPEKLVVIGAGVIGVELGSVWQRLGADVTAVEFLGHVGGIGIDMEI=
SKNFQRILQKQGFKFKLNTKVTGATKKSDGKIDVSVEAASGGKAEVITCDVLLVCIGRRPFTQNLGLEELGIE=
LDPKGRIPVNTRFQTKIPNIFAIGDVVAGPMLAHKAEDEGIICVEGMAGGAVHIDYNCVPSVIYTHPEVAWVG=
KSEEQLKEEGVEFKVGKFPFAANSRAKTNADTDGMVKILGHKSTDRILGAHILGPGAGEMVNEAALALEYGAS=
CEDVARVCHAHPTLSEAFREANLAASFGKPINF&amp;SERVICE=3Dplain&amp;SET_DEFAULTS.x=3D=
9&amp;SET_DEFAULTS.y=3D5&amp;SHOW_OVERVIEW=3Don&amp;WORD_SIZE=3D3&amp;END=
_OF_HTTPGET=3DYes" target=3D_blank>gi|40786469</A> against nr
Unformatted <A =
href=3D"http://202.116.111.27/mascot/cgi/getseq.pl?NCBInr+gi%7c40786469+s=
eq" target=3D_blank>sequence string</A> for pasting into other =
applications

Taxonomy: <A =
href=3D"http://www.ncbi.nlm.nih.gov/Taxonomy/Browser/wwwtax.cgi?lvl=3D0&a=
mp;id=3D10116" target=3D_blank>Rattus norvegicus</A>
Links to retrieve other entries containing this sequence from NCBI =
Entrez:
<A =
href=3D"http://www.ncbi.nlm.nih.gov/entrez/query.fcgi?cmd=3Dsearch&amp;db=
=3Dprotein&amp;doptcmdl=3Dgenpept&amp;tool=3Dmascot&amp;term=3Dgi%7c81885=
266[accn]" target=3D_blank>gi|81885266</A> from <A =
href=3D"http://www.ncbi.nlm.nih.gov/Taxonomy/Browser/wwwtax.cgi?lvl=3D0&a=
mp;id=3D10116" target=3D_blank>Rattus norvegicus</A>
<A =
href=3D"http://www.ncbi.nlm.nih.gov/entrez/query.fcgi?cmd=3Dsearch&amp;db=
=3Dprotein&amp;doptcmdl=3Dgenpept&amp;tool=3Dmascot&amp;term=3Dgi%7c38303=
871[accn]" target=3D_blank>gi|38303871</A> from <A =
href=3D"http://www.ncbi.nlm.nih.gov/Taxonomy/Browser/wwwtax.cgi?lvl=3D0&a=
mp;id=3D10116" target=3D_blank>Rattus norvegicus</A>
<A =
href=3D"http://www.ncbi.nlm.nih.gov/entrez/query.fcgi?cmd=3Dsearch&amp;db=
=3Dprotein&amp;doptcmdl=3Dgenpept&amp;tool=3Dmascot&amp;term=3Dgi%7c14905=
1077[accn]" target=3D_blank>gi|149051077</A> from <A =
href=3D"http://www.ncbi.nlm.nih.gov/Taxonomy/Browser/wwwtax.cgi?lvl=3D0&a=
mp;id=3D10116" target=3D_blank>Rattus norvegicus</A>

Fixed modifications: Carbamidomethyl (C)
Variable modifications: Oxidation (M)
Cleavage by Trypsin: cuts C-term side of KR unless next residue is P
Sequence Coverage: <B>14%</B>

Matched peptides shown in <B><FONT color=3D#ff0000>Bold Red</FONT></B>

     <B>1</B> MQSWSRVYCS LAKKGHFNRL SHGLQGASSV PLRTYSDQPI DADVTVIGSG=20
<B>    51</B> PGGYVAAIKA AQLGFKTVCI EKNETLGGTC LNVGCIPSKA LLNNSHYYHL=20
<B>   101</B> AHGKDFASR<B><FONT color=3D#ff0000>G IEIPEVR</FONT></B>LNL =
EKMMEQKRSA VKALTGGIAH LFKQNKVVHV=20
<B>   151</B> NGFGKITGKN QVTATTADGS TQVIGTKNIL IATGSEVTPF PGITIDEDTI=20
<B>   201</B> VSSTGALSLK KVPEKLVVIG AGVIGVELGS VWQRLGADVT AVEFLGHVGG=20
<B>   251</B> IGIDMEISKN FQRILQKQGF KFKLNTKVTG ATKKSDGKID VSVEAASGGK=20
<B>   301</B> <B><FONT color=3D#ff0000>AEVITCDVLL VCIGRRPFTQ NLGLEELGIE =
LDPK</FONT></B>GRIPVN TRFQTKIPNI=20
<B>   351</B> FAIGDVVAGP MLAHKAEDEG IICVEGMAGG AVHIDYNCVP SVIYTHPEVA=20
<B>   401</B> WVGKSEEQLK <B><FONT color=3D#ff0000>EEGVEFKVGK =
FPFAANSR</FONT></B>AK TNADTDGMVK ILGHKSTDRI=20
<B>   451</B> LGAHILGPGA GEMVNEAALA LEYGASCEDV AR<B><FONT =
color=3D#ff0000>VCHAHPTL SEAFR</FONT></B>EANLA=20
<B>   501</B> ASFGKPINF
</PRE></FONT>
<P><INPUT onclick=3D"this.form.showall.value=3D'true'; return true" =
type=3Dsubmit value=3D"Show predicted peptides also">=20

<P><INPUT type=3Dsubmit value=3D"Sort Peptides By">&nbsp; <INPUT =
type=3Dradio CHECKED=20
value=3Dstartup name=3Dsort>Residue Number&nbsp; <INPUT type=3Dradio =
value=3Dmassup=20
name=3Dsort>Increasing Mass&nbsp; <INPUT type=3Dradio value=3Dmassdown=20
name=3Dsort>Decreasing Mass&nbsp; <FONT face=3D"Courier =
New,Courier,monospace"><PRE><B> Start - End     Observed    Mr(expt)   =
Mr(calc)      ppm    Miss Sequence</B>
<B><FONT color=3D#ff0000>   110 - 117     912.5207   911.5134   911.5076 =
         6     0  R.GIEIPEVR.L </FONT></B> (<A =
href=3D"http://202.116.111.27/mascot/cgi/peptide_view.pl?file=3D../data/2=
0120508/F043522.dat&amp;query=3D6&amp;hit=3D1" target=3D_blank>No =
match</A>)
<B><FONT color=3D#ff0000>   301 - 315    1717.8973  1716.8901  1716.8903 =
        -0     0  K.AEVITCDVLLVCIGR.R </FONT></B> (<A =
href=3D"http://202.116.111.27/mascot/cgi/peptide_view.pl?file=3D../data/2=
0120508/F043522.dat&amp;query=3D18&amp;hit=3D1" target=3D_blank>No =
match</A>)
<B><FONT color=3D#ff0000>   316 - 334    2169.1428  2168.1355  2168.1477 =
        -6     0  R.RPFTQNLGLEELGIELDPK.G </FONT></B> (<A =
href=3D"http://202.116.111.27/mascot/cgi/peptide_view.pl?file=3D../data/2=
0120508/F043522.dat&amp;query=3D21&amp;hit=3D1" target=3D_blank>No =
match</A>)
<B><FONT color=3D#ff0000>   411 - 420    1121.6142  1120.6069  1120.5764 =
        27     1  K.EEGVEFKVGK.F </FONT></B> (<A =
href=3D"http://202.116.111.27/mascot/cgi/peptide_view.pl?file=3D../data/2=
0120508/F043522.dat&amp;query=3D8&amp;hit=3D1" target=3D_blank>No =
match</A>)
<B><FONT color=3D#ff0000>   418 - 428    1193.6330  1192.6258  1192.6353 =
        -8     1  K.VGKFPFAANSR.A </FONT></B> (<A =
href=3D"http://202.116.111.27/mascot/cgi/peptide_view.pl?file=3D../data/2=
0120508/F043522.dat&amp;query=3D9&amp;hit=3D1" target=3D_blank>No =
match</A>)
<B><FONT color=3D#ff0000>   421 - 428     909.4591   908.4518   908.4504 =
         1     0  K.FPFAANSR.A </FONT></B> (<A =
href=3D"http://202.116.111.27/mascot/cgi/peptide_view.pl?file=3D../data/2=
0120508/F043522.dat&amp;query=3D5&amp;hit=3D1" target=3D_blank>No =
match</A>)
<B><FONT color=3D#ff0000>   483 - 495    1524.7518  1523.7445  1523.7303 =
         9     0  R.VCHAHPTLSEAFR.E </FONT></B> (<A =
href=3D"http://202.116.111.27/mascot/cgi/peptide_view.pl?file=3D../data/2=
0120508/F043522.dat&amp;query=3D14&amp;hit=3D1" target=3D_blank>No =
match</A>)
<P><IMG height=3D150 alt=3D"Error Distribution" =
src=3D"http://202.116.111.27/mascot/cgi/mass_error.pl?mass_error_43613396=
8038" width=3D450>
</FORM><HR>

</PRE></FONT>
<P>
<TABLE cellSpacing=3D2 cellPadding=3D1 width=3D"100%" border=3D2>
  <TBODY>
  <TR>
    <TD noWrap align=3Dmiddle><B>Mascot:</B>&nbsp; <A=20
      =
href=3D"http://www.matrixscience.com/">http://www.matrixscience.com/</A> =

  </TD></TR></TBODY></TABLE></P></BODY></HTML>

------=_NextPart_000_0000_01CD2D6C.123DCB90
Content-Type: image/gif
Content-Transfer-Encoding: base64
Content-Location: http://202.116.111.27/mascot/images/88x31_logo_white.gif

R0lGODlhWAAfANX/AMDAwP/v7//f3//Pz/+/v/+vr/+fn/+Pj/9/f/9wcP9gYP9QUP9AQP8wMP8g
IP8QEP8AAO/v/+/v79/f/9/f38/P/8/Pz7+//7+/v6+v/6+vr5+f/5+fn4+P/4+Pj39//39/f3Bw
/3BwcGBg/2BgYFBQ/1BQUEBA/0BAQDAw/zAwMCAg/yAgIBAQ/xAQEAAA/wAAAAAAAAAAAAAAAAAA
AAAAAAAAAAAAAAAAAAAAAAAAAAAAAAAAAAAAAAAAAAAAACH5BAEAAAAALAAAAABYAB8AQAb/QIBw
SCwaj8ikcslsEl0wTDHz+bxOgMrp8mpFiJFThfsyjl4j82tVLaVGk+Hq1TF2ut8jCkYRSkgcToKD
hIQUKiBCHnxEAghDBA8QQg4QBEQBQwyWQ5ICAAsBAZcACKQJEAsMQgQQk5hCAhAPlAACn0MkUYMS
HCIaABMfJychRSPEH0YbWEMXJyUhxCPSJQAb0icjH8gfeRvIxRnXxCfeGcQlFwAWIn1HLC7vQhtl
AFZ1ES0v6/QrRGSIWPlXpF6LISWuVNgA4EyaIRta9Jvw4kUcInsCDZEARcqQBQ6I0AJQAEIDIgQU
xJo1pOQqIQFUCmFQyYAQAzZBQXikqYAQ/wQQZAIgkFPIHmCFkipdyrSp06eDSLiQUDBhM3JrjFSY
Y++aMgAnXnwdUUFIwodgX1gTso/hkAgVK0w4Ma4IBxZHQMDACzCNlRJiKFokEu5EiopFrFwdYiWF
EC5rhYQ1BqbEhsN1inCE4YGIBBAo5kEdrRS0EQkwEhEp0AABAgYGeA6liUBBAgOXFDDYvUDA7t+/
LxHYzTPAb1wHHCxAsMBAgtnAf2cawsGFhSIUYOwiAtSVgwFCDphM4mmlpQQhiSgQMMBVAAEyNx1A
UtJBgQVCh2DQjoRE5yEOODDdAA+AV0oqMClgoAIQzDcTJwAE8Fp4zwEIwXQANABBTillEv9AeREu
px8LGpFm4okopqjiiiyOxoEKHg2xz2Jn8KPVPkSYA0AGeDT0EI8v5HEYWiG84BhEiAEQARueoXDd
EYv8R0QKij2GzAtuvVUCkIwJUUFFF30l2EVf2nhNVkWEBVhZRnDASBH7wUBVjhEoFkYEZ3w1BFkA
BESEYGy+1dYFH6wQaJ89HgMmlDC4cIQIMJBQRAlxWNHCOEWi5ZUzSQqhzwt1ETGHW1UKMSYRFaRQ
1h1HErEIX3ZZl2NFjo2QRglcpZBBBIehIcQIuQpzwj4tnHDRXMSKseMaHzxT0QppZNArFh/0ukI/
RqlQhAkmiNbitwBIoMKTG71ZxC1JEIDsYYqjJEUBCSB4q5dqQrSHS3s5GRDUEAmMpFNRlZBigL/i
PTCggBFqCLBMAcwyHQInDWFBpEfooi0RmzBAyiMfQhieTwdW+C8ABxCA7lAIoLKAEKGQBEF6H1n4
SSjqDpHddkS4KakRBWzCEgDyIaHvyj8FVcADRdkiU00JgNcwBLgYsQkC+pJChF4oHDFxEQnIBnTE
AauXSXswDy2ETwl8YtwQ7TVY78uNyMQgT5e0LMTEUua1swAF9MybgT8FiN8n8Emi8QALuLJAAgxI
ou4mD8h2QH4BLPBAA8tlMpwrtvmcCQgieDAnuKQXEgQAOw==

------=_NextPart_000_0000_01CD2D6C.123DCB90
Content-Type: application/octet-stream
Content-Transfer-Encoding: base64
Content-Location: http://202.116.111.27/mascot/cgi/mass_error.pl?mass_error_436133968038

R0lGODlhwgGWAMIAAP///wAAAP8AAADMAAAA/wAAAAAAAAAAACH5BAEAAAAALAAAAADCAZYAAAP+
CLrc/jDKSau9OOvNu/9gKI5kaZ5oqq5s675wLM90bd94ru987//AoHBILBqPyKRyyWw6n9CodEqt
Wq/YrHbL7Xq/4LB4TC6bz+i0es1uu9/wuHxOr9vv+Lx+z+/7/4CBgoOEhYaHiImKi4yNjhAEkQSP
lJUxk0QCmpacdJhDmgKdoz0BpgE3n0KhpK04qAuwNKqutW+ysTKStLa9vgu8v8KuwcPGYaemNcXH
zVu4NszO01fJM7vU2c860treTcnKs9/kht3l6EXWy+ntS7jQMOfu9DvwupL1+kSw8fL7AH+EO2WB
YC4O8wIqHCKrHwB/FRIunKhinQZUDTdIpMj+kcS9DA4VQGywq2QkBtiA5VN5kqWqlApgApBJc2VM
mzNx1mx5k2dOnztf6hwKlKjQokiPKkVplGlSp0tdQp0qtWrPqFepZrX6E+uHjxcyitTYsSyMkGEZ
iM2w0azbDQPFTYiHEeHbuzzCHSSLt68UmX4Dg3QwkkVbwYgfqo2WuHFYg+wcSy5yeLLlf5czc8Op
uTNjz6Ajhx6NmbRpw6dTnwCsGm/hF5Vb13sNW7Zf2i5i23aHG/XuuwNF/x5ugTVxihavHTcLtmCD
3g90L9fWnIJcxdBJTu9YXULdseDZbucOOW143CZLau26Pmj7plzdx4e/tT77+U/xe5Vvn//+/f70
/SegfwQGWGB+APpUw1rZAUMRK8s1uNh5fC0EIXESTjhWhjM9uMlxHOoVngbSjTcNhyIYZ+JsIiq3
4osdwhgQiiSUKOMvNNYIwIU3opPjCJPw2GM5P3qAjZBDehPcOEkuZ2OTo9AlHJRKUsgkld+gVSRb
nGFJjZZTenliXGGKedqTZvqFZpp4rclmWbsg+SZAW84k55yzKRYCAXfi2c5aRvo5EaAduElanwoR
Wlx6BjaK4ICO7hfpe48eKGmlk+rXHo+WUnrpp56GqumoC+4VKJSIJqonCIYK6kudrbqqUKyy1qNi
rZLRiqutu3ama6/t/AosOsIOq82txqr+mexkxS6bTbPONpFqFNBGu8S0TSBrrRnYPlHttsN8C+4v
4o7bS7kwdGsuGOi+oO66WzAq77z01mvvvfKGgu++/Pbr778AByzwwAQXbPC+U6zp5sI6ptiww0BG
LDHEFO+Z8MQWY8yqxh8wzHGhD2dc8cZ/fQyyyXaN3HHIJIvscssvr1yyyqfSfHLMNeN8M8w8y2xz
ytSiXKHOQPecs9E7+0z00EgXDe/TUEctdR3QVP3cC/BcZ3ULUpq6KgtVy7U12GppfTXXZms4YkVi
p+11NfdkJDfaezk09wrXPXQ3dnR7/R3feDO4YS51RiDW34h/jcLedhOuReKDR664CX/+L8Z4RV9/
dznmhG6++KqXK5pC4p6Tbbnja1sheOmjE0ah6CUc/vrbJzRkEOu1lw0m7JTPLnnh3p2NexWroz55
7hoOH/tBu9Peu++AH7889JDjXTfo2Jt+/e/bUJ+99aYq71Es1og/vve8j1A89+Cj7/z54RsPvA9x
yy/985OTzrXr3M8PgeDRq1zrrKS/9tlvbwN8WwGx0KKxpa525bOIAxeXnOr4jzDrKM8EIXg7tz2Q
chI82/s8EkHIbHBqKEyhClfIwha68IW4GoAMB6AAGtawhjK0gQ0XsEMYiiB9FxFJeUTYgR3SMIdI
5CENcsjDHvoQBMrImwcA+IAcGRHYAEfEohYnMMMbMvGIRvwiFp2oxCuSsYw2BCMOt/jEuvSjbbYb
CVjeeMILmFGLaTzjDb2YxjF6EY17fIAT9ehHPPYxi4RUoRuvprw5EpFGM+xjINnYgEhmkQGDLGMF
MgmBO/7xkj48XAfLFrztVdADoLwiJgVZyVau8o8U4CQrYYnHWrbRfn4zXPK+d79N7tGTlFTiK4VJ
TFBKQJYOEKMybRlK1EURl1W83htH6Eta5pGQXQwmGbOZyDF20ZKsVKYkg+lCUerJhFIUHjrP6QZk
PlEb7nznFRIAADs=

------=_NextPart_000_0000_01CD2D6C.123DCB90--
