# Supplementary material for: Ischemic postconditioning influences electron transport chain protein turnover in Langendorff-perfused rat hearts
Source: PeerJ. 2016 Feb 16;4:e1706. doi: 10.7717/peerj.1706 (PMC4768691; doi:10.7717/peerj.1706)
Supplement: Supplemental Information 1 [file peerj-04-1706-s002.zip › MASCOT search results/I-R vs. IPo/NDUFV1/protein_view_pl.mht]

From: <Saved by Windows Internet Explorer 7>
Subject: Mascot Search Results: Protein View
Date: Wed, 9 May 2012 12:53:11 +0800
MIME-Version: 1.0
Content-Type: multipart/related;
	type="text/html";
	boundary="----=_NextPart_000_0000_01CD2DE2.B0C260C0"
X-MimeOLE: Produced By Microsoft MimeOLE V6.00.2900.5579

This is a multi-part message in MIME format.

------=_NextPart_000_0000_01CD2DE2.B0C260C0
Content-Type: text/html;
	charset="Windows-1252"
Content-Transfer-Encoding: quoted-printable
Content-Location: http://202.116.111.27/mascot/cgi/protein_view.pl?file=../data/20120508/F043558.dat&hit=1

<!DOCTYPE HTML PUBLIC "-//W3C//DTD HTML 4.0 Transitional//EN">
<HTML><HEAD><TITLE>Mascot Search Results: Protein View</TITLE>
<META http-equiv=3DContent-Type content=3D"text/html; =
charset=3Dwindows-1252">
<META content=3D"MSHTML 6.00.6000.16735" name=3DGENERATOR></HEAD>
<BODY vLink=3D#0000ff aLink=3D#0000ff bgColor=3D#ffffff>
<H1><IMG height=3D31=20
src=3D"http://202.116.111.27/mascot/images/88x31_logo_white.gif" =
width=3D88=20
align=3Dtop border=3D0 NATURALSIZEFLAG=3D"3"> Mascot Search Results</H1>
<H3>Protein View</H3>
<FORM method=3Dpost><INPUT type=3Dhidden =
value=3D../data/20120508/F043558.dat=20
name=3Dfile> <INPUT type=3Dhidden value=3D1 name=3Dhit> <INPUT =
type=3Dhidden value=3Dfalse=20
name=3Dshowall> <INPUT type=3Dhidden value=3D0 name=3Dave_thresh> <INPUT =
type=3Dhidden=20
name=3D_showallfromerrortolerant> <INPUT type=3Dhidden =
name=3D_onlyerrortolerant>=20
<INPUT type=3Dhidden name=3D_noerrortolerant> <INPUT type=3Dhidden =
value=3D0.001=20
name=3D_server_mudpit_switch> <INPUT type=3Dhidden value=3D0=20
name=3D_ignoreionsscorebelow> <INPUT type=3Dhidden value=3D0.05 =
name=3D_sigthreshold>=20
<FONT face=3D"Courier New,Courier,monospace"><PRE>Match to: =
<B>gi|149061921</B> Score: <B>176</B> Expect: <B>1.7e-013</B>
<B>NADH dehydrogenase (ubiquinone) flavoprotein 1, isoform CRA_b [Rattus =
norvegicus]</B>

Nominal mass (M<SUB>r</SUB>): <B>36884</B>; Calculated pI value: =
<B>5.89</B>
NCBI BLAST search of <A =
href=3D"http://www.ncbi.nlm.nih.gov/blast/Blast.cgi?ALIGNMENTS=3D50&amp;A=
LIGNMENT_VIEW=3DPairwise&amp;AUTO_FORMAT=3DSemiauto&amp;CDD_SEARCH=3Don&a=
mp;CLIENT=3Dweb&amp;COMPOSITION_BASED_STATISTICS=3Don&amp;DATABASE=3Dnr&a=
mp;DESCRIPTIONS=3D100&amp;ENTREZ_QUERY=3D(none)&amp;EXPECT=3D10&amp;FILTE=
R=3DL&amp;FORMAT_BLOCK_ON_RESPAGE=3DNone&amp;FORMAT_OBJECT=3DAlignment&am=
p;FORMAT_TYPE=3DHTML&amp;GAPCOSTS=3D11+1&amp;I_THRESH=3D0.001&amp;LAYOUT=3D=
TwoWindows&amp;MATRIX_NAME=3DBLOSUM62&amp;NCBI_GI=3Don&amp;PAGE=3DProtein=
s&amp;PROGRAM=3Dblastp&amp;QUERY=3DMRHDPHKLVEGCLVGGRAMGARAAYIYIRGEFYNEASN=
LQVAIREAYEAGLIGKNACDSDYDFDVFVVRGAGAYICGEETALIESIEGKQGKPRLKPPFPADVGVFGCPTT=
VANVETVAVSPTICRRGGTWFAGFGRERNSGTKLFNISGHVNHPCTVEEEMSVPLKELIEKHAGGVLGGWDNL=
LAVIPGGSSTPLIPKSVCETVLMDFDALVQAQTGLGTAAVIVMNSSTDIVKAIARLIEFYKHESCGQCTPCRE=
GVDWMNKVMARFVKGDARPAEIDSLWEISKQIEGHTICALGDGAAWPVQGLIRHFRPELEDRMQRFAQQHQAR=
QAAS&amp;SERVICE=3Dplain&amp;SET_DEFAULTS.x=3D9&amp;SET_DEFAULTS.y=3D5&am=
p;SHOW_OVERVIEW=3Don&amp;WORD_SIZE=3D3&amp;END_OF_HTTPGET=3DYes" =
target=3D_blank>gi|149061921</A> against nr
Unformatted <A =
href=3D"http://202.116.111.27/mascot/cgi/getseq.pl?NCBInr+gi%7c149061921+=
seq" target=3D_blank>sequence string</A> for pasting into other =
applications

Taxonomy: <A =
href=3D"http://www.ncbi.nlm.nih.gov/Taxonomy/Browser/wwwtax.cgi?lvl=3D0&a=
mp;id=3D10116" target=3D_blank>Rattus norvegicus</A>

Fixed modifications: Carbamidomethyl (C)
Variable modifications: Oxidation (M)
Cleavage by Trypsin: cuts C-term side of KR unless next residue is P
Sequence Coverage: <B>32%</B>

Matched peptides shown in <B><FONT color=3D#ff0000>Bold Red</FONT></B>

     <B>1</B> MRHDPHK<B><FONT color=3D#ff0000>LVE GCLVGGR</FONT></B>AMG =
AR<B><FONT color=3D#ff0000>AAYIYIRG EFYNEASNLQ VAIR</FONT></B>EAYEAG=20
<B>    51</B> LIGK<B><FONT color=3D#ff0000>NACDSD YDFDVFVVR</FONT></B>G =
AGAYICGEET ALIESIEGKQ GKPRLKPPFP=20
<B>   101</B> ADVGVFGCPT TVANVETVAV SPTICRR<B><FONT color=3D#ff0000>GGT =
WFAGFGR</FONT></B>ERN SGTKLFNISG=20
<B>   151</B> HVNHPCTVEE EMSVPLKELI EKHAGGVLGG WDNLLAVIPG GSSTPLIPKS=20
<B>   201</B> VCETVLMDFD ALVQAQTGLG TAAVIVMNSS TDIVKAIARL IEFYKHESCG=20
<B>   251</B> QCTPCREGVD WMNKVMARFV K<B><FONT color=3D#ff0000>GDARPAEID =
SLWEISKQIE GHTICALGDG </FONT></B>
<B>   301<FONT color=3D#ff0000> AAWPVQGLIR </FONT></B>HFRPELEDR<B><FONT =
color=3D#ff0000>M QRFAQQHQAR </FONT></B>QAAS
</PRE></FONT>
<P><INPUT onclick=3D"this.form.showall.value=3D'true'; return true" =
type=3Dsubmit value=3D"Show predicted peptides also">=20

<P><INPUT type=3Dsubmit value=3D"Sort Peptides By">&nbsp; <INPUT =
type=3Dradio CHECKED=20
value=3Dstartup name=3Dsort>Residue Number&nbsp; <INPUT type=3Dradio =
value=3Dmassup=20
name=3Dsort>Increasing Mass&nbsp; <INPUT type=3Dradio value=3Dmassdown=20
name=3Dsort>Decreasing Mass&nbsp; <FONT face=3D"Courier =
New,Courier,monospace"><PRE><B> Start - End     Observed    Mr(expt)   =
Mr(calc)      ppm    Miss Sequence</B>
<B><FONT color=3D#ff0000>     8 - 17     1059.5355  1058.5283  1058.5543 =
       -25     0  K.LVEGCLVGGR.A </FONT></B> (<A =
href=3D"http://202.116.111.27/mascot/cgi/peptide_view.pl?file=3D../data/2=
0120508/F043558.dat&amp;query=3D9&amp;hit=3D1" target=3D_blank>No =
match</A>)
<B><FONT color=3D#ff0000>    23 - 29      869.4919   868.4847   868.4807 =
         5     0  R.AAYIYIR.G </FONT></B> (<A =
href=3D"http://202.116.111.27/mascot/cgi/peptide_view.pl?file=3D../data/2=
0120508/F043558.dat&amp;query=3D5&amp;hit=3D1" target=3D_blank>No =
match</A>)
<B><FONT color=3D#ff0000>    30 - 44     1710.8420  1709.8347  1709.8373 =
        -1     0  R.GEFYNEASNLQVAIR.E </FONT></B> (<A =
href=3D"http://202.116.111.27/mascot/cgi/peptide_view.pl?file=3D../data/2=
0120508/F043558.dat&amp;query=3D18&amp;hit=3D1" target=3D_blank>Ions =
score 44</A>)
<B><FONT color=3D#ff0000>    55 - 69     1821.7805  1820.7732  1820.7676 =
         3     0  K.NACDSDYDFDVFVVR.G </FONT></B> (<A =
href=3D"http://202.116.111.27/mascot/cgi/peptide_view.pl?file=3D../data/2=
0120508/F043558.dat&amp;query=3D21&amp;hit=3D1" target=3D_blank>Ions =
score 32</A>)
<B><FONT color=3D#ff0000>   128 - 137    1055.5082  1054.5009  1054.4985 =
         2     0  R.GGTWFAGFGR.E </FONT></B> (<A =
href=3D"http://202.116.111.27/mascot/cgi/peptide_view.pl?file=3D../data/2=
0120508/F043558.dat&amp;query=3D8&amp;hit=3D1" target=3D_blank>No =
match</A>)
<B><FONT color=3D#ff0000>   272 - 287    1786.8946  1785.8873  1785.8897 =
        -1     0  K.GDARPAEIDSLWEISK.Q </FONT></B> (<A =
href=3D"http://202.116.111.27/mascot/cgi/peptide_view.pl?file=3D../data/2=
0120508/F043558.dat&amp;query=3D20&amp;hit=3D1" target=3D_blank>No =
match</A>)
<B><FONT color=3D#ff0000>   288 - 310    2462.2732  2461.2660  2461.2536 =
         5     0  K.QIEGHTICALGDGAAWPVQGLIR.H </FONT></B> (<A =
href=3D"http://202.116.111.27/mascot/cgi/peptide_view.pl?file=3D../data/2=
0120508/F043558.dat&amp;query=3D26&amp;hit=3D1" target=3D_blank>No =
match</A>)
<B><FONT color=3D#ff0000>   320 - 330    1416.6454  1415.6381  1415.6840 =
       -32     1  R.MQRFAQQHQAR.Q </FONT></B> Oxidation (M) (<A =
href=3D"http://202.116.111.27/mascot/cgi/peptide_view.pl?file=3D../data/2=
0120508/F043558.dat&amp;query=3D14&amp;hit=3D1" target=3D_blank>No =
match</A>)
<B><FONT color=3D#ff0000>   323 - 330     985.5022   984.4949   984.4890 =
         6     0  R.FAQQHQAR.Q </FONT></B> (<A =
href=3D"http://202.116.111.27/mascot/cgi/peptide_view.pl?file=3D../data/2=
0120508/F043558.dat&amp;query=3D7&amp;hit=3D1" target=3D_blank>No =
match</A>)
<P><IMG height=3D150 alt=3D"Error Distribution" =
src=3D"http://202.116.111.27/mascot/cgi/mass_error.pl?mass_error_44016424=
7608" width=3D450>
</FORM><HR>

</PRE></FONT>
<P>
<TABLE cellSpacing=3D2 cellPadding=3D1 width=3D"100%" border=3D2>
  <TBODY>
  <TR>
    <TD noWrap align=3Dmiddle><B>Mascot:</B>&nbsp; <A=20
      =
href=3D"http://www.matrixscience.com/">http://www.matrixscience.com/</A> =

  </TD></TR></TBODY></TABLE></P></BODY></HTML>

------=_NextPart_000_0000_01CD2DE2.B0C260C0
Content-Type: image/gif
Content-Transfer-Encoding: base64
Content-Location: http://202.116.111.27/mascot/images/88x31_logo_white.gif

R0lGODlhWAAfANX/AMDAwP/v7//f3//Pz/+/v/+vr/+fn/+Pj/9/f/9wcP9gYP9QUP9AQP8wMP8g
IP8QEP8AAO/v/+/v79/f/9/f38/P/8/Pz7+//7+/v6+v/6+vr5+f/5+fn4+P/4+Pj39//39/f3Bw
/3BwcGBg/2BgYFBQ/1BQUEBA/0BAQDAw/zAwMCAg/yAgIBAQ/xAQEAAA/wAAAAAAAAAAAAAAAAAA
AAAAAAAAAAAAAAAAAAAAAAAAAAAAAAAAAAAAAAAAAAAAACH5BAEAAAAALAAAAABYAB8AQAb/QIBw
SCwaj8ikcslsEl0wTDHz+bxOgMrp8mpFiJFThfsyjl4j82tVLaVGk+Hq1TF2ut8jCkYRSkgcToKD
hIQUKiBCHnxEAghDBA8QQg4QBEQBQwyWQ5ICAAsBAZcACKQJEAsMQgQQk5hCAhAPlAACn0MkUYMS
HCIaABMfJychRSPEH0YbWEMXJyUhxCPSJQAb0icjH8gfeRvIxRnXxCfeGcQlFwAWIn1HLC7vQhtl
AFZ1ES0v6/QrRGSIWPlXpF6LISWuVNgA4EyaIRta9Jvw4kUcInsCDZEARcqQBQ6I0AJQAEIDIgQU
xJo1pOQqIQFUCmFQyYAQAzZBQXikqYAQ/wQQZAIgkFPIHmCFkipdyrSp06eDSLiQUDBhM3JrjFSY
Y++aMgAnXnwdUUFIwodgX1gTso/hkAgVK0w4Ma4IBxZHQMDACzCNlRJiKFokEu5EiopFrFwdYiWF
EC5rhYQ1BqbEhsN1inCE4YGIBBAo5kEdrRS0EQkwEhEp0AABAgYGeA6liUBBAgOXFDDYvUDA7t+/
LxHYzTPAb1wHHCxAsMBAgtnAf2cawsGFhSIUYOwiAtSVgwFCDphM4mmlpQQhiSgQMMBVAAEyNx1A
UtJBgQVCh2DQjoRE5yEOODDdAA+AV0oqMClgoAIQzDcTJwAE8Fp4zwEIwXQANABBTillEv9AeREu
px8LGpFm4okopqjiiiyOxoEKHg2xz2Jn8KPVPkSYA0AGeDT0EI8v5HEYWiG84BhEiAEQARueoXDd
EYv8R0QKij2GzAtuvVUCkIwJUUFFF30l2EVf2nhNVkWEBVhZRnDASBH7wUBVjhEoFkYEZ3w1BFkA
BESEYGy+1dYFH6wQaJ89HgMmlDC4cIQIMJBQRAlxWNHCOEWi5ZUzSQqhzwt1ETGHW1UKMSYRFaRQ
1h1HErEIX3ZZl2NFjo2QRglcpZBBBIehIcQIuQpzwj4tnHDRXMSKseMaHzxT0QppZNArFh/0ukI/
RqlQhAkmiNbitwBIoMKTG71ZxC1JEIDsYYqjJEUBCSB4q5dqQrSHS3s5GRDUEAmMpFNRlZBigL/i
PTCggBFqCLBMAcwyHQInDWFBpEfooi0RmzBAyiMfQhieTwdW+C8ABxCA7lAIoLKAEKGQBEF6H1n4
SSjqDpHddkS4KakRBWzCEgDyIaHvyj8FVcADRdkiU00JgNcwBLgYsQkC+pJChF4oHDFxEQnIBnTE
AauXSXswDy2ETwl8YtwQ7TVY78uNyMQgT5e0LMTEUua1swAF9MybgT8FiN8n8Emi8QALuLJAAgxI
ou4mD8h2QH4BLPBAA8tlMpwrtvmcCQgieDAnuKQXEgQAOw==

------=_NextPart_000_0000_01CD2DE2.B0C260C0
Content-Type: application/octet-stream
Content-Transfer-Encoding: base64
Content-Location: http://202.116.111.27/mascot/cgi/mass_error.pl?mass_error_440164247608

R0lGODlhwgGWAMIAAP///wAAAP8AAADMAAAA/wAAAAAAAAAAACH5BAEAAAAALAAAAADCAZYAAAP+
CLrc/jDKSau9OOvNu/9gKI5kaZ5oqq5s675wLM90bd94ru987//AoHBILBqPyKRyyWw6n9CodEqt
Wq/YrHbL7Xq/4LB4TC6bz+i0es1uu9/wuHxOr9vv+Lx+z+/7/4CBgoOEhYaHiImKi4yNjhAEkQSP
lJUxk5aZmieYm555AaEBN50rAqefqU2jC6yXki6nAqq0SK6tNaUqsrW9I7xauhDAvsU2xFjCD8jG
zTDMJKKhuRXQzterpLDY3F/SNsrdQtbiELfg5Ufk6Q3S0zThNevd8+w6kvE09fb8D98Z5zzkm7Gv
n0EAtwJKGKVww8CDEH0kvOCqYYaHETPqYGX+0R8uEBg1iqThTlSFig7xqSyFj0HLBS8VxAQws+Y2
mTdp5rQZyeXOnz1hAmU51GdQnEd1JuVJdGlRoU6jNp1qlCpUq0ixKtXKtKrXq1+z3kAJcqRZiSYx
MBQR8qyEggUjTlQ7oq3bYagoxIU4d4bduw7g5gX8sWOKmYQTtyj57pLix2D+Qp68RDLlyxECGuaU
E7NnDn39fh7d4R810qgrp16NxDLr1y4Qw569wzXt2yhs495dl7fvV0l/C2ehe7jIzZnbdShuXG7p
icgfMG9+MLqDtQrIXqRO2vr1jwgrrFQZdmv5rmDTi1Vvnj369fDbx38vvz79+0/n57e/H7/+1PP9
Bfife509Z9p1pmnnHUzcNaigQw1+dqAF0HEwXYTshDaBO+BpcCGG5WjYgmwgEibiCx+W2M2Ejqno
4gUpvujMgiWQKONINOZ2o4n37MgjDjH6WEtJpwm5o41G8pVDkEl+kiMnTeLYY5THLUmlRkQCx+SV
6aSV3XJcVvcdhYWFB2GY/XDUIUVmtonBlmgyouaXANHpZgTj+ceVgHsOqJ+f/AGqJ4CC8klon4ge
qiiBhTaaKKOPejDnnQxwaKd2b8bJD2Pe9ZUjnJo2oxmlFoAaajGWklrqqdwhyapvpr56V6yynkVr
rRm5iittt2Kw166P9HrBr8A2IqwFxBb+u8ixyqaja7OpMQuts9PuJm213VyLbTPPbrtiY6qK562S
dGLn4bhYtvkpunxNilyehkK66J+RBlrvoPLmS++89vKL77769hvwvwLHt9iE5q7LrpKYwrjwpmU+
qe3DfngZLgUTU+xJt4AkqzFxjXj8sQoZeyHyyDqijFnJKgcL78swxyzzzDTXbPPNOOes88489+zz
z0AHPd4UthUNpoVHn6n0uUg3vfR2TjP9dKZRP2F01VRP7TDWW2u9Ktdfey0u2GOLjTHRSUutNtRm
T3B12xK8vXbWc3ddd9h3q0b22Xu7nTbbefMNN55/0w344YYnbrfVhS+uON6IOy455I/+lx24333H
3Tjlk7fs+eeghx7IOaQrJ0ZFCZoOhsWlV3r6O6m2rga4Cat78RWNjYrSk0yQVfvuq+Oiu/Cz2/4l
8HZykXBayN+Oxe/EJ+8NQsxH7/z0l9resPLgQS99F+5qvyb42TfPuxUPmh+GQt5fT0X61p+/BPvi
f18G/MePvwX96mNffvzB80j/0lCh/BkwgMZrH/mUoz75JUF2amreGWKnOvtpwVKsqyD4Uue6Dnrj
Hxn0oOhGSMISmvCEKEyhCrc1gBYOQAEvhCEMW2iDGM7QhisMwfYklR2LaXADNnwhDYe4ABzCgIYy
TGIOQTANcH3gQeb4QBABIEQqWnHRAi6UIRKFGMQtUtGIRbxiA8BoRS9usYpLDA92vMRGJ4rQd048
3xSrGEMkPmCOdfyiFsPoRQgY0Y5jzKMZy5jGtZRugBVs2Iku4MI8KlGMgcziH8fIxwqQ8ZKV3CMa
cwhH2CWkI57qIe08sMkpMgCTp6RkKvdIAVSqkpCahKQKESm7Mf0veXJM4hzD6IBJrpKXsMQiMC8p
SEEGc4XIayIAo3jL3Ekxk1fMoh/7CMwiUnOa0pRmL/VYRkfKMoVwNFMbDcORNorTDb5MYzrSqU4s
JAAAOw==

------=_NextPart_000_0000_01CD2DE2.B0C260C0--
