# Supplementary material for: Ischemic postconditioning influences electron transport chain protein turnover in Langendorff-perfused rat hearts
Source: PeerJ. 2016 Feb 16;4:e1706. doi: 10.7717/peerj.1706 (PMC4768691; doi:10.7717/peerj.1706)
Supplement: Supplemental Information 1 [file peerj-04-1706-s002.zip › MASCOT search results/IPo vs. 5-HD/ATPA/Protein Summary Report (__-data-20120508-F043648_dat).mht]

From: <Saved by Windows Internet Explorer 7>
Subject: Protein Summary Report (../data/20120508/F043648.dat)
Date: Wed, 9 May 2012 17:04:52 +0800
MIME-Version: 1.0
Content-Type: multipart/related;
	type="text/html";
	boundary="----=_NextPart_000_0000_01CD2E05.D9D7B8C0"
X-MimeOLE: Produced By Microsoft MimeOLE V6.00.2900.5579

This is a multi-part message in MIME format.

------=_NextPart_000_0000_01CD2E05.D9D7B8C0
Content-Type: text/html;
	charset="utf-8"
Content-Transfer-Encoding: quoted-printable
Content-Location: http://202.116.111.27/mascot/cgi/master_results.pl?file=..%2Fdata%2F20120508%2FF043648.dat&REPTYPE=protein&_sigthreshold=0.05&REPORT=10&_server_mudpit_switch=99999999&_ignoreionsscorebelow=0&_showsubsets=0&_showpopups=TRUE&_sortunassigned=scoredown&_requireboldred=0

=EF=BB=BF<!DOCTYPE HTML PUBLIC "-//W3C//DTD HTML 4.0 Transitional//EN">
<HTML><HEAD><TITLE>Protein Summary Report =
(../data/20120508/F043648.dat)</TITLE>
<META http-equiv=3DContent-Type content=3D"text/html; charset=3Dutf-8">
<STYLE type=3Dtext/css>.tooltip {
	LEFT: 0px; VISIBILITY: hidden; POSITION: absolute; TOP: 0px
}
</STYLE>

<SCRIPT language=3DJavaScript=20
src=3D"http://202.116.111.27/mascot/templates/browser.js"=20
type=3Dtext/javascript></SCRIPT>

<SCRIPT language=3DJavaScript>=0A=
<!-- Begin hiding Javascript from old browsers.=0A=
 =0A=
  var arrayReady=3D0;=0A=
  =0A=
  if (document.images){=0A=
    redBall =3D new Image();=0A=
    redBall.src =3D "../images/red_ball_white.gif";  =0A=
    cyanBall =3D new Image();=0A=
    cyanBall.src =3D "../images/cyan_ball_white.gif";  =0A=
  }=0A=
  =0A=
  function cover(hit,query,protSeq){=0A=
    document.Results.OV_Title.value =3D queryTitle[query];=0A=
    document.Results.OV_Accession.value =3D protName[hit];=0A=
    document.Results.OV_Sequence.value =3D protSeq;=0A=
    if (hit =3D=3D 0) {=0A=
      self.status =3D queryTitle[query];=0A=
    } else {=0A=
      self.status =3D protName[hit] + ": " + protSeq;=0A=
    }=0A=
    if (protSeq !=3D "" && document.fred && arrayReady =3D=3D 1){=0A=
      var i =3D 0;=0A=
      var element =3D 0;=0A=
      element =3D eval(protSeq+"["+i+"]");=0A=
      while(element) {=0A=
        document.images[element].src =3D redBall.src;=0A=
        i++;=0A=
        element =3D eval(protSeq+"["+i+"]");=0A=
      }=0A=
    }=0A=
  }=0A=
=0A=
  function uncover(hit,query,protSeq){=0A=
    document.Results.OV_Title.value =3D "-Query-";=0A=
    document.Results.OV_Accession.value=3D"-Accession-";=0A=
    document.Results.OV_Sequence.value=3D"-Sequence-";=0A=
    self.status=3D"";=0A=
    if (protSeq !=3D "" && document.fred && arrayReady =3D=3D 1){=0A=
      var i =3D 0;=0A=
      var element =3D 0;=0A=
      element =3D eval(protSeq+"["+i+"]");=0A=
      while(element) {=0A=
        document.images[element].src =3D cyanBall.src;=0A=
        i++;=0A=
        element =3D eval(protSeq+"["+i+"]");=0A=
      }=0A=
    }=0A=
  }=0A=
=0A=
  function checkQuery(checkState,numChecks,form){=0A=
    if (numChecks =3D=3D 1){=0A=
      form.QUE.checked =3D checkState;=0A=
    } else {=0A=
      for (var i =3D 0; i < form.elements.length; i++) {=0A=
        if (form.elements[i].name =3D=3D "QUE"){=0A=
          form.elements[i].checked =3D checkState;=0A=
        }=0A=
      }=0A=
    }=0A=
  }=0A=
=0A=
  function SaveClicks(checkBox,form){=0A=
    if (form.ErrTolRepeat && form.ErrTolRepeat.checked) {=0A=
      return;=0A=
    }=0A=
    var checkState =3D checkBox.checked;=0A=
    var thisHit =3D 0;=0A=
    for (var i =3D 0; i < form.elements.length; i++) {=0A=
      if (thisHit =3D=3D 1){=0A=
        if (form.elements[i].name =3D=3D "QUE") {=0A=
          form.elements[i].checked =3D !checkState;=0A=
        } else {=0A=
          break;=0A=
        }=0A=
      } else {=0A=
        if (form.elements[i] =3D=3D checkBox){=0A=
          thisHit =3D 1;=0A=
        }=0A=
      }=0A=
    }=0A=
  }=0A=
=0A=
  function unMatched(form){=0A=
    var numMisses =3D 0;=0A=
    for (var i =3D 0; i < form.elements.length; i++) {=0A=
      if (form.elements[i].name =3D=3D "MISSES"){=0A=
        numMisses++;=0A=
      } =0A=
    }=0A=
    if (numMisses < 1) {=0A=
      alert("No unmatched mass values to be searched");=0A=
      return false;=0A=
    }=0A=
    for (var i =3D 0; i < form.elements.length; i++) {=0A=
      if (form.elements[i].name =3D=3D "QUE"){=0A=
        form.elements[i].name =3D "DUMMY";=0A=
      } =0A=
    }=0A=
    for (var i =3D 0; i < form.elements.length; i++) {=0A=
      if (form.elements[i].name =3D=3D "MISSES"){=0A=
        form.elements[i].name =3D "QUE";=0A=
      } =0A=
    }=0A=
    form.submit();=0A=
    return true;=0A=
  }=0A=
=0A=
  function setReFormatAction(form){=0A=
    if (form.REPTYPE.options[form.REPTYPE.selectedIndex].value =3D=3D =
"export"){=0A=
      form.action =3D "./export_dat_2.pl";=0A=
    }=0A=
  }=0A=
    =0A=
  function makeAccessionString(form){=0A=
    if (!form.ErrTolRepeat || !form.ErrTolRepeat.checked) {=0A=
      form.ACCESSION.value =3D "";=0A=
      return true;=0A=
    }=0A=
    var tempString =3D "";=0A=
    var numAccessions =3D 1;=0A=
    for (var i =3D 0; i < form.elements.length; i++) {=0A=
      if (form.elements[i].name =3D=3D "INCLUDE" && =
form.elements[i].checked){=0A=
        tempString =3D tempString + =
unescape(et_list[form.elements[i].value]) + ",";=0A=
      }=0A=
    }=0A=
    if (tempString =3D=3D "") {=0A=
      alert("No hits selected for error tolerant search");=0A=
      return false;=0A=
    }=0A=
    tempString =3D tempString.substring(0, tempString.length - 1);=0A=
    form.ACCESSION.value =3D tempString;=0A=
    checkQuery(1,17, form);=0A=
    return true;=0A=
  }=0A=
=0A=
  function clearEl() {}=0A=
=0A=
  function makeArchive(form){=0A=
    var formatForm =3D window.document.forms["Re-format"];=0A=
    var tempUrl =3D =
"http://202.116.111.27/mascot/cgi/master_results.pl?file=3D..%2Fdata%2F20=
120508%2FF043648.dat;REPTYPE=3Darchive;_sigthreshold=3D0.05;REPORT=3D10;_=
server_mudpit_switch=3D99999999;_ignoreionsscorebelow=3D0;_showsubsets=3D=
0;_showpopups=3DTRUE;_sortunassigned=3Dscoredown;_requireboldred=3D0&INTE=
RMEDIATE=3D%2e%2e%2fdata%2f20120508%2fF043648%2edat";    for (var i =3D =
0; i < form.elements.length; i++) {=0A=
      if (form.elements[i].name =3D=3D "INCLUDE" && =
form.elements[i].checked){=0A=
        tempUrl =3D tempUrl + "&INCLUDE=3D" + form.elements[i].value;=0A=
      }=0A=
    }=0A=
    window.location.href =3D tempUrl;=0A=
  }=0A=
=0A=
protName =3D new Array(1);=0A=
protName[0] =3D "";=0A=
protName[1] =3D "gi|57029";=0A=
protName[2] =3D "gi|149029480";=0A=
protName[3] =3D "gi|149029486";=0A=
protName[4] =3D "gi|149029485";=0A=
protName[5] =3D "gi|149029482";=0A=
protName[6] =3D "gi|149029483";=0A=
protName[7] =3D "gi|6729934";=0A=
protName[8] =3D "gi|93279422";=0A=
protName[9] =3D "gi|203055";=0A=
protName[10] =3D "gi|40538742";=0A=
=0A=
queryTitle =3D new Array(1);=0A=
queryTitle[0] =3D "";=0A=
queryTitle[1] =3D "";=0A=
queryTitle[2] =3D "";=0A=
queryTitle[3] =3D "";=0A=
queryTitle[4] =3D "";=0A=
queryTitle[5] =3D "";=0A=
queryTitle[6] =3D "";=0A=
queryTitle[7] =3D "";=0A=
queryTitle[8] =3D "";=0A=
queryTitle[9] =3D "";=0A=
queryTitle[10] =3D "";=0A=
queryTitle[11] =3D "";=0A=
queryTitle[12] =3D "";=0A=
queryTitle[13] =3D "";=0A=
queryTitle[14] =3D "";=0A=
queryTitle[15] =3D "";=0A=
queryTitle[16] =3D "";=0A=
queryTitle[17] =3D "";=0A=
=0A=
// End hiding Javascript from old browsers. -->=0A=
</SCRIPT>

<META content=3D"MSHTML 6.00.6000.16735" name=3DGENERATOR></HEAD>
<BODY vLink=3D#0000ff aLink=3D#0000ff bgColor=3D#ffffff>
<H1><IMG height=3D31=20
src=3D"http://202.116.111.27/mascot/images/88x31_logo_white.gif" =
width=3D88=20
align=3Dtop border=3D0 name=3Dfred NATURALSIZEFLAG=3D"3"> Mascot Search=20
Results</H1><FONT face=3D"Courier New,Courier,monospace"><PRE><B>User    =
        : </B>
<B>Email           : </B>
<B>Search title    : </B>
<B>Database        : NCBInr 20111105 (15916306 sequences; 5467648827 =
residues)</B>
<B>Taxonomy        : Rattus (67400 sequences)</B>
<B>Timestamp       : 8 May 2012 at 09:17:30 GMT</B>
<B>Warning         : <FONT color=3D#ff0000>A Peptide summary report will =
usually give a much clearer picture of MS/MS search results.</FONT></B>
<B>Top Score       : 185 for <FONT color=3D#ff0000>gi|57029</FONT>, =
H(+)-transporting ATP synthase [Rattus norvegicus]</B>
</PRE></FONT>
<H3>Probability Based Mowse Score</H3>Protein score is -10*Log(P), where =
P is=20
the probability that the observed match is a random event.<BR>Protein =
scores=20
greater than 61 are significant (p&lt;0.05).<BR>Protein scores are =
derived from=20
ions scores as a non-probabilistic basis for ranking protein hits.
<P><IMG height=3D200 alt=3D"Score Distribution"=20
src=3D"http://202.116.111.27/mascot/cgi/score_gif.pl?score_gif_4401692208=
41"=20
width=3D400>=20
<FORM name=3DRe-format onsubmit=3D"return setReFormatAction(this)"=20
action=3D./master_results.pl method=3Dget><INPUT type=3Dhidden=20
value=3D../data/20120508/F043648.dat name=3Dfile>=20
<H3>Protein Summary Report</H3>
<TABLE cellSpacing=3D1 cellPadding=3D3 border=3D0>
  <TBODY>
  <TR>
    <TD noWrap bgColor=3D#eeeeff><INPUT type=3Dsubmit value=3D"Format =
As"> </TD>
    <TD noWrap bgColor=3D#eeeeff><SELECT name=3DREPTYPE> <OPTION =
value=3Dprotein=20
        selected>Protein Summary (deprecated)</OPTION> <OPTION=20
        value=3Dpeptide>Peptide Summary</OPTION> <OPTION =
value=3Dselect>Select=20
        Summary (protein hits)</OPTION> <OPTION =
value=3Dunassigned>Select Summary=20
        (unassigned)</OPTION> <OPTION value=3Dexport>Export Search=20
      Results</OPTION></SELECT> </TD>
    <TD bgColor=3D#eeeeff>&nbsp;</TD>
    <TD noWrap bgColor=3D#eeeeff><A=20
      =
href=3D"http://202.116.111.27/mascot/help/results_help.html#FORMAT"=20
      target=3D_blank>Help</A> </TD></TR>
  <TR>
    <TD bgColor=3D#eeeeff>&nbsp;</TD>
    <TD noWrap bgColor=3D#eeeeff>Significance threshold p&lt; <INPUT =
size=3D8=20
      value=3D0.05 name=3D_sigthreshold> </TD>
    <TD noWrap bgColor=3D#eeeeff>Max. number of hits <INPUT size=3D5 =
value=3D10=20
      name=3DREPORT> </TD>
    <TD bgColor=3D#eeeeff>&nbsp;</TD></TR>
  <TR>
    <TD bgColor=3D#eeeeff>&nbsp;</TD>
    <TD noWrap bgColor=3D#eeeeff>Standard scoring&nbsp;<INPUT =
type=3Dradio CHECKED=20
      value=3D99999999 name=3D_server_mudpit_switch>&nbsp;MudPIT =
scoring&nbsp;<INPUT=20
      type=3Dradio value=3D0.000000001 name=3D_server_mudpit_switch> =
</TD>
    <TD noWrap bgColor=3D#eeeeff>Ions score or expect cut-off <INPUT =
size=3D5=20
      value=3D0 name=3D_ignoreionsscorebelow> </TD>
    <TD noWrap bgColor=3D#eeeeff>Show sub-sets <INPUT size=3D2 value=3D0 =

      name=3D_showsubsets> </TD></TR>
  <TR>
    <TD bgColor=3D#eeeeff>&nbsp;</TD>
    <TD noWrap bgColor=3D#eeeeff>Show pop-ups&nbsp;<INPUT type=3Dradio =
CHECKED=20
      value=3DTRUE name=3D_showpopups>&nbsp;Suppress pop-ups&nbsp;<INPUT =
type=3Dradio=20
      value=3DFALSE name=3D_showpopups> </TD>
    <TD noWrap bgColor=3D#eeeeff>Sort unassigned <SELECT =
name=3D_sortunassigned>=20
        <OPTION value=3Dscoredown selected>Decreasing Score</OPTION> =
<OPTION=20
        value=3Dqueryup>Increasing query / Mr</OPTION> <OPTION=20
        value=3Dintdown>Decreasing Intensity</OPTION></SELECT> </TD>
    <TD noWrap bgColor=3D#eeeeff>Require bold red <INPUT=20
      onclick=3D"if (form.rbrchkbox.checked) { =
form._requireboldred.value =3D 1; } else { form._requireboldred.value =
=3D 0; } return true;"=20
      type=3Dcheckbox name=3Drbrchkbox> <INPUT type=3Dhidden value=3D0=20
      name=3D_requireboldred> </TD></TR></TBODY></TABLE></FORM>
<FORM name=3DResults action=3D./search_form.pl method=3Dpost>
<H3>Overview Table</H3>Click on column header to jump to entry in =
results=20
list.<BR>Move mouse over any indicator to highlight identical =
peptides.<BR>Click=20
on an indicator to see details of individual match.<BR>Use check boxes =
to select=20
sub-set of queries for new search.=20
<P>
<TABLE cellSpacing=3D0 cellPadding=3D0 width=3D600 border=3D0>
  <TBODY>
  <TR>
    <TD noWrap><B>Mouse over:&nbsp;</B></TD>
    <TD><INPUT size=3D62 value=3D-Query- name=3DOV_Title></TD></TR>
  <TR>
    <TD>&nbsp;</TD>
    <TD noWrap><INPUT value=3D-Accession- name=3DOV_Accession> =
&nbsp;<INPUT=20
      size=3D40 value=3D-Sequence- name=3DOV_Sequence> =
</TD></TR></TBODY></TABLE>
<P>
<TABLE cellSpacing=3D0 cellPadding=3D1 border=3D1>
  <TBODY>
  <TR>
    <TH align=3Dright bgColor=3D#cccccc>Hit:</TH>
    <TH align=3Dmiddle width=3D16 bgColor=3D#cccccc><A=20
      onmouseover=3D"cover(1,0,''); return true"=20
      onmouseout=3D"uncover(1,0,''); return true"=20
      =
href=3D"http://202.116.111.27/mascot/cgi/master_results.pl?file=3D..%2Fda=
ta%2F20120508%2FF043648.dat&amp;REPTYPE=3Dprotein&amp;_sigthreshold=3D0.0=
5&amp;REPORT=3D10&amp;_server_mudpit_switch=3D99999999&amp;_ignoreionssco=
rebelow=3D0&amp;_showsubsets=3D0&amp;_showpopups=3DTRUE&amp;_sortunassign=
ed=3Dscoredown&amp;_requireboldred=3D0#Hit1">1</A></TH>
    <TH align=3Dmiddle width=3D16 bgColor=3D#cccccc><A=20
      onmouseover=3D"cover(2,0,''); return true"=20
      onmouseout=3D"uncover(2,0,''); return true"=20
      =
href=3D"http://202.116.111.27/mascot/cgi/master_results.pl?file=3D..%2Fda=
ta%2F20120508%2FF043648.dat&amp;REPTYPE=3Dprotein&amp;_sigthreshold=3D0.0=
5&amp;REPORT=3D10&amp;_server_mudpit_switch=3D99999999&amp;_ignoreionssco=
rebelow=3D0&amp;_showsubsets=3D0&amp;_showpopups=3DTRUE&amp;_sortunassign=
ed=3Dscoredown&amp;_requireboldred=3D0#Hit2">2</A></TH>
    <TH align=3Dmiddle width=3D16 bgColor=3D#cccccc><A=20
      onmouseover=3D"cover(3,0,''); return true"=20
      onmouseout=3D"uncover(3,0,''); return true"=20
      =
href=3D"http://202.116.111.27/mascot/cgi/master_results.pl?file=3D..%2Fda=
ta%2F20120508%2FF043648.dat&amp;REPTYPE=3Dprotein&amp;_sigthreshold=3D0.0=
5&amp;REPORT=3D10&amp;_server_mudpit_switch=3D99999999&amp;_ignoreionssco=
rebelow=3D0&amp;_showsubsets=3D0&amp;_showpopups=3DTRUE&amp;_sortunassign=
ed=3Dscoredown&amp;_requireboldred=3D0#Hit3">3</A></TH>
    <TH align=3Dmiddle width=3D16 bgColor=3D#cccccc><A=20
      onmouseover=3D"cover(4,0,''); return true"=20
      onmouseout=3D"uncover(4,0,''); return true"=20
      =
href=3D"http://202.116.111.27/mascot/cgi/master_results.pl?file=3D..%2Fda=
ta%2F20120508%2FF043648.dat&amp;REPTYPE=3Dprotein&amp;_sigthreshold=3D0.0=
5&amp;REPORT=3D10&amp;_server_mudpit_switch=3D99999999&amp;_ignoreionssco=
rebelow=3D0&amp;_showsubsets=3D0&amp;_showpopups=3DTRUE&amp;_sortunassign=
ed=3Dscoredown&amp;_requireboldred=3D0#Hit4">4</A></TH>
    <TH align=3Dmiddle width=3D16 bgColor=3D#cccccc><A=20
      onmouseover=3D"cover(5,0,''); return true"=20
      onmouseout=3D"uncover(5,0,''); return true"=20
      =
href=3D"http://202.116.111.27/mascot/cgi/master_results.pl?file=3D..%2Fda=
ta%2F20120508%2FF043648.dat&amp;REPTYPE=3Dprotein&amp;_sigthreshold=3D0.0=
5&amp;REPORT=3D10&amp;_server_mudpit_switch=3D99999999&amp;_ignoreionssco=
rebelow=3D0&amp;_showsubsets=3D0&amp;_showpopups=3DTRUE&amp;_sortunassign=
ed=3Dscoredown&amp;_requireboldred=3D0#Hit5">5</A></TH>
    <TH align=3Dmiddle width=3D16 bgColor=3D#cccccc><A=20
      onmouseover=3D"cover(6,0,''); return true"=20
      onmouseout=3D"uncover(6,0,''); return true"=20
      =
href=3D"http://202.116.111.27/mascot/cgi/master_results.pl?file=3D..%2Fda=
ta%2F20120508%2FF043648.dat&amp;REPTYPE=3Dprotein&amp;_sigthreshold=3D0.0=
5&amp;REPORT=3D10&amp;_server_mudpit_switch=3D99999999&amp;_ignoreionssco=
rebelow=3D0&amp;_showsubsets=3D0&amp;_showpopups=3DTRUE&amp;_sortunassign=
ed=3Dscoredown&amp;_requireboldred=3D0#Hit6">6</A></TH>
    <TH align=3Dmiddle width=3D16 bgColor=3D#cccccc><A=20
      onmouseover=3D"cover(7,0,''); return true"=20
      onmouseout=3D"uncover(7,0,''); return true"=20
      =
href=3D"http://202.116.111.27/mascot/cgi/master_results.pl?file=3D..%2Fda=
ta%2F20120508%2FF043648.dat&amp;REPTYPE=3Dprotein&amp;_sigthreshold=3D0.0=
5&amp;REPORT=3D10&amp;_server_mudpit_switch=3D99999999&amp;_ignoreionssco=
rebelow=3D0&amp;_showsubsets=3D0&amp;_showpopups=3DTRUE&amp;_sortunassign=
ed=3Dscoredown&amp;_requireboldred=3D0#Hit7">7</A></TH>
    <TH align=3Dmiddle width=3D16 bgColor=3D#cccccc><A=20
      onmouseover=3D"cover(8,0,''); return true"=20
      onmouseout=3D"uncover(8,0,''); return true"=20
      =
href=3D"http://202.116.111.27/mascot/cgi/master_results.pl?file=3D..%2Fda=
ta%2F20120508%2FF043648.dat&amp;REPTYPE=3Dprotein&amp;_sigthreshold=3D0.0=
5&amp;REPORT=3D10&amp;_server_mudpit_switch=3D99999999&amp;_ignoreionssco=
rebelow=3D0&amp;_showsubsets=3D0&amp;_showpopups=3DTRUE&amp;_sortunassign=
ed=3Dscoredown&amp;_requireboldred=3D0#Hit8">8</A></TH>
    <TH align=3Dmiddle width=3D16 bgColor=3D#cccccc><A=20
      onmouseover=3D"cover(9,0,''); return true"=20
      onmouseout=3D"uncover(9,0,''); return true"=20
      =
href=3D"http://202.116.111.27/mascot/cgi/master_results.pl?file=3D..%2Fda=
ta%2F20120508%2FF043648.dat&amp;REPTYPE=3Dprotein&amp;_sigthreshold=3D0.0=
5&amp;REPORT=3D10&amp;_server_mudpit_switch=3D99999999&amp;_ignoreionssco=
rebelow=3D0&amp;_showsubsets=3D0&amp;_showpopups=3DTRUE&amp;_sortunassign=
ed=3Dscoredown&amp;_requireboldred=3D0#Hit9">9</A></TH>
    <TH align=3Dmiddle width=3D16 bgColor=3D#cccccc><A=20
      onmouseover=3D"cover(10,0,''); return true"=20
      onmouseout=3D"uncover(10,0,''); return true"=20
      =
href=3D"http://202.116.111.27/mascot/cgi/master_results.pl?file=3D..%2Fda=
ta%2F20120508%2FF043648.dat&amp;REPTYPE=3Dprotein&amp;_sigthreshold=3D0.0=
5&amp;REPORT=3D10&amp;_server_mudpit_switch=3D99999999&amp;_ignoreionssco=
rebelow=3D0&amp;_showsubsets=3D0&amp;_showpopups=3DTRUE&amp;_sortunassign=
ed=3Dscoredown&amp;_requireboldred=3D0#Hit10">10</A></TH></TR>
  <TR>
    <TD noWrap bgColor=3D#cccccc><B><INPUT type=3Dcheckbox CHECKED=20
      value=3D"699.342247 from(700.349523,1+)  intensity(177.3704)  =
query(1)"=20
      name=3DQUE> <A onmouseover=3D"cover(0,1,''); return true"=20
      onmouseout=3D"uncover(0,1,''); return true"=20
      =
href=3D"http://202.116.111.27/mascot/cgi/master_results.pl?file=3D..%2Fda=
ta%2F20120508%2FF043648.dat&amp;REPTYPE=3Dprotein&amp;_sigthreshold=3D0.0=
5&amp;REPORT=3D10&amp;_server_mudpit_switch=3D99999999&amp;_ignoreionssco=
rebelow=3D0&amp;_showsubsets=3D0&amp;_showpopups=3DTRUE&amp;_sortunassign=
ed=3Dscoredown&amp;_requireboldred=3D0#Query1">700.3495</A>=20
      (1+) </B></TD>
    <TD>&nbsp;</TD>
    <TD>&nbsp;</TD>
    <TD>&nbsp;</TD>
    <TD>&nbsp;</TD>
    <TD>&nbsp;</TD>
    <TD>&nbsp;</TD>
    <TD>&nbsp;</TD>
    <TD>&nbsp;</TD>
    <TD>&nbsp;</TD>
    <TD>&nbsp;</TD></TR>
  <TR>
    <TD noWrap bgColor=3D#cccccc><B><INPUT type=3Dcheckbox CHECKED=20
      value=3D"700.403915 from(701.411191,1+)  intensity(271.0423)  =
query(2)"=20
      name=3DQUE> <A onmouseover=3D"cover(0,2,''); return true"=20
      onmouseout=3D"uncover(0,2,''); return true"=20
      =
href=3D"http://202.116.111.27/mascot/cgi/master_results.pl?file=3D..%2Fda=
ta%2F20120508%2FF043648.dat&amp;REPTYPE=3Dprotein&amp;_sigthreshold=3D0.0=
5&amp;REPORT=3D10&amp;_server_mudpit_switch=3D99999999&amp;_ignoreionssco=
rebelow=3D0&amp;_showsubsets=3D0&amp;_showpopups=3DTRUE&amp;_sortunassign=
ed=3Dscoredown&amp;_requireboldred=3D0#Query2">701.4112</A>=20
      (1+) </B></TD>
    <TD>&nbsp;</TD>
    <TD>&nbsp;</TD>
    <TD>&nbsp;</TD>
    <TD>&nbsp;</TD>
    <TD>&nbsp;</TD>
    <TD>&nbsp;</TD>
    <TD>&nbsp;</TD>
    <TD>&nbsp;</TD>
    <TD>&nbsp;</TD>
    <TD>&nbsp;</TD></TR>
  <TR>
    <TD noWrap bgColor=3D#cccccc><B><INPUT type=3Dcheckbox CHECKED=20
      value=3D"702.333108 from(703.340384,1+)  intensity(170.7152)  =
query(3)"=20
      name=3DQUE> <A onmouseover=3D"cover(0,3,''); return true"=20
      onmouseout=3D"uncover(0,3,''); return true"=20
      =
href=3D"http://202.116.111.27/mascot/cgi/master_results.pl?file=3D..%2Fda=
ta%2F20120508%2FF043648.dat&amp;REPTYPE=3Dprotein&amp;_sigthreshold=3D0.0=
5&amp;REPORT=3D10&amp;_server_mudpit_switch=3D99999999&amp;_ignoreionssco=
rebelow=3D0&amp;_showsubsets=3D0&amp;_showpopups=3DTRUE&amp;_sortunassign=
ed=3Dscoredown&amp;_requireboldred=3D0#Query3">703.3404</A>=20
      (1+) </B></TD>
    <TD>&nbsp;</TD>
    <TD>&nbsp;</TD>
    <TD>&nbsp;</TD>
    <TD>&nbsp;</TD>
    <TD>&nbsp;</TD>
    <TD>&nbsp;</TD>
    <TD>&nbsp;</TD>
    <TD>&nbsp;</TD>
    <TD>&nbsp;</TD>
    <TD>&nbsp;</TD></TR>
  <TR>
    <TD noWrap bgColor=3D#cccccc><B><INPUT type=3Dcheckbox CHECKED=20
      value=3D"703.338716 from(704.345992,1+)  intensity(194.6112)  =
query(4)"=20
      name=3DQUE> <A onmouseover=3D"cover(0,4,''); return true"=20
      onmouseout=3D"uncover(0,4,''); return true"=20
      =
href=3D"http://202.116.111.27/mascot/cgi/master_results.pl?file=3D..%2Fda=
ta%2F20120508%2FF043648.dat&amp;REPTYPE=3Dprotein&amp;_sigthreshold=3D0.0=
5&amp;REPORT=3D10&amp;_server_mudpit_switch=3D99999999&amp;_ignoreionssco=
rebelow=3D0&amp;_showsubsets=3D0&amp;_showpopups=3DTRUE&amp;_sortunassign=
ed=3Dscoredown&amp;_requireboldred=3D0#Query4">704.3460</A>=20
      (1+) </B></TD>
    <TD>&nbsp;</TD>
    <TD>&nbsp;</TD>
    <TD>&nbsp;</TD>
    <TD>&nbsp;</TD>
    <TD>&nbsp;</TD>
    <TD>&nbsp;</TD>
    <TD>&nbsp;</TD>
    <TD>&nbsp;</TD>
    <TD>&nbsp;</TD>
    <TD>&nbsp;</TD></TR>
  <TR>
    <TD noWrap bgColor=3D#cccccc><B><INPUT type=3Dcheckbox CHECKED=20
      value=3D"859.491386 from(860.498662,1+)  intensity(303.7733)  =
query(5)"=20
      name=3DQUE> <A onmouseover=3D"cover(0,5,''); return true"=20
      onmouseout=3D"uncover(0,5,''); return true"=20
      =
href=3D"http://202.116.111.27/mascot/cgi/master_results.pl?file=3D..%2Fda=
ta%2F20120508%2FF043648.dat&amp;REPTYPE=3Dprotein&amp;_sigthreshold=3D0.0=
5&amp;REPORT=3D10&amp;_server_mudpit_switch=3D99999999&amp;_ignoreionssco=
rebelow=3D0&amp;_showsubsets=3D0&amp;_showpopups=3DTRUE&amp;_sortunassign=
ed=3Dscoredown&amp;_requireboldred=3D0#Query5">860.4987</A>=20
      (1+) </B></TD>
    <TD>&nbsp;</TD>
    <TD>&nbsp;</TD>
    <TD>&nbsp;</TD>
    <TD>&nbsp;</TD>
    <TD>&nbsp;</TD>
    <TD>&nbsp;</TD>
    <TD>&nbsp;</TD>
    <TD>&nbsp;</TD>
    <TD>&nbsp;</TD>
    <TD>&nbsp;</TD></TR>
  <TR>
    <TD noWrap bgColor=3D#cccccc><B><INPUT type=3Dcheckbox CHECKED=20
      value=3D"869.530455 from(870.537731,1+)  intensity(227.7819)  =
query(6)"=20
      name=3DQUE> <A onmouseover=3D"cover(0,6,''); return true"=20
      onmouseout=3D"uncover(0,6,''); return true"=20
      =
href=3D"http://202.116.111.27/mascot/cgi/master_results.pl?file=3D..%2Fda=
ta%2F20120508%2FF043648.dat&amp;REPTYPE=3Dprotein&amp;_sigthreshold=3D0.0=
5&amp;REPORT=3D10&amp;_server_mudpit_switch=3D99999999&amp;_ignoreionssco=
rebelow=3D0&amp;_showsubsets=3D0&amp;_showpopups=3DTRUE&amp;_sortunassign=
ed=3Dscoredown&amp;_requireboldred=3D0#Query6">870.5377</A>=20
      (1+) </B></TD>
    <TD>&nbsp;</TD>
    <TD>&nbsp;</TD>
    <TD>&nbsp;</TD>
    <TD>&nbsp;</TD>
    <TD>&nbsp;</TD>
    <TD>&nbsp;</TD>
    <TD>&nbsp;</TD>
    <TD>&nbsp;</TD>
    <TD>&nbsp;</TD>
    <TD>&nbsp;</TD></TR>
  <TR>
    <TD noWrap bgColor=3D#cccccc><B><INPUT type=3Dcheckbox CHECKED=20
      value=3D"891.489988 from(892.497264,1+)  intensity(195.0641)  =
query(7)"=20
      name=3DQUE> <A onmouseover=3D"cover(0,7,''); return true"=20
      onmouseout=3D"uncover(0,7,''); return true"=20
      =
href=3D"http://202.116.111.27/mascot/cgi/master_results.pl?file=3D..%2Fda=
ta%2F20120508%2FF043648.dat&amp;REPTYPE=3Dprotein&amp;_sigthreshold=3D0.0=
5&amp;REPORT=3D10&amp;_server_mudpit_switch=3D99999999&amp;_ignoreionssco=
rebelow=3D0&amp;_showsubsets=3D0&amp;_showpopups=3DTRUE&amp;_sortunassign=
ed=3Dscoredown&amp;_requireboldred=3D0#Query7">892.4973</A>=20
      (1+) </B></TD>
    <TD>&nbsp;</TD>
    <TD>&nbsp;</TD>
    <TD>&nbsp;</TD>
    <TD>&nbsp;</TD>
    <TD>&nbsp;</TD>
    <TD>&nbsp;</TD>
    <TD>&nbsp;</TD>
    <TD>&nbsp;</TD>
    <TD>&nbsp;</TD>
    <TD>&nbsp;</TD></TR>
  <TR>
    <TD noWrap bgColor=3D#cccccc><B><INPUT type=3Dcheckbox CHECKED=20
      value=3D"1423.092482 from(1424.099758,1+)  intensity(108.3756)  =
query(8)"=20
      name=3DQUE> <A onmouseover=3D"cover(0,8,''); return true"=20
      onmouseout=3D"uncover(0,8,''); return true"=20
      =
href=3D"http://202.116.111.27/mascot/cgi/master_results.pl?file=3D..%2Fda=
ta%2F20120508%2FF043648.dat&amp;REPTYPE=3Dprotein&amp;_sigthreshold=3D0.0=
5&amp;REPORT=3D10&amp;_server_mudpit_switch=3D99999999&amp;_ignoreionssco=
rebelow=3D0&amp;_showsubsets=3D0&amp;_showpopups=3DTRUE&amp;_sortunassign=
ed=3Dscoredown&amp;_requireboldred=3D0#Query8">1424.0998</A>=20
      (1+) </B></TD>
    <TD>&nbsp;</TD>
    <TD>&nbsp;</TD>
    <TD>&nbsp;</TD>
    <TD>&nbsp;</TD>
    <TD>&nbsp;</TD>
    <TD>&nbsp;</TD>
    <TD>&nbsp;</TD>
    <TD>&nbsp;</TD>
    <TD>&nbsp;</TD>
    <TD>&nbsp;</TD></TR>
  <TR>
    <TD noWrap bgColor=3D#cccccc><B><INPUT type=3Dcheckbox CHECKED=20
      value=3D"1437.839802 from(1438.847078,1+)  intensity(0.0000)  =
query(9)"=20
      name=3DQUE> <A onmouseover=3D"cover(0,9,''); return true"=20
      onmouseout=3D"uncover(0,9,''); return true"=20
      =
href=3D"http://202.116.111.27/mascot/cgi/master_results.pl?file=3D..%2Fda=
ta%2F20120508%2FF043648.dat&amp;REPTYPE=3Dprotein&amp;_sigthreshold=3D0.0=
5&amp;REPORT=3D10&amp;_server_mudpit_switch=3D99999999&amp;_ignoreionssco=
rebelow=3D0&amp;_showsubsets=3D0&amp;_showpopups=3DTRUE&amp;_sortunassign=
ed=3Dscoredown&amp;_requireboldred=3D0#Query9">1438.8471</A>=20
      (1+) </B></TD>
    <TD align=3Dmiddle><A onmouseover=3D"cover(1,9,'GIRPAINVGLSVSR'); =
return true"=20
      onmouseout=3D"uncover(1,9,'GIRPAINVGLSVSR'); return true"=20
      =
href=3D"http://202.116.111.27/mascot/cgi/peptide_view.pl?file=3D../data/2=
0120508/F043648.dat&amp;query=3D9&amp;hit=3D1"=20
      target=3D_blank><IMG height=3D16=20
      src=3D"http://202.116.111.27/mascot/images/cyan_ball_white.gif" =
width=3D16=20
      border=3D0></A></TD>
    <TD align=3Dmiddle><A onmouseover=3D"cover(2,9,'GIRPAINVGLSVSR'); =
return true"=20
      onmouseout=3D"uncover(2,9,'GIRPAINVGLSVSR'); return true"=20
      =
href=3D"http://202.116.111.27/mascot/cgi/peptide_view.pl?file=3D../data/2=
0120508/F043648.dat&amp;query=3D9&amp;hit=3D2"=20
      target=3D_blank><IMG height=3D16=20
      src=3D"http://202.116.111.27/mascot/images/cyan_ball_white.gif" =
width=3D16=20
      border=3D0></A></TD>
    <TD align=3Dmiddle><A onmouseover=3D"cover(3,9,'GIRPAINVGLSVSR'); =
return true"=20
      onmouseout=3D"uncover(3,9,'GIRPAINVGLSVSR'); return true"=20
      =
href=3D"http://202.116.111.27/mascot/cgi/peptide_view.pl?file=3D../data/2=
0120508/F043648.dat&amp;query=3D9&amp;hit=3D3"=20
      target=3D_blank><IMG height=3D16=20
      src=3D"http://202.116.111.27/mascot/images/cyan_ball_white.gif" =
width=3D16=20
      border=3D0></A></TD>
    <TD align=3Dmiddle><A onmouseover=3D"cover(4,9,'GIRPAINVGLSVSR'); =
return true"=20
      onmouseout=3D"uncover(4,9,'GIRPAINVGLSVSR'); return true"=20
      =
href=3D"http://202.116.111.27/mascot/cgi/peptide_view.pl?file=3D../data/2=
0120508/F043648.dat&amp;query=3D9&amp;hit=3D4"=20
      target=3D_blank><IMG height=3D16=20
      src=3D"http://202.116.111.27/mascot/images/cyan_ball_white.gif" =
width=3D16=20
      border=3D0></A></TD>
    <TD align=3Dmiddle><A onmouseover=3D"cover(5,9,'GIRPAINVGLSVSR'); =
return true"=20
      onmouseout=3D"uncover(5,9,'GIRPAINVGLSVSR'); return true"=20
      =
href=3D"http://202.116.111.27/mascot/cgi/peptide_view.pl?file=3D../data/2=
0120508/F043648.dat&amp;query=3D9&amp;hit=3D5"=20
      target=3D_blank><IMG height=3D16=20
      src=3D"http://202.116.111.27/mascot/images/cyan_ball_white.gif" =
width=3D16=20
      border=3D0></A></TD>
    <TD align=3Dmiddle><A onmouseover=3D"cover(6,9,'GIRPAINVGLSVSR'); =
return true"=20
      onmouseout=3D"uncover(6,9,'GIRPAINVGLSVSR'); return true"=20
      =
href=3D"http://202.116.111.27/mascot/cgi/peptide_view.pl?file=3D../data/2=
0120508/F043648.dat&amp;query=3D9&amp;hit=3D6"=20
      target=3D_blank><IMG height=3D16=20
      src=3D"http://202.116.111.27/mascot/images/cyan_ball_white.gif" =
width=3D16=20
      border=3D0></A></TD>
    <TD align=3Dmiddle><A onmouseover=3D"cover(7,9,'GIRPAINVGLSVSR'); =
return true"=20
      onmouseout=3D"uncover(7,9,'GIRPAINVGLSVSR'); return true"=20
      =
href=3D"http://202.116.111.27/mascot/cgi/peptide_view.pl?file=3D../data/2=
0120508/F043648.dat&amp;query=3D9&amp;hit=3D7"=20
      target=3D_blank><IMG height=3D16=20
      src=3D"http://202.116.111.27/mascot/images/cyan_ball_white.gif" =
width=3D16=20
      border=3D0></A></TD>
    <TD align=3Dmiddle><A onmouseover=3D"cover(8,9,'GIRPAINVGLSVSR'); =
return true"=20
      onmouseout=3D"uncover(8,9,'GIRPAINVGLSVSR'); return true"=20
      =
href=3D"http://202.116.111.27/mascot/cgi/peptide_view.pl?file=3D../data/2=
0120508/F043648.dat&amp;query=3D9&amp;hit=3D8"=20
      target=3D_blank><IMG height=3D16=20
      src=3D"http://202.116.111.27/mascot/images/cyan_ball_white.gif" =
width=3D16=20
      border=3D0></A></TD>
    <TD align=3Dmiddle><A onmouseover=3D"cover(9,9,'GIRPAINVGLSVSR'); =
return true"=20
      onmouseout=3D"uncover(9,9,'GIRPAINVGLSVSR'); return true"=20
      =
href=3D"http://202.116.111.27/mascot/cgi/peptide_view.pl?file=3D../data/2=
0120508/F043648.dat&amp;query=3D9&amp;hit=3D9"=20
      target=3D_blank><IMG height=3D16=20
      src=3D"http://202.116.111.27/mascot/images/cyan_ball_white.gif" =
width=3D16=20
      border=3D0></A></TD>
    <TD align=3Dmiddle><A=20
      onmouseover=3D"cover(10,9,'GIRPAINVGLSVSR'); return true"=20
      onmouseout=3D"uncover(10,9,'GIRPAINVGLSVSR'); return true"=20
      =
href=3D"http://202.116.111.27/mascot/cgi/peptide_view.pl?file=3D../data/2=
0120508/F043648.dat&amp;query=3D9&amp;hit=3D10"=20
      target=3D_blank><IMG height=3D16=20
      src=3D"http://202.116.111.27/mascot/images/cyan_ball_white.gif" =
width=3D16=20
      border=3D0></A></TD></TR>
  <TR>
    <TD noWrap bgColor=3D#cccccc><B><INPUT type=3Dcheckbox CHECKED=20
      value=3D"1516.820131 from(1517.827407,1+)  intensity(395.0946)  =
query(10)"=20
      name=3DQUE> <A onmouseover=3D"cover(0,10,''); return true"=20
      onmouseout=3D"uncover(0,10,''); return true"=20
      =
href=3D"http://202.116.111.27/mascot/cgi/master_results.pl?file=3D..%2Fda=
ta%2F20120508%2FF043648.dat&amp;REPTYPE=3Dprotein&amp;_sigthreshold=3D0.0=
5&amp;REPORT=3D10&amp;_server_mudpit_switch=3D99999999&amp;_ignoreionssco=
rebelow=3D0&amp;_showsubsets=3D0&amp;_showpopups=3DTRUE&amp;_sortunassign=
ed=3Dscoredown&amp;_requireboldred=3D0#Query10">1517.8274</A>=20
      (1+) </B></TD>
    <TD>&nbsp;</TD>
    <TD>&nbsp;</TD>
    <TD>&nbsp;</TD>
    <TD>&nbsp;</TD>
    <TD>&nbsp;</TD>
    <TD>&nbsp;</TD>
    <TD>&nbsp;</TD>
    <TD>&nbsp;</TD>
    <TD>&nbsp;</TD>
    <TD>&nbsp;</TD></TR>
  <TR>
    <TD noWrap bgColor=3D#cccccc><B><INPUT type=3Dcheckbox CHECKED=20
      value=3D"1552.725022 from(1553.732298,1+)  intensity(0.0000)  =
query(11)"=20
      name=3DQUE> <A onmouseover=3D"cover(0,11,''); return true"=20
      onmouseout=3D"uncover(0,11,''); return true"=20
      =
href=3D"http://202.116.111.27/mascot/cgi/master_results.pl?file=3D..%2Fda=
ta%2F20120508%2FF043648.dat&amp;REPTYPE=3Dprotein&amp;_sigthreshold=3D0.0=
5&amp;REPORT=3D10&amp;_server_mudpit_switch=3D99999999&amp;_ignoreionssco=
rebelow=3D0&amp;_showsubsets=3D0&amp;_showpopups=3DTRUE&amp;_sortunassign=
ed=3Dscoredown&amp;_requireboldred=3D0#Query11">1553.7323</A>=20
      (1+) </B></TD>
    <TD align=3Dmiddle><A onmouseover=3D"cover(1,11,'EAYPGDVFYLHSR'); =
return true"=20
      onmouseout=3D"uncover(1,11,'EAYPGDVFYLHSR'); return true"=20
      =
href=3D"http://202.116.111.27/mascot/cgi/peptide_view.pl?file=3D../data/2=
0120508/F043648.dat&amp;query=3D11&amp;hit=3D1"=20
      target=3D_blank><IMG height=3D16=20
      src=3D"http://202.116.111.27/mascot/images/cyan_ball_white.gif" =
width=3D16=20
      border=3D0></A></TD>
    <TD align=3Dmiddle><A onmouseover=3D"cover(2,11,'EAYPGDVFYLHSR'); =
return true"=20
      onmouseout=3D"uncover(2,11,'EAYPGDVFYLHSR'); return true"=20
      =
href=3D"http://202.116.111.27/mascot/cgi/peptide_view.pl?file=3D../data/2=
0120508/F043648.dat&amp;query=3D11&amp;hit=3D2"=20
      target=3D_blank><IMG height=3D16=20
      src=3D"http://202.116.111.27/mascot/images/cyan_ball_white.gif" =
width=3D16=20
      border=3D0></A></TD>
    <TD align=3Dmiddle><A onmouseover=3D"cover(3,11,'EAYPGDVFYLHSR'); =
return true"=20
      onmouseout=3D"uncover(3,11,'EAYPGDVFYLHSR'); return true"=20
      =
href=3D"http://202.116.111.27/mascot/cgi/peptide_view.pl?file=3D../data/2=
0120508/F043648.dat&amp;query=3D11&amp;hit=3D3"=20
      target=3D_blank><IMG height=3D16=20
      src=3D"http://202.116.111.27/mascot/images/cyan_ball_white.gif" =
width=3D16=20
      border=3D0></A></TD>
    <TD align=3Dmiddle><A onmouseover=3D"cover(4,11,'EAYPGDVFYLHSR'); =
return true"=20
      onmouseout=3D"uncover(4,11,'EAYPGDVFYLHSR'); return true"=20
      =
href=3D"http://202.116.111.27/mascot/cgi/peptide_view.pl?file=3D../data/2=
0120508/F043648.dat&amp;query=3D11&amp;hit=3D4"=20
      target=3D_blank><IMG height=3D16=20
      src=3D"http://202.116.111.27/mascot/images/cyan_ball_white.gif" =
width=3D16=20
      border=3D0></A></TD>
    <TD align=3Dmiddle><A onmouseover=3D"cover(5,11,'EAYPGDVFYLHSR'); =
return true"=20
      onmouseout=3D"uncover(5,11,'EAYPGDVFYLHSR'); return true"=20
      =
href=3D"http://202.116.111.27/mascot/cgi/peptide_view.pl?file=3D../data/2=
0120508/F043648.dat&amp;query=3D11&amp;hit=3D5"=20
      target=3D_blank><IMG height=3D16=20
      src=3D"http://202.116.111.27/mascot/images/cyan_ball_white.gif" =
width=3D16=20
      border=3D0></A></TD>
    <TD align=3Dmiddle><A onmouseover=3D"cover(6,11,'EAYPGDVFYLHSR'); =
return true"=20
      onmouseout=3D"uncover(6,11,'EAYPGDVFYLHSR'); return true"=20
      =
href=3D"http://202.116.111.27/mascot/cgi/peptide_view.pl?file=3D../data/2=
0120508/F043648.dat&amp;query=3D11&amp;hit=3D6"=20
      target=3D_blank><IMG height=3D16=20
      src=3D"http://202.116.111.27/mascot/images/cyan_ball_white.gif" =
width=3D16=20
      border=3D0></A></TD>
    <TD align=3Dmiddle><A onmouseover=3D"cover(7,11,'EAYPGDVFYLHSR'); =
return true"=20
      onmouseout=3D"uncover(7,11,'EAYPGDVFYLHSR'); return true"=20
      =
href=3D"http://202.116.111.27/mascot/cgi/peptide_view.pl?file=3D../data/2=
0120508/F043648.dat&amp;query=3D11&amp;hit=3D7"=20
      target=3D_blank><IMG height=3D16=20
      src=3D"http://202.116.111.27/mascot/images/cyan_ball_white.gif" =
width=3D16=20
      border=3D0></A></TD>
    <TD align=3Dmiddle><A onmouseover=3D"cover(8,11,'EAYPGDVFYLHSR'); =
return true"=20
      onmouseout=3D"uncover(8,11,'EAYPGDVFYLHSR'); return true"=20
      =
href=3D"http://202.116.111.27/mascot/cgi/peptide_view.pl?file=3D../data/2=
0120508/F043648.dat&amp;query=3D11&amp;hit=3D8"=20
      target=3D_blank><IMG height=3D16=20
      src=3D"http://202.116.111.27/mascot/images/cyan_ball_white.gif" =
width=3D16=20
      border=3D0></A></TD>
    <TD align=3Dmiddle><A onmouseover=3D"cover(9,11,'EAYPGDVFYLHSR'); =
return true"=20
      onmouseout=3D"uncover(9,11,'EAYPGDVFYLHSR'); return true"=20
      =
href=3D"http://202.116.111.27/mascot/cgi/peptide_view.pl?file=3D../data/2=
0120508/F043648.dat&amp;query=3D11&amp;hit=3D9"=20
      target=3D_blank><IMG height=3D16=20
      src=3D"http://202.116.111.27/mascot/images/cyan_ball_white.gif" =
width=3D16=20
      border=3D0></A></TD>
    <TD align=3Dmiddle><A=20
      onmouseover=3D"cover(10,11,'EAYPGDVFYLHSR'); return true"=20
      onmouseout=3D"uncover(10,11,'EAYPGDVFYLHSR'); return true"=20
      =
href=3D"http://202.116.111.27/mascot/cgi/peptide_view.pl?file=3D../data/2=
0120508/F043648.dat&amp;query=3D11&amp;hit=3D10"=20
      target=3D_blank><IMG height=3D16=20
      src=3D"http://202.116.111.27/mascot/images/cyan_ball_white.gif" =
width=3D16=20
      border=3D0></A></TD></TR>
  <TR>
    <TD noWrap bgColor=3D#cccccc><B><INPUT type=3Dcheckbox CHECKED=20
      value=3D"1837.916425 from(1838.923701,1+)  intensity(77.2915)  =
query(12)"=20
      name=3DQUE> <A onmouseover=3D"cover(0,12,''); return true"=20
      onmouseout=3D"uncover(0,12,''); return true"=20
      =
href=3D"http://202.116.111.27/mascot/cgi/master_results.pl?file=3D..%2Fda=
ta%2F20120508%2FF043648.dat&amp;REPTYPE=3Dprotein&amp;_sigthreshold=3D0.0=
5&amp;REPORT=3D10&amp;_server_mudpit_switch=3D99999999&amp;_ignoreionssco=
rebelow=3D0&amp;_showsubsets=3D0&amp;_showpopups=3DTRUE&amp;_sortunassign=
ed=3Dscoredown&amp;_requireboldred=3D0#Query12">1838.9237</A>=20
      (1+) </B></TD>
    <TD>&nbsp;</TD>
    <TD>&nbsp;</TD>
    <TD>&nbsp;</TD>
    <TD>&nbsp;</TD>
    <TD>&nbsp;</TD>
    <TD>&nbsp;</TD>
    <TD>&nbsp;</TD>
    <TD>&nbsp;</TD>
    <TD>&nbsp;</TD>
    <TD>&nbsp;</TD></TR>
  <TR>
    <TD noWrap bgColor=3D#cccccc><B><INPUT type=3Dcheckbox CHECKED=20
      value=3D"2232.091261 from(2233.098537,1+)  intensity(66.2321)  =
query(13)"=20
      name=3DQUE> <A onmouseover=3D"cover(0,13,''); return true"=20
      onmouseout=3D"uncover(0,13,''); return true"=20
      =
href=3D"http://202.116.111.27/mascot/cgi/master_results.pl?file=3D..%2Fda=
ta%2F20120508%2FF043648.dat&amp;REPTYPE=3Dprotein&amp;_sigthreshold=3D0.0=
5&amp;REPORT=3D10&amp;_server_mudpit_switch=3D99999999&amp;_ignoreionssco=
rebelow=3D0&amp;_showsubsets=3D0&amp;_showpopups=3DTRUE&amp;_sortunassign=
ed=3Dscoredown&amp;_requireboldred=3D0#Query13">2233.0985</A>=20
      (1+) </B></TD>
    <TD>&nbsp;</TD>
    <TD>&nbsp;</TD>
    <TD>&nbsp;</TD>
    <TD>&nbsp;</TD>
    <TD>&nbsp;</TD>
    <TD>&nbsp;</TD>
    <TD>&nbsp;</TD>
    <TD>&nbsp;</TD>
    <TD>&nbsp;</TD>
    <TD>&nbsp;</TD></TR>
  <TR>
    <TD noWrap bgColor=3D#cccccc><B><INPUT type=3Dcheckbox CHECKED=20
      value=3D"2291.149880 from(2292.157156,1+)  intensity(108.1590)  =
query(14)"=20
      name=3DQUE> <A onmouseover=3D"cover(0,14,''); return true"=20
      onmouseout=3D"uncover(0,14,''); return true"=20
      =
href=3D"http://202.116.111.27/mascot/cgi/master_results.pl?file=3D..%2Fda=
ta%2F20120508%2FF043648.dat&amp;REPTYPE=3Dprotein&amp;_sigthreshold=3D0.0=
5&amp;REPORT=3D10&amp;_server_mudpit_switch=3D99999999&amp;_ignoreionssco=
rebelow=3D0&amp;_showsubsets=3D0&amp;_showpopups=3DTRUE&amp;_sortunassign=
ed=3Dscoredown&amp;_requireboldred=3D0#Query14">2292.1572</A>=20
      (1+) </B></TD>
    <TD>&nbsp;</TD>
    <TD>&nbsp;</TD>
    <TD>&nbsp;</TD>
    <TD>&nbsp;</TD>
    <TD>&nbsp;</TD>
    <TD>&nbsp;</TD>
    <TD>&nbsp;</TD>
    <TD>&nbsp;</TD>
    <TD>&nbsp;</TD>
    <TD>&nbsp;</TD></TR>
  <TR>
    <TD noWrap bgColor=3D#cccccc><B><INPUT type=3Dcheckbox CHECKED=20
      value=3D"2308.157573 from(2309.164849,1+)  intensity(0.0000)  =
query(15)"=20
      name=3DQUE> <A onmouseover=3D"cover(0,15,''); return true"=20
      onmouseout=3D"uncover(0,15,''); return true"=20
      =
href=3D"http://202.116.111.27/mascot/cgi/master_results.pl?file=3D..%2Fda=
ta%2F20120508%2FF043648.dat&amp;REPTYPE=3Dprotein&amp;_sigthreshold=3D0.0=
5&amp;REPORT=3D10&amp;_server_mudpit_switch=3D99999999&amp;_ignoreionssco=
rebelow=3D0&amp;_showsubsets=3D0&amp;_showpopups=3DTRUE&amp;_sortunassign=
ed=3Dscoredown&amp;_requireboldred=3D0#Query15">2309.1648</A>=20
      (1+) </B></TD>
    <TD align=3Dmiddle><A=20
      onmouseover=3D"cover(1,15,'QGQYSPMAIEEQVAVIYAGVR'); return true"=20
      onmouseout=3D"uncover(1,15,'QGQYSPMAIEEQVAVIYAGVR'); return true"=20
      =
href=3D"http://202.116.111.27/mascot/cgi/peptide_view.pl?file=3D../data/2=
0120508/F043648.dat&amp;query=3D15&amp;hit=3D1"=20
      target=3D_blank><IMG height=3D16=20
      src=3D"http://202.116.111.27/mascot/images/cyan_ball_white.gif" =
width=3D16=20
      border=3D0></A></TD>
    <TD align=3Dmiddle><A=20
      onmouseover=3D"cover(2,15,'QGQYSPMAIEEQVAVIYAGVR'); return true"=20
      onmouseout=3D"uncover(2,15,'QGQYSPMAIEEQVAVIYAGVR'); return true"=20
      =
href=3D"http://202.116.111.27/mascot/cgi/peptide_view.pl?file=3D../data/2=
0120508/F043648.dat&amp;query=3D15&amp;hit=3D2"=20
      target=3D_blank><IMG height=3D16=20
      src=3D"http://202.116.111.27/mascot/images/cyan_ball_white.gif" =
width=3D16=20
      border=3D0></A></TD>
    <TD align=3Dmiddle><A=20
      onmouseover=3D"cover(3,15,'QGQYSPMAIEEQVAVIYAGVR'); return true"=20
      onmouseout=3D"uncover(3,15,'QGQYSPMAIEEQVAVIYAGVR'); return true"=20
      =
href=3D"http://202.116.111.27/mascot/cgi/peptide_view.pl?file=3D../data/2=
0120508/F043648.dat&amp;query=3D15&amp;hit=3D3"=20
      target=3D_blank><IMG height=3D16=20
      src=3D"http://202.116.111.27/mascot/images/cyan_ball_white.gif" =
width=3D16=20
      border=3D0></A></TD>
    <TD align=3Dmiddle><A=20
      onmouseover=3D"cover(4,15,'QGQYSPMAIEEQVAVIYAGVR'); return true"=20
      onmouseout=3D"uncover(4,15,'QGQYSPMAIEEQVAVIYAGVR'); return true"=20
      =
href=3D"http://202.116.111.27/mascot/cgi/peptide_view.pl?file=3D../data/2=
0120508/F043648.dat&amp;query=3D15&amp;hit=3D4"=20
      target=3D_blank><IMG height=3D16=20
      src=3D"http://202.116.111.27/mascot/images/cyan_ball_white.gif" =
width=3D16=20
      border=3D0></A></TD>
    <TD align=3Dmiddle><A=20
      onmouseover=3D"cover(5,15,'QGQYSPMAIEEQVAVIYAGVR'); return true"=20
      onmouseout=3D"uncover(5,15,'QGQYSPMAIEEQVAVIYAGVR'); return true"=20
      =
href=3D"http://202.116.111.27/mascot/cgi/peptide_view.pl?file=3D../data/2=
0120508/F043648.dat&amp;query=3D15&amp;hit=3D5"=20
      target=3D_blank><IMG height=3D16=20
      src=3D"http://202.116.111.27/mascot/images/cyan_ball_white.gif" =
width=3D16=20
      border=3D0></A></TD>
    <TD align=3Dmiddle><A=20
      onmouseover=3D"cover(6,15,'QGQYSPMAIEEQVAVIYAGVR'); return true"=20
      onmouseout=3D"uncover(6,15,'QGQYSPMAIEEQVAVIYAGVR'); return true"=20
      =
href=3D"http://202.116.111.27/mascot/cgi/peptide_view.pl?file=3D../data/2=
0120508/F043648.dat&amp;query=3D15&amp;hit=3D6"=20
      target=3D_blank><IMG height=3D16=20
      src=3D"http://202.116.111.27/mascot/images/cyan_ball_white.gif" =
width=3D16=20
      border=3D0></A></TD>
    <TD align=3Dmiddle><A=20
      onmouseover=3D"cover(7,15,'QGQYSPMAIEEQVAVIYAGVR'); return true"=20
      onmouseout=3D"uncover(7,15,'QGQYSPMAIEEQVAVIYAGVR'); return true"=20
      =
href=3D"http://202.116.111.27/mascot/cgi/peptide_view.pl?file=3D../data/2=
0120508/F043648.dat&amp;query=3D15&amp;hit=3D7"=20
      target=3D_blank><IMG height=3D16=20
      src=3D"http://202.116.111.27/mascot/images/cyan_ball_white.gif" =
width=3D16=20
      border=3D0></A></TD>
    <TD align=3Dmiddle><A=20
      onmouseover=3D"cover(8,15,'QGQYSPMAIEEQVAVIYAGVR'); return true"=20
      onmouseout=3D"uncover(8,15,'QGQYSPMAIEEQVAVIYAGVR'); return true"=20
      =
href=3D"http://202.116.111.27/mascot/cgi/peptide_view.pl?file=3D../data/2=
0120508/F043648.dat&amp;query=3D15&amp;hit=3D8"=20
      target=3D_blank><IMG height=3D16=20
      src=3D"http://202.116.111.27/mascot/images/cyan_ball_white.gif" =
width=3D16=20
      border=3D0></A></TD>
    <TD align=3Dmiddle><A=20
      onmouseover=3D"cover(9,15,'QGQYSPMAIEEQVAVIYAGVR'); return true"=20
      onmouseout=3D"uncover(9,15,'QGQYSPMAIEEQVAVIYAGVR'); return true"=20
      =
href=3D"http://202.116.111.27/mascot/cgi/peptide_view.pl?file=3D../data/2=
0120508/F043648.dat&amp;query=3D15&amp;hit=3D9"=20
      target=3D_blank><IMG height=3D16=20
      src=3D"http://202.116.111.27/mascot/images/cyan_ball_white.gif" =
width=3D16=20
      border=3D0></A></TD>
    <TD align=3Dmiddle><A=20
      onmouseover=3D"cover(10,15,'QGQYSPMAIEEQVAVIYAGVR'); return true"=20
      onmouseout=3D"uncover(10,15,'QGQYSPMAIEEQVAVIYAGVR'); return true" =

      =
href=3D"http://202.116.111.27/mascot/cgi/peptide_view.pl?file=3D../data/2=
0120508/F043648.dat&amp;query=3D15&amp;hit=3D10"=20
      target=3D_blank><IMG height=3D16=20
      src=3D"http://202.116.111.27/mascot/images/cyan_ball_white.gif" =
width=3D16=20
      border=3D0></A></TD></TR>
  <TR>
    <TD noWrap bgColor=3D#cccccc><B><INPUT type=3Dcheckbox CHECKED=20
      value=3D"2337.182238 from(2338.189514,1+)  intensity(0.0000)  =
query(16)"=20
      name=3DQUE> <A onmouseover=3D"cover(0,16,''); return true"=20
      onmouseout=3D"uncover(0,16,''); return true"=20
      =
href=3D"http://202.116.111.27/mascot/cgi/master_results.pl?file=3D..%2Fda=
ta%2F20120508%2FF043648.dat&amp;REPTYPE=3Dprotein&amp;_sigthreshold=3D0.0=
5&amp;REPORT=3D10&amp;_server_mudpit_switch=3D99999999&amp;_ignoreionssco=
rebelow=3D0&amp;_showsubsets=3D0&amp;_showpopups=3DTRUE&amp;_sortunassign=
ed=3Dscoredown&amp;_requireboldred=3D0#Query16">2338.1895</A>=20
      (1+) </B></TD>
    <TD align=3Dmiddle><A=20
      onmouseover=3D"cover(1,16,'EVAAFAQFGSDLDAATQQLLSR'); return true"=20
      onmouseout=3D"uncover(1,16,'EVAAFAQFGSDLDAATQQLLSR'); return true" =

      =
href=3D"http://202.116.111.27/mascot/cgi/peptide_view.pl?file=3D../data/2=
0120508/F043648.dat&amp;query=3D16&amp;hit=3D1"=20
      target=3D_blank><IMG height=3D16=20
      src=3D"http://202.116.111.27/mascot/images/cyan_ball_white.gif" =
width=3D16=20
      border=3D0></A></TD>
    <TD align=3Dmiddle><A=20
      onmouseover=3D"cover(2,16,'EVAAFAQFGSDLDAATQQLLSR'); return true"=20
      onmouseout=3D"uncover(2,16,'EVAAFAQFGSDLDAATQQLLSR'); return true" =

      =
href=3D"http://202.116.111.27/mascot/cgi/peptide_view.pl?file=3D../data/2=
0120508/F043648.dat&amp;query=3D16&amp;hit=3D2"=20
      target=3D_blank><IMG height=3D16=20
      src=3D"http://202.116.111.27/mascot/images/cyan_ball_white.gif" =
width=3D16=20
      border=3D0></A></TD>
    <TD align=3Dmiddle><A=20
      onmouseover=3D"cover(3,16,'EVAAFAQFGSDLDAATQQLLSR'); return true"=20
      onmouseout=3D"uncover(3,16,'EVAAFAQFGSDLDAATQQLLSR'); return true" =

      =
href=3D"http://202.116.111.27/mascot/cgi/peptide_view.pl?file=3D../data/2=
0120508/F043648.dat&amp;query=3D16&amp;hit=3D3"=20
      target=3D_blank><IMG height=3D16=20
      src=3D"http://202.116.111.27/mascot/images/cyan_ball_white.gif" =
width=3D16=20
      border=3D0></A></TD>
    <TD align=3Dmiddle><A=20
      onmouseover=3D"cover(4,16,'EVAAFAQFGSDLDAATQQLLSR'); return true"=20
      onmouseout=3D"uncover(4,16,'EVAAFAQFGSDLDAATQQLLSR'); return true" =

      =
href=3D"http://202.116.111.27/mascot/cgi/peptide_view.pl?file=3D../data/2=
0120508/F043648.dat&amp;query=3D16&amp;hit=3D4"=20
      target=3D_blank><IMG height=3D16=20
      src=3D"http://202.116.111.27/mascot/images/cyan_ball_white.gif" =
width=3D16=20
      border=3D0></A></TD>
    <TD align=3Dmiddle><A=20
      onmouseover=3D"cover(5,16,'EVAAFAQFGSDLDAATQQLLSR'); return true"=20
      onmouseout=3D"uncover(5,16,'EVAAFAQFGSDLDAATQQLLSR'); return true" =

      =
href=3D"http://202.116.111.27/mascot/cgi/peptide_view.pl?file=3D../data/2=
0120508/F043648.dat&amp;query=3D16&amp;hit=3D5"=20
      target=3D_blank><IMG height=3D16=20
      src=3D"http://202.116.111.27/mascot/images/cyan_ball_white.gif" =
width=3D16=20
      border=3D0></A></TD>
    <TD align=3Dmiddle><A=20
      onmouseover=3D"cover(6,16,'EVAAFAQFGSDLDAATQQLLSR'); return true"=20
      onmouseout=3D"uncover(6,16,'EVAAFAQFGSDLDAATQQLLSR'); return true" =

      =
href=3D"http://202.116.111.27/mascot/cgi/peptide_view.pl?file=3D../data/2=
0120508/F043648.dat&amp;query=3D16&amp;hit=3D6"=20
      target=3D_blank><IMG height=3D16=20
      src=3D"http://202.116.111.27/mascot/images/cyan_ball_white.gif" =
width=3D16=20
      border=3D0></A></TD>
    <TD align=3Dmiddle><A=20
      onmouseover=3D"cover(7,16,'EVAAFAQFGSDLDAATQQLLSR'); return true"=20
      onmouseout=3D"uncover(7,16,'EVAAFAQFGSDLDAATQQLLSR'); return true" =

      =
href=3D"http://202.116.111.27/mascot/cgi/peptide_view.pl?file=3D../data/2=
0120508/F043648.dat&amp;query=3D16&amp;hit=3D7"=20
      target=3D_blank><IMG height=3D16=20
      src=3D"http://202.116.111.27/mascot/images/cyan_ball_white.gif" =
width=3D16=20
      border=3D0></A></TD>
    <TD align=3Dmiddle><A=20
      onmouseover=3D"cover(8,16,'EVAAFAQFGSDLDAATQQLLSR'); return true"=20
      onmouseout=3D"uncover(8,16,'EVAAFAQFGSDLDAATQQLLSR'); return true" =

      =
href=3D"http://202.116.111.27/mascot/cgi/peptide_view.pl?file=3D../data/2=
0120508/F043648.dat&amp;query=3D16&amp;hit=3D8"=20
      target=3D_blank><IMG height=3D16=20
      src=3D"http://202.116.111.27/mascot/images/cyan_ball_white.gif" =
width=3D16=20
      border=3D0></A></TD>
    <TD align=3Dmiddle><A=20
      onmouseover=3D"cover(9,16,'EVAAFAQFGSDLDAATQQLLSR'); return true"=20
      onmouseout=3D"uncover(9,16,'EVAAFAQFGSDLDAATQQLLSR'); return true" =

      =
href=3D"http://202.116.111.27/mascot/cgi/peptide_view.pl?file=3D../data/2=
0120508/F043648.dat&amp;query=3D16&amp;hit=3D9"=20
      target=3D_blank><IMG height=3D16=20
      src=3D"http://202.116.111.27/mascot/images/cyan_ball_white.gif" =
width=3D16=20
      border=3D0></A></TD>
    <TD align=3Dmiddle><A=20
      onmouseover=3D"cover(10,16,'EVAAFAQFGSDLDAATQQLLSR'); return true" =

      onmouseout=3D"uncover(10,16,'EVAAFAQFGSDLDAATQQLLSR'); return =
true"=20
      =
href=3D"http://202.116.111.27/mascot/cgi/peptide_view.pl?file=3D../data/2=
0120508/F043648.dat&amp;query=3D16&amp;hit=3D10"=20
      target=3D_blank><IMG height=3D16=20
      src=3D"http://202.116.111.27/mascot/images/cyan_ball_white.gif" =
width=3D16=20
      border=3D0></A></TD></TR>
  <TR>
    <TD noWrap bgColor=3D#cccccc><B><INPUT type=3Dcheckbox CHECKED=20
      value=3D"2368.259809 from(2369.267085,1+)  intensity(68.5176)  =
query(17)"=20
      name=3DQUE> <A onmouseover=3D"cover(0,17,''); return true"=20
      onmouseout=3D"uncover(0,17,''); return true"=20
      =
href=3D"http://202.116.111.27/mascot/cgi/master_results.pl?file=3D..%2Fda=
ta%2F20120508%2FF043648.dat&amp;REPTYPE=3Dprotein&amp;_sigthreshold=3D0.0=
5&amp;REPORT=3D10&amp;_server_mudpit_switch=3D99999999&amp;_ignoreionssco=
rebelow=3D0&amp;_showsubsets=3D0&amp;_showpopups=3DTRUE&amp;_sortunassign=
ed=3Dscoredown&amp;_requireboldred=3D0#Query17">2369.2671</A>=20
      (1+) </B></TD>
    <TD>&nbsp;</TD>
    <TD>&nbsp;</TD>
    <TD>&nbsp;</TD>
    <TD>&nbsp;</TD>
    <TD>&nbsp;</TD>
    <TD>&nbsp;</TD>
    <TD>&nbsp;</TD>
    <TD>&nbsp;</TD>
    <TD>&nbsp;</TD>
    <TD>&nbsp;</TD></TR></TBODY></TABLE>
<SCRIPT language=3DJavaScript>=0A=
<!-- =0A=
=0A=
GIRPAINVGLSVSR =3D new Array(1);=0A=
GIRPAINVGLSVSR[0] =3D 2;=0A=
GIRPAINVGLSVSR[1] =3D 3;=0A=
GIRPAINVGLSVSR[2] =3D 4;=0A=
GIRPAINVGLSVSR[3] =3D 5;=0A=
GIRPAINVGLSVSR[4] =3D 6;=0A=
GIRPAINVGLSVSR[5] =3D 7;=0A=
GIRPAINVGLSVSR[6] =3D 8;=0A=
GIRPAINVGLSVSR[7] =3D 9;=0A=
GIRPAINVGLSVSR[8] =3D 10;=0A=
GIRPAINVGLSVSR[9] =3D 11;=0A=
QGQYSPMAIEEQVAVIYAGVR =3D new Array(1);=0A=
QGQYSPMAIEEQVAVIYAGVR[0] =3D 22;=0A=
QGQYSPMAIEEQVAVIYAGVR[1] =3D 23;=0A=
QGQYSPMAIEEQVAVIYAGVR[2] =3D 24;=0A=
QGQYSPMAIEEQVAVIYAGVR[3] =3D 25;=0A=
QGQYSPMAIEEQVAVIYAGVR[4] =3D 26;=0A=
QGQYSPMAIEEQVAVIYAGVR[5] =3D 27;=0A=
QGQYSPMAIEEQVAVIYAGVR[6] =3D 28;=0A=
QGQYSPMAIEEQVAVIYAGVR[7] =3D 29;=0A=
QGQYSPMAIEEQVAVIYAGVR[8] =3D 30;=0A=
QGQYSPMAIEEQVAVIYAGVR[9] =3D 31;=0A=
EVAAFAQFGSDLDAATQQLLSR =3D new Array(1);=0A=
EVAAFAQFGSDLDAATQQLLSR[0] =3D 32;=0A=
EVAAFAQFGSDLDAATQQLLSR[1] =3D 33;=0A=
EVAAFAQFGSDLDAATQQLLSR[2] =3D 34;=0A=
EVAAFAQFGSDLDAATQQLLSR[3] =3D 35;=0A=
EVAAFAQFGSDLDAATQQLLSR[4] =3D 36;=0A=
EVAAFAQFGSDLDAATQQLLSR[5] =3D 37;=0A=
EVAAFAQFGSDLDAATQQLLSR[6] =3D 38;=0A=
EVAAFAQFGSDLDAATQQLLSR[7] =3D 39;=0A=
EVAAFAQFGSDLDAATQQLLSR[8] =3D 40;=0A=
EVAAFAQFGSDLDAATQQLLSR[9] =3D 41;=0A=
EAYPGDVFYLHSR =3D new Array(1);=0A=
EAYPGDVFYLHSR[0] =3D 12;=0A=
EAYPGDVFYLHSR[1] =3D 13;=0A=
EAYPGDVFYLHSR[2] =3D 14;=0A=
EAYPGDVFYLHSR[3] =3D 15;=0A=
EAYPGDVFYLHSR[4] =3D 16;=0A=
EAYPGDVFYLHSR[5] =3D 17;=0A=
EAYPGDVFYLHSR[6] =3D 18;=0A=
EAYPGDVFYLHSR[7] =3D 19;=0A=
EAYPGDVFYLHSR[8] =3D 20;=0A=
EAYPGDVFYLHSR[9] =3D 21;=0A=
arrayReady =3D 1;=0A=
=0A=
// -->=0A=
</SCRIPT>
<INPUT type=3Dhidden value=3D2 name=3DFORMVER> <INPUT type=3Dhidden =
value=3DMIS=20
name=3DSEARCH> <INPUT type=3Dhidden name=3DUSERNAME> <INPUT =
type=3Dhidden=20
name=3DUSEREMAIL> <INPUT type=3Dhidden name=3DCOM> <INPUT type=3Dhidden=20
value=3D"Carbamidomethyl (C)" name=3DMODS> <INPUT type=3Dhidden =
value=3D"Oxidation (M)"=20
name=3DIT_MODS> <INPUT type=3Dhidden value=3DTrypsin name=3DCLE> <INPUT =
type=3Dhidden=20
value=3DMonoisotopic name=3DMASS> <INPUT type=3Dhidden name=3DSEG> =
<INPUT type=3Dhidden=20
value=3D75 name=3DTOL> <INPUT type=3Dhidden value=3Dppm name=3DTOLU> =
<INPUT type=3Dhidden=20
value=3D0.5 name=3DITOL> <INPUT type=3Dhidden value=3DDa name=3DITOLU> =
<INPUT type=3Dhidden=20
value=3DNCBInr name=3DDB> <INPUT type=3Dhidden value=3D1+ name=3DCHARGE> =
<INPUT=20
type=3Dhidden value=3D1 name=3DPFA> <INPUT type=3Dhidden name=3DFILE> =
<INPUT type=3Dhidden=20
value=3D"Mascot generic" name=3DFORMAT> <INPUT type=3Dhidden=20
value=3D../data/20120508/F043648.dat name=3DINTERMEDIATE> <INPUT =
type=3Dhidden=20
value=3D10 name=3DREPORT> <INPUT type=3Dhidden value=3DON =
name=3DOVERVIEW> <INPUT=20
type=3Dhidden name=3DPRECURSOR> <INPUT type=3Dhidden=20
value=3D". . . . . . . . . . . . . . . . Rattus" name=3DTAXONOMY> <INPUT =
type=3Dhidden=20
name=3DREPTYPE> <INPUT type=3Dhidden value=3D"not again" =
name=3DrepeatSearch> <INPUT=20
type=3Dhidden value=3DMALDI-TOF-TOF name=3DINSTRUMENT> <INPUT =
type=3Dhidden=20
name=3DACCESSION> <INPUT type=3Dhidden value=3D0 name=3DDECOY> <INPUT =
type=3Dhidden=20
value=3DNone name=3DQUANTITATION> <INPUT type=3Dhidden value=3D0 =
name=3DPEP_ISOTOPE_ERROR>=20

<P><INPUT onclick=3D"checkQuery(1,17, this.form)" type=3Dbutton =
value=3D"Select All">=20
&nbsp;&nbsp;<INPUT onclick=3D"checkQuery(0,17, this.form)" type=3Dbutton =
value=3D"Select None">=20
&nbsp;&nbsp;<INPUT type=3Dsubmit value=3D"Search Selected">=20
&nbsp;&nbsp;&nbsp;&nbsp;</FORM>
<H3>Index</H3>
<TABLE cellSpacing=3D0 cellPadding=3D0 border=3D0>
  <TBODY>
  <TR>
    <TD>&nbsp;</TD>
    <TD><TT><B>&nbsp;Accession</B></TT></TD>
    <TD><TT><B>&nbsp;&nbsp;Mass</B></TT></TD>
    <TD><TT><B>&nbsp;&nbsp;Score</B></TT></TD>
    <TD><TT><B>&nbsp;&nbsp;Description</B></TT></TD></TR>
  <TR>
    <TD noWrap align=3Dright><TT><B>1.</B></TT></TD>
    <TD noWrap><TT><B>&nbsp;<A=20
      =
href=3D"http://202.116.111.27/mascot/cgi/master_results.pl?file=3D..%2Fda=
ta%2F20120508%2FF043648.dat&amp;REPTYPE=3Dprotein&amp;_sigthreshold=3D0.0=
5&amp;REPORT=3D10&amp;_server_mudpit_switch=3D99999999&amp;_ignoreionssco=
rebelow=3D0&amp;_showsubsets=3D0&amp;_showpopups=3DTRUE&amp;_sortunassign=
ed=3Dscoredown&amp;_requireboldred=3D0#Hit1">gi|57029</A></B></TT></TD>
    <TD noWrap><TT>&nbsp;&nbsp;25639</TT></TD>
    <TD noWrap align=3Dright><TT>185</TT></TD>
    <TD noWrap><TT>&nbsp;&nbsp;H(+)-transporting ATP synthase [Rattus=20
      norvegicus]</TT></TD></TR>
  <TR>
    <TD noWrap align=3Dright><TT><B>2.</B></TT></TD>
    <TD noWrap><TT><B>&nbsp;<A=20
      =
href=3D"http://202.116.111.27/mascot/cgi/master_results.pl?file=3D..%2Fda=
ta%2F20120508%2FF043648.dat&amp;REPTYPE=3Dprotein&amp;_sigthreshold=3D0.0=
5&amp;REPORT=3D10&amp;_server_mudpit_switch=3D99999999&amp;_ignoreionssco=
rebelow=3D0&amp;_showsubsets=3D0&amp;_showpopups=3DTRUE&amp;_sortunassign=
ed=3Dscoredown&amp;_requireboldred=3D0#Hit2">gi|149029480</A></B></TT></T=
D>
    <TD noWrap><TT>&nbsp;&nbsp;31198</TT></TD>
    <TD noWrap align=3Dright><TT>180</TT></TD>
    <TD noWrap><TT>&nbsp;&nbsp;ATP synthase, H+ transporting, =
mitochondrial F1=20
      complex, alpha subunit, isoform 1, isoform CRA_b [Rattus=20
    norvegicus]</TT></TD></TR>
  <TR>
    <TD noWrap align=3Dright><TT><B>3.</B></TT></TD>
    <TD noWrap><TT><B>&nbsp;<A=20
      =
href=3D"http://202.116.111.27/mascot/cgi/master_results.pl?file=3D..%2Fda=
ta%2F20120508%2FF043648.dat&amp;REPTYPE=3Dprotein&amp;_sigthreshold=3D0.0=
5&amp;REPORT=3D10&amp;_server_mudpit_switch=3D99999999&amp;_ignoreionssco=
rebelow=3D0&amp;_showsubsets=3D0&amp;_showpopups=3DTRUE&amp;_sortunassign=
ed=3Dscoredown&amp;_requireboldred=3D0#Hit3">gi|149029486</A></B></TT></T=
D>
    <TD noWrap><TT>&nbsp;&nbsp;25070</TT></TD>
    <TD noWrap align=3Dright><TT>169</TT></TD>
    <TD noWrap><TT>&nbsp;&nbsp;ATP synthase, H+ transporting, =
mitochondrial F1=20
      complex, alpha subunit, isoform 1, isoform CRA_g [Rattus=20
    norvegicus]</TT></TD></TR>
  <TR>
    <TD noWrap align=3Dright><TT><B>4.</B></TT></TD>
    <TD noWrap><TT><B>&nbsp;<A=20
      =
href=3D"http://202.116.111.27/mascot/cgi/master_results.pl?file=3D..%2Fda=
ta%2F20120508%2FF043648.dat&amp;REPTYPE=3Dprotein&amp;_sigthreshold=3D0.0=
5&amp;REPORT=3D10&amp;_server_mudpit_switch=3D99999999&amp;_ignoreionssco=
rebelow=3D0&amp;_showsubsets=3D0&amp;_showpopups=3DTRUE&amp;_sortunassign=
ed=3Dscoredown&amp;_requireboldred=3D0#Hit4">gi|149029485</A></B></TT></T=
D>
    <TD noWrap><TT>&nbsp;&nbsp;49915</TT></TD>
    <TD noWrap align=3Dright><TT>166</TT></TD>
    <TD noWrap><TT>&nbsp;&nbsp;ATP synthase, H+ transporting, =
mitochondrial F1=20
      complex, alpha subunit, isoform 1, isoform CRA_f [Rattus=20
    norvegicus]</TT></TD></TR>
  <TR>
    <TD noWrap align=3Dright><TT><B>5.</B></TT></TD>
    <TD noWrap><TT><B>&nbsp;<A=20
      =
href=3D"http://202.116.111.27/mascot/cgi/master_results.pl?file=3D..%2Fda=
ta%2F20120508%2FF043648.dat&amp;REPTYPE=3Dprotein&amp;_sigthreshold=3D0.0=
5&amp;REPORT=3D10&amp;_server_mudpit_switch=3D99999999&amp;_ignoreionssco=
rebelow=3D0&amp;_showsubsets=3D0&amp;_showpopups=3DTRUE&amp;_sortunassign=
ed=3Dscoredown&amp;_requireboldred=3D0#Hit5">gi|149029482</A></B></TT></T=
D>
    <TD noWrap><TT>&nbsp;&nbsp;51935</TT></TD>
    <TD noWrap align=3Dright><TT>165</TT></TD>
    <TD noWrap><TT>&nbsp;&nbsp;ATP synthase, H+ transporting, =
mitochondrial F1=20
      complex, alpha subunit, isoform 1, isoform CRA_c [Rattus=20
    norvegicus]</TT></TD></TR>
  <TR>
    <TD noWrap align=3Dright><TT><B>6.</B></TT></TD>
    <TD noWrap><TT><B>&nbsp;<A=20
      =
href=3D"http://202.116.111.27/mascot/cgi/master_results.pl?file=3D..%2Fda=
ta%2F20120508%2FF043648.dat&amp;REPTYPE=3Dprotein&amp;_sigthreshold=3D0.0=
5&amp;REPORT=3D10&amp;_server_mudpit_switch=3D99999999&amp;_ignoreionssco=
rebelow=3D0&amp;_showsubsets=3D0&amp;_showpopups=3DTRUE&amp;_sortunassign=
ed=3Dscoredown&amp;_requireboldred=3D0#Hit6">gi|149029483</A></B></TT></T=
D>
    <TD noWrap><TT>&nbsp;&nbsp;54632</TT></TD>
    <TD noWrap align=3Dright><TT>163</TT></TD>
    <TD noWrap><TT>&nbsp;&nbsp;ATP synthase, H+ transporting, =
mitochondrial F1=20
      complex, alpha subunit, isoform 1, isoform CRA_d [Rattus=20
    norvegicus]</TT></TD></TR>
  <TR>
    <TD noWrap align=3Dright><TT><B>7.</B></TT></TD>
    <TD noWrap><TT><B>&nbsp;<A=20
      =
href=3D"http://202.116.111.27/mascot/cgi/master_results.pl?file=3D..%2Fda=
ta%2F20120508%2FF043648.dat&amp;REPTYPE=3Dprotein&amp;_sigthreshold=3D0.0=
5&amp;REPORT=3D10&amp;_server_mudpit_switch=3D99999999&amp;_ignoreionssco=
rebelow=3D0&amp;_showsubsets=3D0&amp;_showpopups=3DTRUE&amp;_sortunassign=
ed=3Dscoredown&amp;_requireboldred=3D0#Hit7">gi|6729934</A></B></TT></TD>=

    <TD noWrap><TT>&nbsp;&nbsp;55361</TT></TD>
    <TD noWrap align=3Dright><TT>163</TT></TD>
    <TD noWrap><TT>&nbsp;&nbsp;Chain A, Rat Liver =
F1-Atpase</TT></TD></TR>
  <TR>
    <TD noWrap align=3Dright><TT><B>8.</B></TT></TD>
    <TD noWrap><TT><B>&nbsp;<A=20
      =
href=3D"http://202.116.111.27/mascot/cgi/master_results.pl?file=3D..%2Fda=
ta%2F20120508%2FF043648.dat&amp;REPTYPE=3Dprotein&amp;_sigthreshold=3D0.0=
5&amp;REPORT=3D10&amp;_server_mudpit_switch=3D99999999&amp;_ignoreionssco=
rebelow=3D0&amp;_showsubsets=3D0&amp;_showpopups=3DTRUE&amp;_sortunassign=
ed=3Dscoredown&amp;_requireboldred=3D0#Hit8">gi|93279422</A></B></TT></TD=
>
    <TD noWrap><TT>&nbsp;&nbsp;55347</TT></TD>
    <TD noWrap align=3Dright><TT>163</TT></TD>
    <TD noWrap><TT>&nbsp;&nbsp;Chain A, Rat Liver =
F1-Atpase</TT></TD></TR>
  <TR>
    <TD noWrap align=3Dright><TT><B>9.</B></TT></TD>
    <TD noWrap><TT><B>&nbsp;<A=20
      =
href=3D"http://202.116.111.27/mascot/cgi/master_results.pl?file=3D..%2Fda=
ta%2F20120508%2FF043648.dat&amp;REPTYPE=3Dprotein&amp;_sigthreshold=3D0.0=
5&amp;REPORT=3D10&amp;_server_mudpit_switch=3D99999999&amp;_ignoreionssco=
rebelow=3D0&amp;_showsubsets=3D0&amp;_showpopups=3DTRUE&amp;_sortunassign=
ed=3Dscoredown&amp;_requireboldred=3D0#Hit9">gi|203055</A></B></TT></TD>
    <TD noWrap><TT>&nbsp;&nbsp;58904</TT></TD>
    <TD noWrap align=3Dright><TT>161</TT></TD>
    <TD noWrap><TT>&nbsp;&nbsp;ATP synthase alpha subunit precursor (EC=20
      3.6.1.3) [Rattus norvegicus]</TT></TD></TR>
  <TR>
    <TD noWrap align=3Dright><TT><B>10.</B></TT></TD>
    <TD noWrap><TT><B>&nbsp;<A=20
      =
href=3D"http://202.116.111.27/mascot/cgi/master_results.pl?file=3D..%2Fda=
ta%2F20120508%2FF043648.dat&amp;REPTYPE=3Dprotein&amp;_sigthreshold=3D0.0=
5&amp;REPORT=3D10&amp;_server_mudpit_switch=3D99999999&amp;_ignoreionssco=
rebelow=3D0&amp;_showsubsets=3D0&amp;_showpopups=3DTRUE&amp;_sortunassign=
ed=3Dscoredown&amp;_requireboldred=3D0#Hit10">gi|40538742</A></B></TT></T=
D>
    <TD noWrap><TT>&nbsp;&nbsp;59831</TT></TD>
    <TD noWrap align=3Dright><TT>160</TT></TD>
    <TD noWrap><TT>&nbsp;&nbsp;ATP synthase subunit alpha, mitochondrial =

      precursor [Rattus norvegicus]</TT></TD></TR></TBODY></TABLE>
<H3>Results List</H3>
<TABLE cellSpacing=3D0 border=3D0>
  <TBODY>
  <TR>
    <TD><TT><B><A =
name=3DHit1>1.</A>&nbsp;&nbsp;&nbsp;&nbsp;</B></TT></TD>
    <TD noWrap><TT><A=20
      =
href=3D"http://202.116.111.27/mascot/cgi/protein_view.pl?file=3D../data/2=
0120508/F043648.dat&amp;hit=3D1"=20
      =
target=3D_blank>gi|57029</A>&nbsp;&nbsp;&nbsp;&nbsp;<B>Mass:</B>&nbsp;256=
39&nbsp;&nbsp;&nbsp;&nbsp;<B>Score:</B>&nbsp;185&nbsp;&nbsp;&nbsp;&nbsp;<=
B>Expect:</B>&nbsp;2.1e-014&nbsp;&nbsp;<B>Queries=20
      matched:</B>&nbsp;7</TT></TD></TR>
  <TR>
    <TD>&nbsp;</TD>
    <TD noWrap><TT>H(+)-transporting ATP synthase [Rattus=20
  norvegicus]</TT></TD></TR></TBODY></TABLE>
<TABLE cellSpacing=3D0 cellPadding=3D0 border=3D0>
  <TBODY>
  <TR>
    <TD><TT>&nbsp;&nbsp;&nbsp;&nbsp;&nbsp;&nbsp;</TT></TD>
    <TD align=3Dright><TT><B>Observed&nbsp;&nbsp;</B></TT></TD>
    <TD noWrap align=3Dright><TT><B>Mr(expt)&nbsp;&nbsp;</B></TT></TD>
    <TD noWrap align=3Dright><TT><B>Mr(calc)&nbsp;&nbsp;</B></TT></TD>
    <TD align=3Dright><TT><B>&nbsp;ppm&nbsp;&nbsp;</B></TT></TD>
    <TD align=3Dright><TT><B>Start&nbsp;</B></TT></TD>
    <TD align=3Dright><TT><B>&nbsp;</B></TT></TD>
    <TD align=3Dright><TT><B>End&nbsp;</B></TT></TD>
    <TD align=3Dright><TT><B>Miss&nbsp;</B></TT></TD>
    <TD align=3Dright><TT><B>Ions&nbsp;</B></TT></TD>
    <TD><TT><B>&nbsp;Peptide</B></TT></TD></TR>
  <TR>
    <TD align=3Dright>&nbsp;</TD>
    <TD align=3Dright><TT>860.4987&nbsp;&nbsp;</TT></TD>
    <TD align=3Dright><TT>859.4914&nbsp;&nbsp;</TT></TD>
    <TD align=3Dright><TT>859.4949&nbsp;&nbsp;</TT></TD>
    <TD noWrap align=3Dright><TT>-4.13&nbsp;</TT></TD>
    <TD align=3Dright><TT>5&nbsp;</TT></TD>
    <TD noWrap align=3Dright><TT>-&nbsp;</TT></TD>
    <TD align=3Dright><TT>11&nbsp;</TT></TD>
    <TD align=3Dright><TT>0&nbsp;&nbsp;</TT></TD>
    <TD noWrap align=3Dright><TT>---&nbsp;&nbsp;</TT></TD>
    <TD noWrap><TT>&nbsp;R.QMSLLLR.R</TT></TD></TR>
  <TR>
    <TD align=3Dright>&nbsp;</TD>
    <TD align=3Dright><TT>892.4973&nbsp;&nbsp;</TT></TD>
    <TD align=3Dright><TT>891.4900&nbsp;&nbsp;</TT></TD>
    <TD align=3Dright><TT>891.4814&nbsp;&nbsp;</TT></TD>
    <TD noWrap align=3Dright><TT>9.65&nbsp;</TT></TD>
    <TD align=3Dright><TT>117&nbsp;</TT></TD>
    <TD noWrap align=3Dright><TT>-&nbsp;</TT></TD>
    <TD align=3Dright><TT>123&nbsp;</TT></TD>
    <TD align=3Dright><TT>0&nbsp;&nbsp;</TT></TD>
    <TD noWrap align=3Dright><TT>---&nbsp;&nbsp;</TT></TD>
    <TD noWrap><TT>&nbsp;K.LELAQYR.E</TT></TD></TR>
  <TR>
    <TD align=3Dright>&nbsp;</TD>
    <TD align=3Dright><TT>1438.8471&nbsp;&nbsp;</TT></TD>
    <TD align=3Dright><TT>1437.8398&nbsp;&nbsp;</TT></TD>
    <TD align=3Dright><TT>1437.8416&nbsp;&nbsp;</TT></TD>
    <TD noWrap align=3Dright><TT>-1.24&nbsp;</TT></TD>
    <TD align=3Dright><TT>85&nbsp;</TT></TD>
    <TD noWrap align=3Dright><TT>-&nbsp;</TT></TD>
    <TD align=3Dright><TT>98&nbsp;</TT></TD>
    <TD align=3Dright><TT>0&nbsp;&nbsp;</TT></TD>
    <TD noWrap align=3Dright><TT>20&nbsp;&nbsp;</TT></TD>
    <TD noWrap><TT>&nbsp;K.GIRPAINVGLSVSR.V</TT></TD></TR>
  <TR>
    <TD align=3Dright>&nbsp;</TD>
    <TD align=3Dright><TT>1553.7323&nbsp;&nbsp;</TT></TD>
    <TD align=3Dright><TT>1552.7250&nbsp;&nbsp;</TT></TD>
    <TD align=3Dright><TT>1552.7310&nbsp;&nbsp;</TT></TD>
    <TD noWrap align=3Dright><TT>-3.87&nbsp;</TT></TD>
    <TD align=3Dright><TT>17&nbsp;</TT></TD>
    <TD noWrap align=3Dright><TT>-&nbsp;</TT></TD>
    <TD align=3Dright><TT>29&nbsp;</TT></TD>
    <TD align=3Dright><TT>0&nbsp;&nbsp;</TT></TD>
    <TD noWrap align=3Dright><TT>38&nbsp;&nbsp;</TT></TD>
    <TD noWrap><TT>&nbsp;R.EAYPGDVFYLHSR.L</TT></TD></TR>
  <TR>
    <TD align=3Dright>&nbsp;</TD>
    <TD align=3Dright><TT>2309.1648&nbsp;&nbsp;</TT></TD>
    <TD align=3Dright><TT>2308.1576&nbsp;&nbsp;</TT></TD>
    <TD align=3Dright><TT>2308.1521&nbsp;&nbsp;</TT></TD>
    <TD noWrap align=3Dright><TT>2.35&nbsp;</TT></TD>
    <TD align=3Dright><TT>155&nbsp;</TT></TD>
    <TD noWrap align=3Dright><TT>-&nbsp;</TT></TD>
    <TD align=3Dright><TT>175&nbsp;</TT></TD>
    <TD align=3Dright><TT>0&nbsp;&nbsp;</TT></TD>
    <TD noWrap align=3Dright><TT>4&nbsp;&nbsp;</TT></TD>
    <TD noWrap><TT>&nbsp;K.QGQYSPMAIEEQVAVIYAGVR.G</TT></TD></TR>
  <TR>
    <TD align=3Dright>&nbsp;</TD>
    <TD align=3Dright><TT>2338.1895&nbsp;&nbsp;</TT></TD>
    <TD align=3Dright><TT>2337.1822&nbsp;&nbsp;</TT></TD>
    <TD align=3Dright><TT>2337.1601&nbsp;&nbsp;</TT></TD>
    <TD noWrap align=3Dright><TT>9.48&nbsp;</TT></TD>
    <TD align=3Dright><TT>124&nbsp;</TT></TD>
    <TD noWrap align=3Dright><TT>-&nbsp;</TT></TD>
    <TD align=3Dright><TT>145&nbsp;</TT></TD>
    <TD align=3Dright><TT>0&nbsp;&nbsp;</TT></TD>
    <TD noWrap align=3Dright><TT>24&nbsp;&nbsp;</TT></TD>
    <TD noWrap><TT>&nbsp;R.EVAAFAQFGSDLDAATQQLLSR.G</TT></TD></TR>
  <TR>
    <TD align=3Dright>&nbsp;</TD>
    <TD align=3Dright><TT>2369.2671&nbsp;&nbsp;</TT></TD>
    <TD align=3Dright><TT>2368.2598&nbsp;&nbsp;</TT></TD>
    <TD align=3Dright><TT>2368.2288&nbsp;&nbsp;</TT></TD>
    <TD noWrap align=3Dright><TT>13.1&nbsp;</TT></TD>
    <TD align=3Dright><TT>189&nbsp;</TT></TD>
    <TD noWrap align=3Dright><TT>-&nbsp;</TT></TD>
    <TD align=3Dright><TT>209&nbsp;</TT></TD>
    <TD align=3Dright><TT>0&nbsp;&nbsp;</TT></TD>
    <TD noWrap align=3Dright><TT>---&nbsp;&nbsp;</TT></TD>
    <TD =
noWrap><TT>&nbsp;K.FESAFLSHVVSQHQSLLGNIR.S</TT></TD></TR></TBODY></TABLE>=

<TABLE cellSpacing=3D0 border=3D0>
  <TBODY>
  <TR>
    <TD><TT>&nbsp;&nbsp;&nbsp;&nbsp;&nbsp;&nbsp;</TT></TD>
    <TD><TT><B>No match to: </B>700.3495, 701.4112, 703.3404, 704.3460,=20
      870.5377, 1424.0998, 1517.8274, 1838.9237, 2233.0985,=20
  2292.1572</TT></TD></TR></TBODY></TABLE><BR>
<TABLE cellSpacing=3D0 border=3D0>
  <TBODY>
  <TR>
    <TD><TT><B><A =
name=3DHit2>2.</A>&nbsp;&nbsp;&nbsp;&nbsp;</B></TT></TD>
    <TD noWrap><TT><A=20
      =
href=3D"http://202.116.111.27/mascot/cgi/protein_view.pl?file=3D../data/2=
0120508/F043648.dat&amp;hit=3D2"=20
      =
target=3D_blank>gi|149029480</A>&nbsp;&nbsp;&nbsp;&nbsp;<B>Mass:</B>&nbsp=
;31198&nbsp;&nbsp;&nbsp;&nbsp;<B>Score:</B>&nbsp;180&nbsp;&nbsp;&nbsp;&nb=
sp;<B>Expect:</B>&nbsp;6.7e-014&nbsp;&nbsp;<B>Queries=20
      matched:</B>&nbsp;7</TT></TD></TR>
  <TR>
    <TD>&nbsp;</TD>
    <TD noWrap><TT>ATP synthase, H+ transporting, mitochondrial F1 =
complex,=20
      alpha subunit, isoform 1, isoform CRA_b [Rattus=20
  norvegicus]</TT></TD></TR></TBODY></TABLE>
<TABLE cellSpacing=3D0 cellPadding=3D0 border=3D0>
  <TBODY>
  <TR>
    <TD><TT>&nbsp;&nbsp;&nbsp;&nbsp;&nbsp;&nbsp;</TT></TD>
    <TD align=3Dright><TT><B>Observed&nbsp;&nbsp;</B></TT></TD>
    <TD noWrap align=3Dright><TT><B>Mr(expt)&nbsp;&nbsp;</B></TT></TD>
    <TD noWrap align=3Dright><TT><B>Mr(calc)&nbsp;&nbsp;</B></TT></TD>
    <TD align=3Dright><TT><B>&nbsp;ppm&nbsp;&nbsp;</B></TT></TD>
    <TD align=3Dright><TT><B>Start&nbsp;</B></TT></TD>
    <TD align=3Dright><TT><B>&nbsp;</B></TT></TD>
    <TD align=3Dright><TT><B>End&nbsp;</B></TT></TD>
    <TD align=3Dright><TT><B>Miss&nbsp;</B></TT></TD>
    <TD align=3Dright><TT><B>Ions&nbsp;</B></TT></TD>
    <TD><TT><B>&nbsp;Peptide</B></TT></TD></TR>
  <TR>
    <TD align=3Dright>&nbsp;</TD>
    <TD align=3Dright><TT>860.4987&nbsp;&nbsp;</TT></TD>
    <TD align=3Dright><TT>859.4914&nbsp;&nbsp;</TT></TD>
    <TD align=3Dright><TT>859.4949&nbsp;&nbsp;</TT></TD>
    <TD noWrap align=3Dright><TT>-4.13&nbsp;</TT></TD>
    <TD align=3Dright><TT>55&nbsp;</TT></TD>
    <TD noWrap align=3Dright><TT>-&nbsp;</TT></TD>
    <TD align=3Dright><TT>61&nbsp;</TT></TD>
    <TD align=3Dright><TT>0&nbsp;&nbsp;</TT></TD>
    <TD noWrap align=3Dright><TT>---&nbsp;&nbsp;</TT></TD>
    <TD noWrap><TT>&nbsp;R.QMSLLLR.R</TT></TD></TR>
  <TR>
    <TD align=3Dright>&nbsp;</TD>
    <TD align=3Dright><TT>892.4973&nbsp;&nbsp;</TT></TD>
    <TD align=3Dright><TT>891.4900&nbsp;&nbsp;</TT></TD>
    <TD align=3Dright><TT>891.4814&nbsp;&nbsp;</TT></TD>
    <TD noWrap align=3Dright><TT>9.65&nbsp;</TT></TD>
    <TD align=3Dright><TT>167&nbsp;</TT></TD>
    <TD noWrap align=3Dright><TT>-&nbsp;</TT></TD>
    <TD align=3Dright><TT>173&nbsp;</TT></TD>
    <TD align=3Dright><TT>0&nbsp;&nbsp;</TT></TD>
    <TD noWrap align=3Dright><TT>---&nbsp;&nbsp;</TT></TD>
    <TD noWrap><TT>&nbsp;K.LELAQYR.E</TT></TD></TR>
  <TR>
    <TD align=3Dright>&nbsp;</TD>
    <TD align=3Dright><TT>1438.8471&nbsp;&nbsp;</TT></TD>
    <TD align=3Dright><TT>1437.8398&nbsp;&nbsp;</TT></TD>
    <TD align=3Dright><TT>1437.8416&nbsp;&nbsp;</TT></TD>
    <TD noWrap align=3Dright><TT>-1.24&nbsp;</TT></TD>
    <TD align=3Dright><TT>135&nbsp;</TT></TD>
    <TD noWrap align=3Dright><TT>-&nbsp;</TT></TD>
    <TD align=3Dright><TT>148&nbsp;</TT></TD>
    <TD align=3Dright><TT>0&nbsp;&nbsp;</TT></TD>
    <TD noWrap align=3Dright><TT>20&nbsp;&nbsp;</TT></TD>
    <TD noWrap><TT>&nbsp;K.GIRPAINVGLSVSR.V</TT></TD></TR>
  <TR>
    <TD align=3Dright>&nbsp;</TD>
    <TD align=3Dright><TT>1553.7323&nbsp;&nbsp;</TT></TD>
    <TD align=3Dright><TT>1552.7250&nbsp;&nbsp;</TT></TD>
    <TD align=3Dright><TT>1552.7310&nbsp;&nbsp;</TT></TD>
    <TD noWrap align=3Dright><TT>-3.87&nbsp;</TT></TD>
    <TD align=3Dright><TT>67&nbsp;</TT></TD>
    <TD noWrap align=3Dright><TT>-&nbsp;</TT></TD>
    <TD align=3Dright><TT>79&nbsp;</TT></TD>
    <TD align=3Dright><TT>0&nbsp;&nbsp;</TT></TD>
    <TD noWrap align=3Dright><TT>38&nbsp;&nbsp;</TT></TD>
    <TD noWrap><TT>&nbsp;R.EAYPGDVFYLHSR.L</TT></TD></TR>
  <TR>
    <TD align=3Dright>&nbsp;</TD>
    <TD align=3Dright><TT>2309.1648&nbsp;&nbsp;</TT></TD>
    <TD align=3Dright><TT>2308.1576&nbsp;&nbsp;</TT></TD>
    <TD align=3Dright><TT>2308.1521&nbsp;&nbsp;</TT></TD>
    <TD noWrap align=3Dright><TT>2.35&nbsp;</TT></TD>
    <TD align=3Dright><TT>205&nbsp;</TT></TD>
    <TD noWrap align=3Dright><TT>-&nbsp;</TT></TD>
    <TD align=3Dright><TT>225&nbsp;</TT></TD>
    <TD align=3Dright><TT>0&nbsp;&nbsp;</TT></TD>
    <TD noWrap align=3Dright><TT>4&nbsp;&nbsp;</TT></TD>
    <TD noWrap><TT>&nbsp;K.QGQYSPMAIEEQVAVIYAGVR.G</TT></TD></TR>
  <TR>
    <TD align=3Dright>&nbsp;</TD>
    <TD align=3Dright><TT>2338.1895&nbsp;&nbsp;</TT></TD>
    <TD align=3Dright><TT>2337.1822&nbsp;&nbsp;</TT></TD>
    <TD align=3Dright><TT>2337.1601&nbsp;&nbsp;</TT></TD>
    <TD noWrap align=3Dright><TT>9.48&nbsp;</TT></TD>
    <TD align=3Dright><TT>174&nbsp;</TT></TD>
    <TD noWrap align=3Dright><TT>-&nbsp;</TT></TD>
    <TD align=3Dright><TT>195&nbsp;</TT></TD>
    <TD align=3Dright><TT>0&nbsp;&nbsp;</TT></TD>
    <TD noWrap align=3Dright><TT>24&nbsp;&nbsp;</TT></TD>
    <TD noWrap><TT>&nbsp;R.EVAAFAQFGSDLDAATQQLLSR.G</TT></TD></TR>
  <TR>
    <TD align=3Dright>&nbsp;</TD>
    <TD align=3Dright><TT>2369.2671&nbsp;&nbsp;</TT></TD>
    <TD align=3Dright><TT>2368.2598&nbsp;&nbsp;</TT></TD>
    <TD align=3Dright><TT>2368.2288&nbsp;&nbsp;</TT></TD>
    <TD noWrap align=3Dright><TT>13.1&nbsp;</TT></TD>
    <TD align=3Dright><TT>239&nbsp;</TT></TD>
    <TD noWrap align=3Dright><TT>-&nbsp;</TT></TD>
    <TD align=3Dright><TT>259&nbsp;</TT></TD>
    <TD align=3Dright><TT>0&nbsp;&nbsp;</TT></TD>
    <TD noWrap align=3Dright><TT>---&nbsp;&nbsp;</TT></TD>
    <TD =
noWrap><TT>&nbsp;K.FESAFLSHVVSQHQSLLGNIR.S</TT></TD></TR></TBODY></TABLE>=

<TABLE cellSpacing=3D0 border=3D0>
  <TBODY>
  <TR>
    <TD><TT>&nbsp;&nbsp;&nbsp;&nbsp;&nbsp;&nbsp;</TT></TD>
    <TD><TT><B>No match to: </B>700.3495, 701.4112, 703.3404, 704.3460,=20
      870.5377, 1424.0998, 1517.8274, 1838.9237, 2233.0985,=20
  2292.1572</TT></TD></TR></TBODY></TABLE><BR>
<TABLE cellSpacing=3D0 border=3D0>
  <TBODY>
  <TR>
    <TD><TT><B><A =
name=3DHit3>3.</A>&nbsp;&nbsp;&nbsp;&nbsp;</B></TT></TD>
    <TD noWrap><TT><A=20
      =
href=3D"http://202.116.111.27/mascot/cgi/protein_view.pl?file=3D../data/2=
0120508/F043648.dat&amp;hit=3D3"=20
      =
target=3D_blank>gi|149029486</A>&nbsp;&nbsp;&nbsp;&nbsp;<B>Mass:</B>&nbsp=
;25070&nbsp;&nbsp;&nbsp;&nbsp;<B>Score:</B>&nbsp;169&nbsp;&nbsp;&nbsp;&nb=
sp;<B>Expect:</B>&nbsp;8.5e-013&nbsp;&nbsp;<B>Queries=20
      matched:</B>&nbsp;6</TT></TD></TR>
  <TR>
    <TD>&nbsp;</TD>
    <TD noWrap><TT>ATP synthase, H+ transporting, mitochondrial F1 =
complex,=20
      alpha subunit, isoform 1, isoform CRA_g [Rattus=20
  norvegicus]</TT></TD></TR></TBODY></TABLE>
<TABLE cellSpacing=3D0 cellPadding=3D0 border=3D0>
  <TBODY>
  <TR>
    <TD><TT>&nbsp;&nbsp;&nbsp;&nbsp;&nbsp;&nbsp;</TT></TD>
    <TD align=3Dright><TT><B>Observed&nbsp;&nbsp;</B></TT></TD>
    <TD noWrap align=3Dright><TT><B>Mr(expt)&nbsp;&nbsp;</B></TT></TD>
    <TD noWrap align=3Dright><TT><B>Mr(calc)&nbsp;&nbsp;</B></TT></TD>
    <TD align=3Dright><TT><B>&nbsp;ppm&nbsp;&nbsp;</B></TT></TD>
    <TD align=3Dright><TT><B>Start&nbsp;</B></TT></TD>
    <TD align=3Dright><TT><B>&nbsp;</B></TT></TD>
    <TD align=3Dright><TT><B>End&nbsp;</B></TT></TD>
    <TD align=3Dright><TT><B>Miss&nbsp;</B></TT></TD>
    <TD align=3Dright><TT><B>Ions&nbsp;</B></TT></TD>
    <TD><TT><B>&nbsp;Peptide</B></TT></TD></TR>
  <TR>
    <TD align=3Dright>&nbsp;</TD>
    <TD align=3Dright><TT>892.4973&nbsp;&nbsp;</TT></TD>
    <TD align=3Dright><TT>891.4900&nbsp;&nbsp;</TT></TD>
    <TD align=3Dright><TT>891.4814&nbsp;&nbsp;</TT></TD>
    <TD noWrap align=3Dright><TT>9.65&nbsp;</TT></TD>
    <TD align=3Dright><TT>112&nbsp;</TT></TD>
    <TD noWrap align=3Dright><TT>-&nbsp;</TT></TD>
    <TD align=3Dright><TT>118&nbsp;</TT></TD>
    <TD align=3Dright><TT>0&nbsp;&nbsp;</TT></TD>
    <TD noWrap align=3Dright><TT>---&nbsp;&nbsp;</TT></TD>
    <TD noWrap><TT>&nbsp;K.LELAQYR.E</TT></TD></TR>
  <TR>
    <TD align=3Dright>&nbsp;</TD>
    <TD align=3Dright><TT>1438.8471&nbsp;&nbsp;</TT></TD>
    <TD align=3Dright><TT>1437.8398&nbsp;&nbsp;</TT></TD>
    <TD align=3Dright><TT>1437.8416&nbsp;&nbsp;</TT></TD>
    <TD noWrap align=3Dright><TT>-1.24&nbsp;</TT></TD>
    <TD align=3Dright><TT>80&nbsp;</TT></TD>
    <TD noWrap align=3Dright><TT>-&nbsp;</TT></TD>
    <TD align=3Dright><TT>93&nbsp;</TT></TD>
    <TD align=3Dright><TT>0&nbsp;&nbsp;</TT></TD>
    <TD noWrap align=3Dright><TT>20&nbsp;&nbsp;</TT></TD>
    <TD noWrap><TT>&nbsp;K.GIRPAINVGLSVSR.V</TT></TD></TR>
  <TR>
    <TD align=3Dright>&nbsp;</TD>
    <TD align=3Dright><TT>1553.7323&nbsp;&nbsp;</TT></TD>
    <TD align=3Dright><TT>1552.7250&nbsp;&nbsp;</TT></TD>
    <TD align=3Dright><TT>1552.7310&nbsp;&nbsp;</TT></TD>
    <TD noWrap align=3Dright><TT>-3.87&nbsp;</TT></TD>
    <TD align=3Dright><TT>12&nbsp;</TT></TD>
    <TD noWrap align=3Dright><TT>-&nbsp;</TT></TD>
    <TD align=3Dright><TT>24&nbsp;</TT></TD>
    <TD align=3Dright><TT>0&nbsp;&nbsp;</TT></TD>
    <TD noWrap align=3Dright><TT>38&nbsp;&nbsp;</TT></TD>
    <TD noWrap><TT>&nbsp;R.EAYPGDVFYLHSR.L</TT></TD></TR>
  <TR>
    <TD align=3Dright>&nbsp;</TD>
    <TD align=3Dright><TT>2309.1648&nbsp;&nbsp;</TT></TD>
    <TD align=3Dright><TT>2308.1576&nbsp;&nbsp;</TT></TD>
    <TD align=3Dright><TT>2308.1521&nbsp;&nbsp;</TT></TD>
    <TD noWrap align=3Dright><TT>2.35&nbsp;</TT></TD>
    <TD align=3Dright><TT>150&nbsp;</TT></TD>
    <TD noWrap align=3Dright><TT>-&nbsp;</TT></TD>
    <TD align=3Dright><TT>170&nbsp;</TT></TD>
    <TD align=3Dright><TT>0&nbsp;&nbsp;</TT></TD>
    <TD noWrap align=3Dright><TT>4&nbsp;&nbsp;</TT></TD>
    <TD noWrap><TT>&nbsp;K.QGQYSPMAIEEQVAVIYAGVR.G</TT></TD></TR>
  <TR>
    <TD align=3Dright>&nbsp;</TD>
    <TD align=3Dright><TT>2338.1895&nbsp;&nbsp;</TT></TD>
    <TD align=3Dright><TT>2337.1822&nbsp;&nbsp;</TT></TD>
    <TD align=3Dright><TT>2337.1601&nbsp;&nbsp;</TT></TD>
    <TD noWrap align=3Dright><TT>9.48&nbsp;</TT></TD>
    <TD align=3Dright><TT>119&nbsp;</TT></TD>
    <TD noWrap align=3Dright><TT>-&nbsp;</TT></TD>
    <TD align=3Dright><TT>140&nbsp;</TT></TD>
    <TD align=3Dright><TT>0&nbsp;&nbsp;</TT></TD>
    <TD noWrap align=3Dright><TT>24&nbsp;&nbsp;</TT></TD>
    <TD noWrap><TT>&nbsp;R.EVAAFAQFGSDLDAATQQLLSR.G</TT></TD></TR>
  <TR>
    <TD align=3Dright>&nbsp;</TD>
    <TD align=3Dright><TT>2369.2671&nbsp;&nbsp;</TT></TD>
    <TD align=3Dright><TT>2368.2598&nbsp;&nbsp;</TT></TD>
    <TD align=3Dright><TT>2368.2288&nbsp;&nbsp;</TT></TD>
    <TD noWrap align=3Dright><TT>13.1&nbsp;</TT></TD>
    <TD align=3Dright><TT>184&nbsp;</TT></TD>
    <TD noWrap align=3Dright><TT>-&nbsp;</TT></TD>
    <TD align=3Dright><TT>204&nbsp;</TT></TD>
    <TD align=3Dright><TT>0&nbsp;&nbsp;</TT></TD>
    <TD noWrap align=3Dright><TT>---&nbsp;&nbsp;</TT></TD>
    <TD =
noWrap><TT>&nbsp;K.FESAFLSHVVSQHQSLLGNIR.S</TT></TD></TR></TBODY></TABLE>=

<TABLE cellSpacing=3D0 border=3D0>
  <TBODY>
  <TR>
    <TD><TT>&nbsp;&nbsp;&nbsp;&nbsp;&nbsp;&nbsp;</TT></TD>
    <TD><TT><B>No match to: </B>700.3495, 701.4112, 703.3404, 704.3460,=20
      860.4987, 870.5377, 1424.0998, 1517.8274, 1838.9237, 2233.0985,=20
      2292.1572</TT></TD></TR></TBODY></TABLE><BR>
<TABLE cellSpacing=3D0 border=3D0>
  <TBODY>
  <TR>
    <TD><TT><B><A =
name=3DHit4>4.</A>&nbsp;&nbsp;&nbsp;&nbsp;</B></TT></TD>
    <TD noWrap><TT><A=20
      =
href=3D"http://202.116.111.27/mascot/cgi/protein_view.pl?file=3D../data/2=
0120508/F043648.dat&amp;hit=3D4"=20
      =
target=3D_blank>gi|149029485</A>&nbsp;&nbsp;&nbsp;&nbsp;<B>Mass:</B>&nbsp=
;49915&nbsp;&nbsp;&nbsp;&nbsp;<B>Score:</B>&nbsp;166&nbsp;&nbsp;&nbsp;&nb=
sp;<B>Expect:</B>&nbsp;1.7e-012&nbsp;&nbsp;<B>Queries=20
      matched:</B>&nbsp;7</TT></TD></TR>
  <TR>
    <TD>&nbsp;</TD>
    <TD noWrap><TT>ATP synthase, H+ transporting, mitochondrial F1 =
complex,=20
      alpha subunit, isoform 1, isoform CRA_f [Rattus=20
  norvegicus]</TT></TD></TR></TBODY></TABLE>
<TABLE cellSpacing=3D0 cellPadding=3D0 border=3D0>
  <TBODY>
  <TR>
    <TD><TT>&nbsp;&nbsp;&nbsp;&nbsp;&nbsp;&nbsp;</TT></TD>
    <TD align=3Dright><TT><B>Observed&nbsp;&nbsp;</B></TT></TD>
    <TD noWrap align=3Dright><TT><B>Mr(expt)&nbsp;&nbsp;</B></TT></TD>
    <TD noWrap align=3Dright><TT><B>Mr(calc)&nbsp;&nbsp;</B></TT></TD>
    <TD align=3Dright><TT><B>&nbsp;ppm&nbsp;&nbsp;</B></TT></TD>
    <TD align=3Dright><TT><B>Start&nbsp;</B></TT></TD>
    <TD align=3Dright><TT><B>&nbsp;</B></TT></TD>
    <TD align=3Dright><TT><B>End&nbsp;</B></TT></TD>
    <TD align=3Dright><TT><B>Miss&nbsp;</B></TT></TD>
    <TD align=3Dright><TT><B>Ions&nbsp;</B></TT></TD>
    <TD><TT><B>&nbsp;Peptide</B></TT></TD></TR>
  <TR>
    <TD align=3Dright>&nbsp;</TD>
    <TD align=3Dright><TT>860.4987&nbsp;&nbsp;</TT></TD>
    <TD align=3Dright><TT>859.4914&nbsp;&nbsp;</TT></TD>
    <TD align=3Dright><TT>859.4949&nbsp;&nbsp;</TT></TD>
    <TD noWrap align=3Dright><TT>-4.13&nbsp;</TT></TD>
    <TD align=3Dright><TT>229&nbsp;</TT></TD>
    <TD noWrap align=3Dright><TT>-&nbsp;</TT></TD>
    <TD align=3Dright><TT>235&nbsp;</TT></TD>
    <TD align=3Dright><TT>0&nbsp;&nbsp;</TT></TD>
    <TD noWrap align=3Dright><TT>---&nbsp;&nbsp;</TT></TD>
    <TD noWrap><TT>&nbsp;R.QMSLLLR.R</TT></TD></TR>
  <TR>
    <TD align=3Dright>&nbsp;</TD>
    <TD align=3Dright><TT>892.4973&nbsp;&nbsp;</TT></TD>
    <TD align=3Dright><TT>891.4900&nbsp;&nbsp;</TT></TD>
    <TD align=3Dright><TT>891.4814&nbsp;&nbsp;</TT></TD>
    <TD noWrap align=3Dright><TT>9.65&nbsp;</TT></TD>
    <TD align=3Dright><TT>341&nbsp;</TT></TD>
    <TD noWrap align=3Dright><TT>-&nbsp;</TT></TD>
    <TD align=3Dright><TT>347&nbsp;</TT></TD>
    <TD align=3Dright><TT>0&nbsp;&nbsp;</TT></TD>
    <TD noWrap align=3Dright><TT>---&nbsp;&nbsp;</TT></TD>
    <TD noWrap><TT>&nbsp;K.LELAQYR.E</TT></TD></TR>
  <TR>
    <TD align=3Dright>&nbsp;</TD>
    <TD align=3Dright><TT>1438.8471&nbsp;&nbsp;</TT></TD>
    <TD align=3Dright><TT>1437.8398&nbsp;&nbsp;</TT></TD>
    <TD align=3Dright><TT>1437.8416&nbsp;&nbsp;</TT></TD>
    <TD noWrap align=3Dright><TT>-1.24&nbsp;</TT></TD>
    <TD align=3Dright><TT>309&nbsp;</TT></TD>
    <TD noWrap align=3Dright><TT>-&nbsp;</TT></TD>
    <TD align=3Dright><TT>322&nbsp;</TT></TD>
    <TD align=3Dright><TT>0&nbsp;&nbsp;</TT></TD>
    <TD noWrap align=3Dright><TT>20&nbsp;&nbsp;</TT></TD>
    <TD noWrap><TT>&nbsp;K.GIRPAINVGLSVSR.V</TT></TD></TR>
  <TR>
    <TD align=3Dright>&nbsp;</TD>
    <TD align=3Dright><TT>1553.7323&nbsp;&nbsp;</TT></TD>
    <TD align=3Dright><TT>1552.7250&nbsp;&nbsp;</TT></TD>
    <TD align=3Dright><TT>1552.7310&nbsp;&nbsp;</TT></TD>
    <TD noWrap align=3Dright><TT>-3.87&nbsp;</TT></TD>
    <TD align=3Dright><TT>241&nbsp;</TT></TD>
    <TD noWrap align=3Dright><TT>-&nbsp;</TT></TD>
    <TD align=3Dright><TT>253&nbsp;</TT></TD>
    <TD align=3Dright><TT>0&nbsp;&nbsp;</TT></TD>
    <TD noWrap align=3Dright><TT>38&nbsp;&nbsp;</TT></TD>
    <TD noWrap><TT>&nbsp;R.EAYPGDVFYLHSR.L</TT></TD></TR>
  <TR>
    <TD align=3Dright>&nbsp;</TD>
    <TD align=3Dright><TT>2309.1648&nbsp;&nbsp;</TT></TD>
    <TD align=3Dright><TT>2308.1576&nbsp;&nbsp;</TT></TD>
    <TD align=3Dright><TT>2308.1521&nbsp;&nbsp;</TT></TD>
    <TD noWrap align=3Dright><TT>2.35&nbsp;</TT></TD>
    <TD align=3Dright><TT>379&nbsp;</TT></TD>
    <TD noWrap align=3Dright><TT>-&nbsp;</TT></TD>
    <TD align=3Dright><TT>399&nbsp;</TT></TD>
    <TD align=3Dright><TT>0&nbsp;&nbsp;</TT></TD>
    <TD noWrap align=3Dright><TT>4&nbsp;&nbsp;</TT></TD>
    <TD noWrap><TT>&nbsp;K.QGQYSPMAIEEQVAVIYAGVR.G</TT></TD></TR>
  <TR>
    <TD align=3Dright>&nbsp;</TD>
    <TD align=3Dright><TT>2338.1895&nbsp;&nbsp;</TT></TD>
    <TD align=3Dright><TT>2337.1822&nbsp;&nbsp;</TT></TD>
    <TD align=3Dright><TT>2337.1601&nbsp;&nbsp;</TT></TD>
    <TD noWrap align=3Dright><TT>9.48&nbsp;</TT></TD>
    <TD align=3Dright><TT>348&nbsp;</TT></TD>
    <TD noWrap align=3Dright><TT>-&nbsp;</TT></TD>
    <TD align=3Dright><TT>369&nbsp;</TT></TD>
    <TD align=3Dright><TT>0&nbsp;&nbsp;</TT></TD>
    <TD noWrap align=3Dright><TT>24&nbsp;&nbsp;</TT></TD>
    <TD noWrap><TT>&nbsp;R.EVAAFAQFGSDLDAATQQLLSR.G</TT></TD></TR>
  <TR>
    <TD align=3Dright>&nbsp;</TD>
    <TD align=3Dright><TT>2369.2671&nbsp;&nbsp;</TT></TD>
    <TD align=3Dright><TT>2368.2598&nbsp;&nbsp;</TT></TD>
    <TD align=3Dright><TT>2368.2288&nbsp;&nbsp;</TT></TD>
    <TD noWrap align=3Dright><TT>13.1&nbsp;</TT></TD>
    <TD align=3Dright><TT>413&nbsp;</TT></TD>
    <TD noWrap align=3Dright><TT>-&nbsp;</TT></TD>
    <TD align=3Dright><TT>433&nbsp;</TT></TD>
    <TD align=3Dright><TT>0&nbsp;&nbsp;</TT></TD>
    <TD noWrap align=3Dright><TT>---&nbsp;&nbsp;</TT></TD>
    <TD =
noWrap><TT>&nbsp;K.FESAFLSHVVSQHQSLLGNIR.S</TT></TD></TR></TBODY></TABLE>=

<TABLE cellSpacing=3D0 border=3D0>
  <TBODY>
  <TR>
    <TD><TT>&nbsp;&nbsp;&nbsp;&nbsp;&nbsp;&nbsp;</TT></TD>
    <TD><TT><B>No match to: </B>700.3495, 701.4112, 703.3404, 704.3460,=20
      870.5377, 1424.0998, 1517.8274, 1838.9237, 2233.0985,=20
  2292.1572</TT></TD></TR></TBODY></TABLE><BR>
<TABLE cellSpacing=3D0 border=3D0>
  <TBODY>
  <TR>
    <TD><TT><B><A =
name=3DHit5>5.</A>&nbsp;&nbsp;&nbsp;&nbsp;</B></TT></TD>
    <TD noWrap><TT><A=20
      =
href=3D"http://202.116.111.27/mascot/cgi/protein_view.pl?file=3D../data/2=
0120508/F043648.dat&amp;hit=3D5"=20
      =
target=3D_blank>gi|149029482</A>&nbsp;&nbsp;&nbsp;&nbsp;<B>Mass:</B>&nbsp=
;51935&nbsp;&nbsp;&nbsp;&nbsp;<B>Score:</B>&nbsp;165&nbsp;&nbsp;&nbsp;&nb=
sp;<B>Expect:</B>&nbsp;2.1e-012&nbsp;&nbsp;<B>Queries=20
      matched:</B>&nbsp;7</TT></TD></TR>
  <TR>
    <TD>&nbsp;</TD>
    <TD noWrap><TT>ATP synthase, H+ transporting, mitochondrial F1 =
complex,=20
      alpha subunit, isoform 1, isoform CRA_c [Rattus=20
  norvegicus]</TT></TD></TR></TBODY></TABLE>
<TABLE cellSpacing=3D0 cellPadding=3D0 border=3D0>
  <TBODY>
  <TR>
    <TD><TT>&nbsp;&nbsp;&nbsp;&nbsp;&nbsp;&nbsp;</TT></TD>
    <TD align=3Dright><TT><B>Observed&nbsp;&nbsp;</B></TT></TD>
    <TD noWrap align=3Dright><TT><B>Mr(expt)&nbsp;&nbsp;</B></TT></TD>
    <TD noWrap align=3Dright><TT><B>Mr(calc)&nbsp;&nbsp;</B></TT></TD>
    <TD align=3Dright><TT><B>&nbsp;ppm&nbsp;&nbsp;</B></TT></TD>
    <TD align=3Dright><TT><B>Start&nbsp;</B></TT></TD>
    <TD align=3Dright><TT><B>&nbsp;</B></TT></TD>
    <TD align=3Dright><TT><B>End&nbsp;</B></TT></TD>
    <TD align=3Dright><TT><B>Miss&nbsp;</B></TT></TD>
    <TD align=3Dright><TT><B>Ions&nbsp;</B></TT></TD>
    <TD><TT><B>&nbsp;Peptide</B></TT></TD></TR>
  <TR>
    <TD align=3Dright>&nbsp;</TD>
    <TD align=3Dright><TT>860.4987&nbsp;&nbsp;</TT></TD>
    <TD align=3Dright><TT>859.4914&nbsp;&nbsp;</TT></TD>
    <TD align=3Dright><TT>859.4949&nbsp;&nbsp;</TT></TD>
    <TD noWrap align=3Dright><TT>-4.13&nbsp;</TT></TD>
    <TD align=3Dright><TT>248&nbsp;</TT></TD>
    <TD noWrap align=3Dright><TT>-&nbsp;</TT></TD>
    <TD align=3Dright><TT>254&nbsp;</TT></TD>
    <TD align=3Dright><TT>0&nbsp;&nbsp;</TT></TD>
    <TD noWrap align=3Dright><TT>---&nbsp;&nbsp;</TT></TD>
    <TD noWrap><TT>&nbsp;R.QMSLLLR.R</TT></TD></TR>
  <TR>
    <TD align=3Dright>&nbsp;</TD>
    <TD align=3Dright><TT>892.4973&nbsp;&nbsp;</TT></TD>
    <TD align=3Dright><TT>891.4900&nbsp;&nbsp;</TT></TD>
    <TD align=3Dright><TT>891.4814&nbsp;&nbsp;</TT></TD>
    <TD noWrap align=3Dright><TT>9.65&nbsp;</TT></TD>
    <TD align=3Dright><TT>360&nbsp;</TT></TD>
    <TD noWrap align=3Dright><TT>-&nbsp;</TT></TD>
    <TD align=3Dright><TT>366&nbsp;</TT></TD>
    <TD align=3Dright><TT>0&nbsp;&nbsp;</TT></TD>
    <TD noWrap align=3Dright><TT>---&nbsp;&nbsp;</TT></TD>
    <TD noWrap><TT>&nbsp;K.LELAQYR.E</TT></TD></TR>
  <TR>
    <TD align=3Dright>&nbsp;</TD>
    <TD align=3Dright><TT>1438.8471&nbsp;&nbsp;</TT></TD>
    <TD align=3Dright><TT>1437.8398&nbsp;&nbsp;</TT></TD>
    <TD align=3Dright><TT>1437.8416&nbsp;&nbsp;</TT></TD>
    <TD noWrap align=3Dright><TT>-1.24&nbsp;</TT></TD>
    <TD align=3Dright><TT>328&nbsp;</TT></TD>
    <TD noWrap align=3Dright><TT>-&nbsp;</TT></TD>
    <TD align=3Dright><TT>341&nbsp;</TT></TD>
    <TD align=3Dright><TT>0&nbsp;&nbsp;</TT></TD>
    <TD noWrap align=3Dright><TT>20&nbsp;&nbsp;</TT></TD>
    <TD noWrap><TT>&nbsp;K.GIRPAINVGLSVSR.V</TT></TD></TR>
  <TR>
    <TD align=3Dright>&nbsp;</TD>
    <TD align=3Dright><TT>1553.7323&nbsp;&nbsp;</TT></TD>
    <TD align=3Dright><TT>1552.7250&nbsp;&nbsp;</TT></TD>
    <TD align=3Dright><TT>1552.7310&nbsp;&nbsp;</TT></TD>
    <TD noWrap align=3Dright><TT>-3.87&nbsp;</TT></TD>
    <TD align=3Dright><TT>260&nbsp;</TT></TD>
    <TD noWrap align=3Dright><TT>-&nbsp;</TT></TD>
    <TD align=3Dright><TT>272&nbsp;</TT></TD>
    <TD align=3Dright><TT>0&nbsp;&nbsp;</TT></TD>
    <TD noWrap align=3Dright><TT>38&nbsp;&nbsp;</TT></TD>
    <TD noWrap><TT>&nbsp;R.EAYPGDVFYLHSR.L</TT></TD></TR>
  <TR>
    <TD align=3Dright>&nbsp;</TD>
    <TD align=3Dright><TT>2309.1648&nbsp;&nbsp;</TT></TD>
    <TD align=3Dright><TT>2308.1576&nbsp;&nbsp;</TT></TD>
    <TD align=3Dright><TT>2308.1521&nbsp;&nbsp;</TT></TD>
    <TD noWrap align=3Dright><TT>2.35&nbsp;</TT></TD>
    <TD align=3Dright><TT>398&nbsp;</TT></TD>
    <TD noWrap align=3Dright><TT>-&nbsp;</TT></TD>
    <TD align=3Dright><TT>418&nbsp;</TT></TD>
    <TD align=3Dright><TT>0&nbsp;&nbsp;</TT></TD>
    <TD noWrap align=3Dright><TT>4&nbsp;&nbsp;</TT></TD>
    <TD noWrap><TT>&nbsp;K.QGQYSPMAIEEQVAVIYAGVR.G</TT></TD></TR>
  <TR>
    <TD align=3Dright>&nbsp;</TD>
    <TD align=3Dright><TT>2338.1895&nbsp;&nbsp;</TT></TD>
    <TD align=3Dright><TT>2337.1822&nbsp;&nbsp;</TT></TD>
    <TD align=3Dright><TT>2337.1601&nbsp;&nbsp;</TT></TD>
    <TD noWrap align=3Dright><TT>9.48&nbsp;</TT></TD>
    <TD align=3Dright><TT>367&nbsp;</TT></TD>
    <TD noWrap align=3Dright><TT>-&nbsp;</TT></TD>
    <TD align=3Dright><TT>388&nbsp;</TT></TD>
    <TD align=3Dright><TT>0&nbsp;&nbsp;</TT></TD>
    <TD noWrap align=3Dright><TT>24&nbsp;&nbsp;</TT></TD>
    <TD noWrap><TT>&nbsp;R.EVAAFAQFGSDLDAATQQLLSR.G</TT></TD></TR>
  <TR>
    <TD align=3Dright>&nbsp;</TD>
    <TD align=3Dright><TT>2369.2671&nbsp;&nbsp;</TT></TD>
    <TD align=3Dright><TT>2368.2598&nbsp;&nbsp;</TT></TD>
    <TD align=3Dright><TT>2368.2288&nbsp;&nbsp;</TT></TD>
    <TD noWrap align=3Dright><TT>13.1&nbsp;</TT></TD>
    <TD align=3Dright><TT>432&nbsp;</TT></TD>
    <TD noWrap align=3Dright><TT>-&nbsp;</TT></TD>
    <TD align=3Dright><TT>452&nbsp;</TT></TD>
    <TD align=3Dright><TT>0&nbsp;&nbsp;</TT></TD>
    <TD noWrap align=3Dright><TT>---&nbsp;&nbsp;</TT></TD>
    <TD =
noWrap><TT>&nbsp;K.FESAFLSHVVSQHQSLLGNIR.S</TT></TD></TR></TBODY></TABLE>=

<TABLE cellSpacing=3D0 border=3D0>
  <TBODY>
  <TR>
    <TD><TT>&nbsp;&nbsp;&nbsp;&nbsp;&nbsp;&nbsp;</TT></TD>
    <TD><TT><B>No match to: </B>700.3495, 701.4112, 703.3404, 704.3460,=20
      870.5377, 1424.0998, 1517.8274, 1838.9237, 2233.0985,=20
  2292.1572</TT></TD></TR></TBODY></TABLE><BR>
<TABLE cellSpacing=3D0 border=3D0>
  <TBODY>
  <TR>
    <TD><TT><B><A =
name=3DHit6>6.</A>&nbsp;&nbsp;&nbsp;&nbsp;</B></TT></TD>
    <TD noWrap><TT><A=20
      =
href=3D"http://202.116.111.27/mascot/cgi/protein_view.pl?file=3D../data/2=
0120508/F043648.dat&amp;hit=3D6"=20
      =
target=3D_blank>gi|149029483</A>&nbsp;&nbsp;&nbsp;&nbsp;<B>Mass:</B>&nbsp=
;54632&nbsp;&nbsp;&nbsp;&nbsp;<B>Score:</B>&nbsp;163&nbsp;&nbsp;&nbsp;&nb=
sp;<B>Expect:</B>&nbsp;3.4e-012&nbsp;&nbsp;<B>Queries=20
      matched:</B>&nbsp;7</TT></TD></TR>
  <TR>
    <TD>&nbsp;</TD>
    <TD noWrap><TT>ATP synthase, H+ transporting, mitochondrial F1 =
complex,=20
      alpha subunit, isoform 1, isoform CRA_d [Rattus=20
  norvegicus]</TT></TD></TR></TBODY></TABLE>
<TABLE cellSpacing=3D0 cellPadding=3D0 border=3D0>
  <TBODY>
  <TR>
    <TD><TT>&nbsp;&nbsp;&nbsp;&nbsp;&nbsp;&nbsp;</TT></TD>
    <TD align=3Dright><TT><B>Observed&nbsp;&nbsp;</B></TT></TD>
    <TD noWrap align=3Dright><TT><B>Mr(expt)&nbsp;&nbsp;</B></TT></TD>
    <TD noWrap align=3Dright><TT><B>Mr(calc)&nbsp;&nbsp;</B></TT></TD>
    <TD align=3Dright><TT><B>&nbsp;ppm&nbsp;&nbsp;</B></TT></TD>
    <TD align=3Dright><TT><B>Start&nbsp;</B></TT></TD>
    <TD align=3Dright><TT><B>&nbsp;</B></TT></TD>
    <TD align=3Dright><TT><B>End&nbsp;</B></TT></TD>
    <TD align=3Dright><TT><B>Miss&nbsp;</B></TT></TD>
    <TD align=3Dright><TT><B>Ions&nbsp;</B></TT></TD>
    <TD><TT><B>&nbsp;Peptide</B></TT></TD></TR>
  <TR>
    <TD align=3Dright>&nbsp;</TD>
    <TD align=3Dright><TT>860.4987&nbsp;&nbsp;</TT></TD>
    <TD align=3Dright><TT>859.4914&nbsp;&nbsp;</TT></TD>
    <TD align=3Dright><TT>859.4949&nbsp;&nbsp;</TT></TD>
    <TD noWrap align=3Dright><TT>-4.13&nbsp;</TT></TD>
    <TD align=3Dright><TT>273&nbsp;</TT></TD>
    <TD noWrap align=3Dright><TT>-&nbsp;</TT></TD>
    <TD align=3Dright><TT>279&nbsp;</TT></TD>
    <TD align=3Dright><TT>0&nbsp;&nbsp;</TT></TD>
    <TD noWrap align=3Dright><TT>---&nbsp;&nbsp;</TT></TD>
    <TD noWrap><TT>&nbsp;R.QMSLLLR.R</TT></TD></TR>
  <TR>
    <TD align=3Dright>&nbsp;</TD>
    <TD align=3Dright><TT>892.4973&nbsp;&nbsp;</TT></TD>
    <TD align=3Dright><TT>891.4900&nbsp;&nbsp;</TT></TD>
    <TD align=3Dright><TT>891.4814&nbsp;&nbsp;</TT></TD>
    <TD noWrap align=3Dright><TT>9.65&nbsp;</TT></TD>
    <TD align=3Dright><TT>385&nbsp;</TT></TD>
    <TD noWrap align=3Dright><TT>-&nbsp;</TT></TD>
    <TD align=3Dright><TT>391&nbsp;</TT></TD>
    <TD align=3Dright><TT>0&nbsp;&nbsp;</TT></TD>
    <TD noWrap align=3Dright><TT>---&nbsp;&nbsp;</TT></TD>
    <TD noWrap><TT>&nbsp;K.LELAQYR.E</TT></TD></TR>
  <TR>
    <TD align=3Dright>&nbsp;</TD>
    <TD align=3Dright><TT>1438.8471&nbsp;&nbsp;</TT></TD>
    <TD align=3Dright><TT>1437.8398&nbsp;&nbsp;</TT></TD>
    <TD align=3Dright><TT>1437.8416&nbsp;&nbsp;</TT></TD>
    <TD noWrap align=3Dright><TT>-1.24&nbsp;</TT></TD>
    <TD align=3Dright><TT>353&nbsp;</TT></TD>
    <TD noWrap align=3Dright><TT>-&nbsp;</TT></TD>
    <TD align=3Dright><TT>366&nbsp;</TT></TD>
    <TD align=3Dright><TT>0&nbsp;&nbsp;</TT></TD>
    <TD noWrap align=3Dright><TT>20&nbsp;&nbsp;</TT></TD>
    <TD noWrap><TT>&nbsp;K.GIRPAINVGLSVSR.V</TT></TD></TR>
  <TR>
    <TD align=3Dright>&nbsp;</TD>
    <TD align=3Dright><TT>1553.7323&nbsp;&nbsp;</TT></TD>
    <TD align=3Dright><TT>1552.7250&nbsp;&nbsp;</TT></TD>
    <TD align=3Dright><TT>1552.7310&nbsp;&nbsp;</TT></TD>
    <TD noWrap align=3Dright><TT>-3.87&nbsp;</TT></TD>
    <TD align=3Dright><TT>285&nbsp;</TT></TD>
    <TD noWrap align=3Dright><TT>-&nbsp;</TT></TD>
    <TD align=3Dright><TT>297&nbsp;</TT></TD>
    <TD align=3Dright><TT>0&nbsp;&nbsp;</TT></TD>
    <TD noWrap align=3Dright><TT>38&nbsp;&nbsp;</TT></TD>
    <TD noWrap><TT>&nbsp;R.EAYPGDVFYLHSR.L</TT></TD></TR>
  <TR>
    <TD align=3Dright>&nbsp;</TD>
    <TD align=3Dright><TT>2309.1648&nbsp;&nbsp;</TT></TD>
    <TD align=3Dright><TT>2308.1576&nbsp;&nbsp;</TT></TD>
    <TD align=3Dright><TT>2308.1521&nbsp;&nbsp;</TT></TD>
    <TD noWrap align=3Dright><TT>2.35&nbsp;</TT></TD>
    <TD align=3Dright><TT>423&nbsp;</TT></TD>
    <TD noWrap align=3Dright><TT>-&nbsp;</TT></TD>
    <TD align=3Dright><TT>443&nbsp;</TT></TD>
    <TD align=3Dright><TT>0&nbsp;&nbsp;</TT></TD>
    <TD noWrap align=3Dright><TT>4&nbsp;&nbsp;</TT></TD>
    <TD noWrap><TT>&nbsp;K.QGQYSPMAIEEQVAVIYAGVR.G</TT></TD></TR>
  <TR>
    <TD align=3Dright>&nbsp;</TD>
    <TD align=3Dright><TT>2338.1895&nbsp;&nbsp;</TT></TD>
    <TD align=3Dright><TT>2337.1822&nbsp;&nbsp;</TT></TD>
    <TD align=3Dright><TT>2337.1601&nbsp;&nbsp;</TT></TD>
    <TD noWrap align=3Dright><TT>9.48&nbsp;</TT></TD>
    <TD align=3Dright><TT>392&nbsp;</TT></TD>
    <TD noWrap align=3Dright><TT>-&nbsp;</TT></TD>
    <TD align=3Dright><TT>413&nbsp;</TT></TD>
    <TD align=3Dright><TT>0&nbsp;&nbsp;</TT></TD>
    <TD noWrap align=3Dright><TT>24&nbsp;&nbsp;</TT></TD>
    <TD noWrap><TT>&nbsp;R.EVAAFAQFGSDLDAATQQLLSR.G</TT></TD></TR>
  <TR>
    <TD align=3Dright>&nbsp;</TD>
    <TD align=3Dright><TT>2369.2671&nbsp;&nbsp;</TT></TD>
    <TD align=3Dright><TT>2368.2598&nbsp;&nbsp;</TT></TD>
    <TD align=3Dright><TT>2368.2288&nbsp;&nbsp;</TT></TD>
    <TD noWrap align=3Dright><TT>13.1&nbsp;</TT></TD>
    <TD align=3Dright><TT>457&nbsp;</TT></TD>
    <TD noWrap align=3Dright><TT>-&nbsp;</TT></TD>
    <TD align=3Dright><TT>477&nbsp;</TT></TD>
    <TD align=3Dright><TT>0&nbsp;&nbsp;</TT></TD>
    <TD noWrap align=3Dright><TT>---&nbsp;&nbsp;</TT></TD>
    <TD =
noWrap><TT>&nbsp;K.FESAFLSHVVSQHQSLLGNIR.S</TT></TD></TR></TBODY></TABLE>=

<TABLE cellSpacing=3D0 border=3D0>
  <TBODY>
  <TR>
    <TD><TT>&nbsp;&nbsp;&nbsp;&nbsp;&nbsp;&nbsp;</TT></TD>
    <TD><TT><B>No match to: </B>700.3495, 701.4112, 703.3404, 704.3460,=20
      870.5377, 1424.0998, 1517.8274, 1838.9237, 2233.0985,=20
  2292.1572</TT></TD></TR></TBODY></TABLE><BR>
<TABLE cellSpacing=3D0 border=3D0>
  <TBODY>
  <TR>
    <TD><TT><B><A =
name=3DHit7>7.</A>&nbsp;&nbsp;&nbsp;&nbsp;</B></TT></TD>
    <TD noWrap><TT><A=20
      =
href=3D"http://202.116.111.27/mascot/cgi/protein_view.pl?file=3D../data/2=
0120508/F043648.dat&amp;hit=3D7"=20
      =
target=3D_blank>gi|6729934</A>&nbsp;&nbsp;&nbsp;&nbsp;<B>Mass:</B>&nbsp;5=
5361&nbsp;&nbsp;&nbsp;&nbsp;<B>Score:</B>&nbsp;163&nbsp;&nbsp;&nbsp;&nbsp=
;<B>Expect:</B>&nbsp;3.4e-012&nbsp;&nbsp;<B>Queries=20
      matched:</B>&nbsp;7</TT></TD></TR>
  <TR>
    <TD>&nbsp;</TD>
    <TD noWrap><TT>Chain A, Rat Liver =
F1-Atpase</TT></TD></TR></TBODY></TABLE>
<TABLE cellSpacing=3D0 cellPadding=3D0 border=3D0>
  <TBODY>
  <TR>
    <TD><TT>&nbsp;&nbsp;&nbsp;&nbsp;&nbsp;&nbsp;</TT></TD>
    <TD align=3Dright><TT><B>Observed&nbsp;&nbsp;</B></TT></TD>
    <TD noWrap align=3Dright><TT><B>Mr(expt)&nbsp;&nbsp;</B></TT></TD>
    <TD noWrap align=3Dright><TT><B>Mr(calc)&nbsp;&nbsp;</B></TT></TD>
    <TD align=3Dright><TT><B>&nbsp;ppm&nbsp;&nbsp;</B></TT></TD>
    <TD align=3Dright><TT><B>Start&nbsp;</B></TT></TD>
    <TD align=3Dright><TT><B>&nbsp;</B></TT></TD>
    <TD align=3Dright><TT><B>End&nbsp;</B></TT></TD>
    <TD align=3Dright><TT><B>Miss&nbsp;</B></TT></TD>
    <TD align=3Dright><TT><B>Ions&nbsp;</B></TT></TD>
    <TD><TT><B>&nbsp;Peptide</B></TT></TD></TR>
  <TR>
    <TD align=3Dright>&nbsp;</TD>
    <TD align=3Dright><TT>860.4987&nbsp;&nbsp;</TT></TD>
    <TD align=3Dright><TT>859.4914&nbsp;&nbsp;</TT></TD>
    <TD align=3Dright><TT>859.4949&nbsp;&nbsp;</TT></TD>
    <TD noWrap align=3Dright><TT>-4.13&nbsp;</TT></TD>
    <TD align=3Dright><TT>280&nbsp;</TT></TD>
    <TD noWrap align=3Dright><TT>-&nbsp;</TT></TD>
    <TD align=3Dright><TT>286&nbsp;</TT></TD>
    <TD align=3Dright><TT>0&nbsp;&nbsp;</TT></TD>
    <TD noWrap align=3Dright><TT>---&nbsp;&nbsp;</TT></TD>
    <TD noWrap><TT>&nbsp;R.QMSLLLR.R</TT></TD></TR>
  <TR>
    <TD align=3Dright>&nbsp;</TD>
    <TD align=3Dright><TT>892.4973&nbsp;&nbsp;</TT></TD>
    <TD align=3Dright><TT>891.4900&nbsp;&nbsp;</TT></TD>
    <TD align=3Dright><TT>891.4814&nbsp;&nbsp;</TT></TD>
    <TD noWrap align=3Dright><TT>9.65&nbsp;</TT></TD>
    <TD align=3Dright><TT>392&nbsp;</TT></TD>
    <TD noWrap align=3Dright><TT>-&nbsp;</TT></TD>
    <TD align=3Dright><TT>398&nbsp;</TT></TD>
    <TD align=3Dright><TT>0&nbsp;&nbsp;</TT></TD>
    <TD noWrap align=3Dright><TT>---&nbsp;&nbsp;</TT></TD>
    <TD noWrap><TT>&nbsp;K.LELAQYR.E</TT></TD></TR>
  <TR>
    <TD align=3Dright>&nbsp;</TD>
    <TD align=3Dright><TT>1438.8471&nbsp;&nbsp;</TT></TD>
    <TD align=3Dright><TT>1437.8398&nbsp;&nbsp;</TT></TD>
    <TD align=3Dright><TT>1437.8416&nbsp;&nbsp;</TT></TD>
    <TD noWrap align=3Dright><TT>-1.24&nbsp;</TT></TD>
    <TD align=3Dright><TT>360&nbsp;</TT></TD>
    <TD noWrap align=3Dright><TT>-&nbsp;</TT></TD>
    <TD align=3Dright><TT>373&nbsp;</TT></TD>
    <TD align=3Dright><TT>0&nbsp;&nbsp;</TT></TD>
    <TD noWrap align=3Dright><TT>20&nbsp;&nbsp;</TT></TD>
    <TD noWrap><TT>&nbsp;K.GIRPAINVGLSVSR.V</TT></TD></TR>
  <TR>
    <TD align=3Dright>&nbsp;</TD>
    <TD align=3Dright><TT>1553.7323&nbsp;&nbsp;</TT></TD>
    <TD align=3Dright><TT>1552.7250&nbsp;&nbsp;</TT></TD>
    <TD align=3Dright><TT>1552.7310&nbsp;&nbsp;</TT></TD>
    <TD noWrap align=3Dright><TT>-3.87&nbsp;</TT></TD>
    <TD align=3Dright><TT>292&nbsp;</TT></TD>
    <TD noWrap align=3Dright><TT>-&nbsp;</TT></TD>
    <TD align=3Dright><TT>304&nbsp;</TT></TD>
    <TD align=3Dright><TT>0&nbsp;&nbsp;</TT></TD>
    <TD noWrap align=3Dright><TT>38&nbsp;&nbsp;</TT></TD>
    <TD noWrap><TT>&nbsp;R.EAYPGDVFYLHSR.L</TT></TD></TR>
  <TR>
    <TD align=3Dright>&nbsp;</TD>
    <TD align=3Dright><TT>2309.1648&nbsp;&nbsp;</TT></TD>
    <TD align=3Dright><TT>2308.1576&nbsp;&nbsp;</TT></TD>
    <TD align=3Dright><TT>2308.1521&nbsp;&nbsp;</TT></TD>
    <TD noWrap align=3Dright><TT>2.35&nbsp;</TT></TD>
    <TD align=3Dright><TT>430&nbsp;</TT></TD>
    <TD noWrap align=3Dright><TT>-&nbsp;</TT></TD>
    <TD align=3Dright><TT>450&nbsp;</TT></TD>
    <TD align=3Dright><TT>0&nbsp;&nbsp;</TT></TD>
    <TD noWrap align=3Dright><TT>4&nbsp;&nbsp;</TT></TD>
    <TD noWrap><TT>&nbsp;K.QGQYSPMAIEEQVAVIYAGVR.G</TT></TD></TR>
  <TR>
    <TD align=3Dright>&nbsp;</TD>
    <TD align=3Dright><TT>2338.1895&nbsp;&nbsp;</TT></TD>
    <TD align=3Dright><TT>2337.1822&nbsp;&nbsp;</TT></TD>
    <TD align=3Dright><TT>2337.1601&nbsp;&nbsp;</TT></TD>
    <TD noWrap align=3Dright><TT>9.48&nbsp;</TT></TD>
    <TD align=3Dright><TT>399&nbsp;</TT></TD>
    <TD noWrap align=3Dright><TT>-&nbsp;</TT></TD>
    <TD align=3Dright><TT>420&nbsp;</TT></TD>
    <TD align=3Dright><TT>0&nbsp;&nbsp;</TT></TD>
    <TD noWrap align=3Dright><TT>24&nbsp;&nbsp;</TT></TD>
    <TD noWrap><TT>&nbsp;R.EVAAFAQFGSDLDAATQQLLSR.G</TT></TD></TR>
  <TR>
    <TD align=3Dright>&nbsp;</TD>
    <TD align=3Dright><TT>2369.2671&nbsp;&nbsp;</TT></TD>
    <TD align=3Dright><TT>2368.2598&nbsp;&nbsp;</TT></TD>
    <TD align=3Dright><TT>2368.2288&nbsp;&nbsp;</TT></TD>
    <TD noWrap align=3Dright><TT>13.1&nbsp;</TT></TD>
    <TD align=3Dright><TT>464&nbsp;</TT></TD>
    <TD noWrap align=3Dright><TT>-&nbsp;</TT></TD>
    <TD align=3Dright><TT>484&nbsp;</TT></TD>
    <TD align=3Dright><TT>0&nbsp;&nbsp;</TT></TD>
    <TD noWrap align=3Dright><TT>---&nbsp;&nbsp;</TT></TD>
    <TD =
noWrap><TT>&nbsp;K.FESAFLSHVVSQHQSLLGNIR.T</TT></TD></TR></TBODY></TABLE>=

<TABLE cellSpacing=3D0 border=3D0>
  <TBODY>
  <TR>
    <TD><TT>&nbsp;&nbsp;&nbsp;&nbsp;&nbsp;&nbsp;</TT></TD>
    <TD><TT><B>No match to: </B>700.3495, 701.4112, 703.3404, 704.3460,=20
      870.5377, 1424.0998, 1517.8274, 1838.9237, 2233.0985,=20
  2292.1572</TT></TD></TR></TBODY></TABLE><BR>
<TABLE cellSpacing=3D0 border=3D0>
  <TBODY>
  <TR>
    <TD><TT><B><A =
name=3DHit8>8.</A>&nbsp;&nbsp;&nbsp;&nbsp;</B></TT></TD>
    <TD noWrap><TT><A=20
      =
href=3D"http://202.116.111.27/mascot/cgi/protein_view.pl?file=3D../data/2=
0120508/F043648.dat&amp;hit=3D8"=20
      =
target=3D_blank>gi|93279422</A>&nbsp;&nbsp;&nbsp;&nbsp;<B>Mass:</B>&nbsp;=
55347&nbsp;&nbsp;&nbsp;&nbsp;<B>Score:</B>&nbsp;163&nbsp;&nbsp;&nbsp;&nbs=
p;<B>Expect:</B>&nbsp;3.4e-012&nbsp;&nbsp;<B>Queries=20
      matched:</B>&nbsp;7</TT></TD></TR>
  <TR>
    <TD>&nbsp;</TD>
    <TD noWrap><TT>Chain A, Rat Liver =
F1-Atpase</TT></TD></TR></TBODY></TABLE>
<TABLE cellSpacing=3D0 cellPadding=3D0 border=3D0>
  <TBODY>
  <TR>
    <TD><TT>&nbsp;&nbsp;&nbsp;&nbsp;&nbsp;&nbsp;</TT></TD>
    <TD align=3Dright><TT><B>Observed&nbsp;&nbsp;</B></TT></TD>
    <TD noWrap align=3Dright><TT><B>Mr(expt)&nbsp;&nbsp;</B></TT></TD>
    <TD noWrap align=3Dright><TT><B>Mr(calc)&nbsp;&nbsp;</B></TT></TD>
    <TD align=3Dright><TT><B>&nbsp;ppm&nbsp;&nbsp;</B></TT></TD>
    <TD align=3Dright><TT><B>Start&nbsp;</B></TT></TD>
    <TD align=3Dright><TT><B>&nbsp;</B></TT></TD>
    <TD align=3Dright><TT><B>End&nbsp;</B></TT></TD>
    <TD align=3Dright><TT><B>Miss&nbsp;</B></TT></TD>
    <TD align=3Dright><TT><B>Ions&nbsp;</B></TT></TD>
    <TD><TT><B>&nbsp;Peptide</B></TT></TD></TR>
  <TR>
    <TD align=3Dright>&nbsp;</TD>
    <TD align=3Dright><TT>860.4987&nbsp;&nbsp;</TT></TD>
    <TD align=3Dright><TT>859.4914&nbsp;&nbsp;</TT></TD>
    <TD align=3Dright><TT>859.4949&nbsp;&nbsp;</TT></TD>
    <TD noWrap align=3Dright><TT>-4.13&nbsp;</TT></TD>
    <TD align=3Dright><TT>280&nbsp;</TT></TD>
    <TD noWrap align=3Dright><TT>-&nbsp;</TT></TD>
    <TD align=3Dright><TT>286&nbsp;</TT></TD>
    <TD align=3Dright><TT>0&nbsp;&nbsp;</TT></TD>
    <TD noWrap align=3Dright><TT>---&nbsp;&nbsp;</TT></TD>
    <TD noWrap><TT>&nbsp;R.QMSLLLR.R</TT></TD></TR>
  <TR>
    <TD align=3Dright>&nbsp;</TD>
    <TD align=3Dright><TT>892.4973&nbsp;&nbsp;</TT></TD>
    <TD align=3Dright><TT>891.4900&nbsp;&nbsp;</TT></TD>
    <TD align=3Dright><TT>891.4814&nbsp;&nbsp;</TT></TD>
    <TD noWrap align=3Dright><TT>9.65&nbsp;</TT></TD>
    <TD align=3Dright><TT>392&nbsp;</TT></TD>
    <TD noWrap align=3Dright><TT>-&nbsp;</TT></TD>
    <TD align=3Dright><TT>398&nbsp;</TT></TD>
    <TD align=3Dright><TT>0&nbsp;&nbsp;</TT></TD>
    <TD noWrap align=3Dright><TT>---&nbsp;&nbsp;</TT></TD>
    <TD noWrap><TT>&nbsp;K.LELAQYR.E</TT></TD></TR>
  <TR>
    <TD align=3Dright>&nbsp;</TD>
    <TD align=3Dright><TT>1438.8471&nbsp;&nbsp;</TT></TD>
    <TD align=3Dright><TT>1437.8398&nbsp;&nbsp;</TT></TD>
    <TD align=3Dright><TT>1437.8416&nbsp;&nbsp;</TT></TD>
    <TD noWrap align=3Dright><TT>-1.24&nbsp;</TT></TD>
    <TD align=3Dright><TT>360&nbsp;</TT></TD>
    <TD noWrap align=3Dright><TT>-&nbsp;</TT></TD>
    <TD align=3Dright><TT>373&nbsp;</TT></TD>
    <TD align=3Dright><TT>0&nbsp;&nbsp;</TT></TD>
    <TD noWrap align=3Dright><TT>20&nbsp;&nbsp;</TT></TD>
    <TD noWrap><TT>&nbsp;K.GIRPAINVGLSVSR.V</TT></TD></TR>
  <TR>
    <TD align=3Dright>&nbsp;</TD>
    <TD align=3Dright><TT>1553.7323&nbsp;&nbsp;</TT></TD>
    <TD align=3Dright><TT>1552.7250&nbsp;&nbsp;</TT></TD>
    <TD align=3Dright><TT>1552.7310&nbsp;&nbsp;</TT></TD>
    <TD noWrap align=3Dright><TT>-3.87&nbsp;</TT></TD>
    <TD align=3Dright><TT>292&nbsp;</TT></TD>
    <TD noWrap align=3Dright><TT>-&nbsp;</TT></TD>
    <TD align=3Dright><TT>304&nbsp;</TT></TD>
    <TD align=3Dright><TT>0&nbsp;&nbsp;</TT></TD>
    <TD noWrap align=3Dright><TT>38&nbsp;&nbsp;</TT></TD>
    <TD noWrap><TT>&nbsp;R.EAYPGDVFYLHSR.L</TT></TD></TR>
  <TR>
    <TD align=3Dright>&nbsp;</TD>
    <TD align=3Dright><TT>2309.1648&nbsp;&nbsp;</TT></TD>
    <TD align=3Dright><TT>2308.1576&nbsp;&nbsp;</TT></TD>
    <TD align=3Dright><TT>2308.1521&nbsp;&nbsp;</TT></TD>
    <TD noWrap align=3Dright><TT>2.35&nbsp;</TT></TD>
    <TD align=3Dright><TT>430&nbsp;</TT></TD>
    <TD noWrap align=3Dright><TT>-&nbsp;</TT></TD>
    <TD align=3Dright><TT>450&nbsp;</TT></TD>
    <TD align=3Dright><TT>0&nbsp;&nbsp;</TT></TD>
    <TD noWrap align=3Dright><TT>4&nbsp;&nbsp;</TT></TD>
    <TD noWrap><TT>&nbsp;K.QGQYSPMAIEEQVAVIYAGVR.G</TT></TD></TR>
  <TR>
    <TD align=3Dright>&nbsp;</TD>
    <TD align=3Dright><TT>2338.1895&nbsp;&nbsp;</TT></TD>
    <TD align=3Dright><TT>2337.1822&nbsp;&nbsp;</TT></TD>
    <TD align=3Dright><TT>2337.1601&nbsp;&nbsp;</TT></TD>
    <TD noWrap align=3Dright><TT>9.48&nbsp;</TT></TD>
    <TD align=3Dright><TT>399&nbsp;</TT></TD>
    <TD noWrap align=3Dright><TT>-&nbsp;</TT></TD>
    <TD align=3Dright><TT>420&nbsp;</TT></TD>
    <TD align=3Dright><TT>0&nbsp;&nbsp;</TT></TD>
    <TD noWrap align=3Dright><TT>24&nbsp;&nbsp;</TT></TD>
    <TD noWrap><TT>&nbsp;R.EVAAFAQFGSDLDAATQQLLSR.G</TT></TD></TR>
  <TR>
    <TD align=3Dright>&nbsp;</TD>
    <TD align=3Dright><TT>2369.2671&nbsp;&nbsp;</TT></TD>
    <TD align=3Dright><TT>2368.2598&nbsp;&nbsp;</TT></TD>
    <TD align=3Dright><TT>2368.2288&nbsp;&nbsp;</TT></TD>
    <TD noWrap align=3Dright><TT>13.1&nbsp;</TT></TD>
    <TD align=3Dright><TT>464&nbsp;</TT></TD>
    <TD noWrap align=3Dright><TT>-&nbsp;</TT></TD>
    <TD align=3Dright><TT>484&nbsp;</TT></TD>
    <TD align=3Dright><TT>0&nbsp;&nbsp;</TT></TD>
    <TD noWrap align=3Dright><TT>---&nbsp;&nbsp;</TT></TD>
    <TD =
noWrap><TT>&nbsp;K.FESAFLSHVVSQHQSLLGNIR.S</TT></TD></TR></TBODY></TABLE>=

<TABLE cellSpacing=3D0 border=3D0>
  <TBODY>
  <TR>
    <TD><TT>&nbsp;&nbsp;&nbsp;&nbsp;&nbsp;&nbsp;</TT></TD>
    <TD><TT><B>No match to: </B>700.3495, 701.4112, 703.3404, 704.3460,=20
      870.5377, 1424.0998, 1517.8274, 1838.9237, 2233.0985,=20
  2292.1572</TT></TD></TR></TBODY></TABLE><BR>
<TABLE cellSpacing=3D0 border=3D0>
  <TBODY>
  <TR>
    <TD><TT><B><A =
name=3DHit9>9.</A>&nbsp;&nbsp;&nbsp;&nbsp;</B></TT></TD>
    <TD noWrap><TT><A=20
      =
href=3D"http://202.116.111.27/mascot/cgi/protein_view.pl?file=3D../data/2=
0120508/F043648.dat&amp;hit=3D9"=20
      =
target=3D_blank>gi|203055</A>&nbsp;&nbsp;&nbsp;&nbsp;<B>Mass:</B>&nbsp;58=
904&nbsp;&nbsp;&nbsp;&nbsp;<B>Score:</B>&nbsp;161&nbsp;&nbsp;&nbsp;&nbsp;=
<B>Expect:</B>&nbsp;5.4e-012&nbsp;&nbsp;<B>Queries=20
      matched:</B>&nbsp;7</TT></TD></TR>
  <TR>
    <TD>&nbsp;</TD>
    <TD noWrap><TT>ATP synthase alpha subunit precursor (EC 3.6.1.3) =
[Rattus=20
      norvegicus]</TT></TD></TR></TBODY></TABLE>
<TABLE cellSpacing=3D0 cellPadding=3D0 border=3D0>
  <TBODY>
  <TR>
    <TD><TT>&nbsp;&nbsp;&nbsp;&nbsp;&nbsp;&nbsp;</TT></TD>
    <TD align=3Dright><TT><B>Observed&nbsp;&nbsp;</B></TT></TD>
    <TD noWrap align=3Dright><TT><B>Mr(expt)&nbsp;&nbsp;</B></TT></TD>
    <TD noWrap align=3Dright><TT><B>Mr(calc)&nbsp;&nbsp;</B></TT></TD>
    <TD align=3Dright><TT><B>&nbsp;ppm&nbsp;&nbsp;</B></TT></TD>
    <TD align=3Dright><TT><B>Start&nbsp;</B></TT></TD>
    <TD align=3Dright><TT><B>&nbsp;</B></TT></TD>
    <TD align=3Dright><TT><B>End&nbsp;</B></TT></TD>
    <TD align=3Dright><TT><B>Miss&nbsp;</B></TT></TD>
    <TD align=3Dright><TT><B>Ions&nbsp;</B></TT></TD>
    <TD><TT><B>&nbsp;Peptide</B></TT></TD></TR>
  <TR>
    <TD align=3Dright>&nbsp;</TD>
    <TD align=3Dright><TT>860.4987&nbsp;&nbsp;</TT></TD>
    <TD align=3Dright><TT>859.4914&nbsp;&nbsp;</TT></TD>
    <TD align=3Dright><TT>859.4949&nbsp;&nbsp;</TT></TD>
    <TD noWrap align=3Dright><TT>-4.13&nbsp;</TT></TD>
    <TD align=3Dright><TT>313&nbsp;</TT></TD>
    <TD noWrap align=3Dright><TT>-&nbsp;</TT></TD>
    <TD align=3Dright><TT>319&nbsp;</TT></TD>
    <TD align=3Dright><TT>0&nbsp;&nbsp;</TT></TD>
    <TD noWrap align=3Dright><TT>---&nbsp;&nbsp;</TT></TD>
    <TD noWrap><TT>&nbsp;R.QMSLLLR.R</TT></TD></TR>
  <TR>
    <TD align=3Dright>&nbsp;</TD>
    <TD align=3Dright><TT>892.4973&nbsp;&nbsp;</TT></TD>
    <TD align=3Dright><TT>891.4900&nbsp;&nbsp;</TT></TD>
    <TD align=3Dright><TT>891.4814&nbsp;&nbsp;</TT></TD>
    <TD noWrap align=3Dright><TT>9.65&nbsp;</TT></TD>
    <TD align=3Dright><TT>425&nbsp;</TT></TD>
    <TD noWrap align=3Dright><TT>-&nbsp;</TT></TD>
    <TD align=3Dright><TT>431&nbsp;</TT></TD>
    <TD align=3Dright><TT>0&nbsp;&nbsp;</TT></TD>
    <TD noWrap align=3Dright><TT>---&nbsp;&nbsp;</TT></TD>
    <TD noWrap><TT>&nbsp;K.LELAQYR.E</TT></TD></TR>
  <TR>
    <TD align=3Dright>&nbsp;</TD>
    <TD align=3Dright><TT>1438.8471&nbsp;&nbsp;</TT></TD>
    <TD align=3Dright><TT>1437.8398&nbsp;&nbsp;</TT></TD>
    <TD align=3Dright><TT>1437.8416&nbsp;&nbsp;</TT></TD>
    <TD noWrap align=3Dright><TT>-1.24&nbsp;</TT></TD>
    <TD align=3Dright><TT>393&nbsp;</TT></TD>
    <TD noWrap align=3Dright><TT>-&nbsp;</TT></TD>
    <TD align=3Dright><TT>406&nbsp;</TT></TD>
    <TD align=3Dright><TT>0&nbsp;&nbsp;</TT></TD>
    <TD noWrap align=3Dright><TT>20&nbsp;&nbsp;</TT></TD>
    <TD noWrap><TT>&nbsp;K.GIRPAINVGLSVSR.V</TT></TD></TR>
  <TR>
    <TD align=3Dright>&nbsp;</TD>
    <TD align=3Dright><TT>1553.7323&nbsp;&nbsp;</TT></TD>
    <TD align=3Dright><TT>1552.7250&nbsp;&nbsp;</TT></TD>
    <TD align=3Dright><TT>1552.7310&nbsp;&nbsp;</TT></TD>
    <TD noWrap align=3Dright><TT>-3.87&nbsp;</TT></TD>
    <TD align=3Dright><TT>325&nbsp;</TT></TD>
    <TD noWrap align=3Dright><TT>-&nbsp;</TT></TD>
    <TD align=3Dright><TT>337&nbsp;</TT></TD>
    <TD align=3Dright><TT>0&nbsp;&nbsp;</TT></TD>
    <TD noWrap align=3Dright><TT>38&nbsp;&nbsp;</TT></TD>
    <TD noWrap><TT>&nbsp;R.EAYPGDVFYLHSR.L</TT></TD></TR>
  <TR>
    <TD align=3Dright>&nbsp;</TD>
    <TD align=3Dright><TT>2309.1648&nbsp;&nbsp;</TT></TD>
    <TD align=3Dright><TT>2308.1576&nbsp;&nbsp;</TT></TD>
    <TD align=3Dright><TT>2308.1521&nbsp;&nbsp;</TT></TD>
    <TD noWrap align=3Dright><TT>2.35&nbsp;</TT></TD>
    <TD align=3Dright><TT>463&nbsp;</TT></TD>
    <TD noWrap align=3Dright><TT>-&nbsp;</TT></TD>
    <TD align=3Dright><TT>483&nbsp;</TT></TD>
    <TD align=3Dright><TT>0&nbsp;&nbsp;</TT></TD>
    <TD noWrap align=3Dright><TT>4&nbsp;&nbsp;</TT></TD>
    <TD noWrap><TT>&nbsp;K.QGQYSPMAIEEQVAVIYAGVR.G</TT></TD></TR>
  <TR>
    <TD align=3Dright>&nbsp;</TD>
    <TD align=3Dright><TT>2338.1895&nbsp;&nbsp;</TT></TD>
    <TD align=3Dright><TT>2337.1822&nbsp;&nbsp;</TT></TD>
    <TD align=3Dright><TT>2337.1601&nbsp;&nbsp;</TT></TD>
    <TD noWrap align=3Dright><TT>9.48&nbsp;</TT></TD>
    <TD align=3Dright><TT>432&nbsp;</TT></TD>
    <TD noWrap align=3Dright><TT>-&nbsp;</TT></TD>
    <TD align=3Dright><TT>453&nbsp;</TT></TD>
    <TD align=3Dright><TT>0&nbsp;&nbsp;</TT></TD>
    <TD noWrap align=3Dright><TT>24&nbsp;&nbsp;</TT></TD>
    <TD noWrap><TT>&nbsp;R.EVAAFAQFGSDLDAATQQLLSR.G</TT></TD></TR>
  <TR>
    <TD align=3Dright>&nbsp;</TD>
    <TD align=3Dright><TT>2369.2671&nbsp;&nbsp;</TT></TD>
    <TD align=3Dright><TT>2368.2598&nbsp;&nbsp;</TT></TD>
    <TD align=3Dright><TT>2368.2288&nbsp;&nbsp;</TT></TD>
    <TD noWrap align=3Dright><TT>13.1&nbsp;</TT></TD>
    <TD align=3Dright><TT>497&nbsp;</TT></TD>
    <TD noWrap align=3Dright><TT>-&nbsp;</TT></TD>
    <TD align=3Dright><TT>517&nbsp;</TT></TD>
    <TD align=3Dright><TT>0&nbsp;&nbsp;</TT></TD>
    <TD noWrap align=3Dright><TT>---&nbsp;&nbsp;</TT></TD>
    <TD =
noWrap><TT>&nbsp;K.FESAFLSHVVSQHQSLLGNIR.S</TT></TD></TR></TBODY></TABLE>=

<TABLE cellSpacing=3D0 border=3D0>
  <TBODY>
  <TR>
    <TD><TT>&nbsp;&nbsp;&nbsp;&nbsp;&nbsp;&nbsp;</TT></TD>
    <TD><TT><B>No match to: </B>700.3495, 701.4112, 703.3404, 704.3460,=20
      870.5377, 1424.0998, 1517.8274, 1838.9237, 2233.0985,=20
  2292.1572</TT></TD></TR></TBODY></TABLE><BR>
<TABLE cellSpacing=3D0 border=3D0>
  <TBODY>
  <TR>
    <TD><TT><B><A name=3DHit10>10.</A>&nbsp;&nbsp;&nbsp;</B></TT></TD>
    <TD noWrap><TT><A=20
      =
href=3D"http://202.116.111.27/mascot/cgi/protein_view.pl?file=3D../data/2=
0120508/F043648.dat&amp;hit=3D10"=20
      =
target=3D_blank>gi|40538742</A>&nbsp;&nbsp;&nbsp;&nbsp;<B>Mass:</B>&nbsp;=
59831&nbsp;&nbsp;&nbsp;&nbsp;<B>Score:</B>&nbsp;160&nbsp;&nbsp;&nbsp;&nbs=
p;<B>Expect:</B>&nbsp;6.7e-012&nbsp;&nbsp;<B>Queries=20
      matched:</B>&nbsp;7</TT></TD></TR>
  <TR>
    <TD>&nbsp;</TD>
    <TD noWrap><TT>ATP synthase subunit alpha, mitochondrial precursor =
[Rattus=20
      norvegicus]</TT></TD></TR></TBODY></TABLE>
<TABLE cellSpacing=3D0 cellPadding=3D0 border=3D0>
  <TBODY>
  <TR>
    <TD><TT>&nbsp;&nbsp;&nbsp;&nbsp;&nbsp;&nbsp;</TT></TD>
    <TD align=3Dright><TT><B>Observed&nbsp;&nbsp;</B></TT></TD>
    <TD noWrap align=3Dright><TT><B>Mr(expt)&nbsp;&nbsp;</B></TT></TD>
    <TD noWrap align=3Dright><TT><B>Mr(calc)&nbsp;&nbsp;</B></TT></TD>
    <TD align=3Dright><TT><B>&nbsp;ppm&nbsp;&nbsp;</B></TT></TD>
    <TD align=3Dright><TT><B>Start&nbsp;</B></TT></TD>
    <TD align=3Dright><TT><B>&nbsp;</B></TT></TD>
    <TD align=3Dright><TT><B>End&nbsp;</B></TT></TD>
    <TD align=3Dright><TT><B>Miss&nbsp;</B></TT></TD>
    <TD align=3Dright><TT><B>Ions&nbsp;</B></TT></TD>
    <TD><TT><B>&nbsp;Peptide</B></TT></TD></TR>
  <TR>
    <TD align=3Dright>&nbsp;</TD>
    <TD align=3Dright><TT>860.4987&nbsp;&nbsp;</TT></TD>
    <TD align=3Dright><TT>859.4914&nbsp;&nbsp;</TT></TD>
    <TD align=3Dright><TT>859.4949&nbsp;&nbsp;</TT></TD>
    <TD noWrap align=3Dright><TT>-4.13&nbsp;</TT></TD>
    <TD align=3Dright><TT>323&nbsp;</TT></TD>
    <TD noWrap align=3Dright><TT>-&nbsp;</TT></TD>
    <TD align=3Dright><TT>329&nbsp;</TT></TD>
    <TD align=3Dright><TT>0&nbsp;&nbsp;</TT></TD>
    <TD noWrap align=3Dright><TT>---&nbsp;&nbsp;</TT></TD>
    <TD noWrap><TT>&nbsp;R.QMSLLLR.R</TT></TD></TR>
  <TR>
    <TD align=3Dright>&nbsp;</TD>
    <TD align=3Dright><TT>892.4973&nbsp;&nbsp;</TT></TD>
    <TD align=3Dright><TT>891.4900&nbsp;&nbsp;</TT></TD>
    <TD align=3Dright><TT>891.4814&nbsp;&nbsp;</TT></TD>
    <TD noWrap align=3Dright><TT>9.65&nbsp;</TT></TD>
    <TD align=3Dright><TT>435&nbsp;</TT></TD>
    <TD noWrap align=3Dright><TT>-&nbsp;</TT></TD>
    <TD align=3Dright><TT>441&nbsp;</TT></TD>
    <TD align=3Dright><TT>0&nbsp;&nbsp;</TT></TD>
    <TD noWrap align=3Dright><TT>---&nbsp;&nbsp;</TT></TD>
    <TD noWrap><TT>&nbsp;K.LELAQYR.E</TT></TD></TR>
  <TR>
    <TD align=3Dright>&nbsp;</TD>
    <TD align=3Dright><TT>1438.8471&nbsp;&nbsp;</TT></TD>
    <TD align=3Dright><TT>1437.8398&nbsp;&nbsp;</TT></TD>
    <TD align=3Dright><TT>1437.8416&nbsp;&nbsp;</TT></TD>
    <TD noWrap align=3Dright><TT>-1.24&nbsp;</TT></TD>
    <TD align=3Dright><TT>403&nbsp;</TT></TD>
    <TD noWrap align=3Dright><TT>-&nbsp;</TT></TD>
    <TD align=3Dright><TT>416&nbsp;</TT></TD>
    <TD align=3Dright><TT>0&nbsp;&nbsp;</TT></TD>
    <TD noWrap align=3Dright><TT>20&nbsp;&nbsp;</TT></TD>
    <TD noWrap><TT>&nbsp;K.GIRPAINVGLSVSR.V</TT></TD></TR>
  <TR>
    <TD align=3Dright>&nbsp;</TD>
    <TD align=3Dright><TT>1553.7323&nbsp;&nbsp;</TT></TD>
    <TD align=3Dright><TT>1552.7250&nbsp;&nbsp;</TT></TD>
    <TD align=3Dright><TT>1552.7310&nbsp;&nbsp;</TT></TD>
    <TD noWrap align=3Dright><TT>-3.87&nbsp;</TT></TD>
    <TD align=3Dright><TT>335&nbsp;</TT></TD>
    <TD noWrap align=3Dright><TT>-&nbsp;</TT></TD>
    <TD align=3Dright><TT>347&nbsp;</TT></TD>
    <TD align=3Dright><TT>0&nbsp;&nbsp;</TT></TD>
    <TD noWrap align=3Dright><TT>38&nbsp;&nbsp;</TT></TD>
    <TD noWrap><TT>&nbsp;R.EAYPGDVFYLHSR.L</TT></TD></TR>
  <TR>
    <TD align=3Dright>&nbsp;</TD>
    <TD align=3Dright><TT>2309.1648&nbsp;&nbsp;</TT></TD>
    <TD align=3Dright><TT>2308.1576&nbsp;&nbsp;</TT></TD>
    <TD align=3Dright><TT>2308.1521&nbsp;&nbsp;</TT></TD>
    <TD noWrap align=3Dright><TT>2.35&nbsp;</TT></TD>
    <TD align=3Dright><TT>473&nbsp;</TT></TD>
    <TD noWrap align=3Dright><TT>-&nbsp;</TT></TD>
    <TD align=3Dright><TT>493&nbsp;</TT></TD>
    <TD align=3Dright><TT>0&nbsp;&nbsp;</TT></TD>
    <TD noWrap align=3Dright><TT>4&nbsp;&nbsp;</TT></TD>
    <TD noWrap><TT>&nbsp;K.QGQYSPMAIEEQVAVIYAGVR.G</TT></TD></TR>
  <TR>
    <TD align=3Dright>&nbsp;</TD>
    <TD align=3Dright><TT>2338.1895&nbsp;&nbsp;</TT></TD>
    <TD align=3Dright><TT>2337.1822&nbsp;&nbsp;</TT></TD>
    <TD align=3Dright><TT>2337.1601&nbsp;&nbsp;</TT></TD>
    <TD noWrap align=3Dright><TT>9.48&nbsp;</TT></TD>
    <TD align=3Dright><TT>442&nbsp;</TT></TD>
    <TD noWrap align=3Dright><TT>-&nbsp;</TT></TD>
    <TD align=3Dright><TT>463&nbsp;</TT></TD>
    <TD align=3Dright><TT>0&nbsp;&nbsp;</TT></TD>
    <TD noWrap align=3Dright><TT>24&nbsp;&nbsp;</TT></TD>
    <TD noWrap><TT>&nbsp;R.EVAAFAQFGSDLDAATQQLLSR.G</TT></TD></TR>
  <TR>
    <TD align=3Dright>&nbsp;</TD>
    <TD align=3Dright><TT>2369.2671&nbsp;&nbsp;</TT></TD>
    <TD align=3Dright><TT>2368.2598&nbsp;&nbsp;</TT></TD>
    <TD align=3Dright><TT>2368.2288&nbsp;&nbsp;</TT></TD>
    <TD noWrap align=3Dright><TT>13.1&nbsp;</TT></TD>
    <TD align=3Dright><TT>507&nbsp;</TT></TD>
    <TD noWrap align=3Dright><TT>-&nbsp;</TT></TD>
    <TD align=3Dright><TT>527&nbsp;</TT></TD>
    <TD align=3Dright><TT>0&nbsp;&nbsp;</TT></TD>
    <TD noWrap align=3Dright><TT>---&nbsp;&nbsp;</TT></TD>
    <TD =
noWrap><TT>&nbsp;K.FESAFLSHVVSQHQSLLGNIR.S</TT></TD></TR></TBODY></TABLE>=

<TABLE cellSpacing=3D0 border=3D0>
  <TBODY>
  <TR>
    <TD><TT>&nbsp;&nbsp;&nbsp;&nbsp;&nbsp;&nbsp;</TT></TD>
    <TD><TT><B>No match to: </B>700.3495, 701.4112, 703.3404, 704.3460,=20
      870.5377, 1424.0998, 1517.8274, 1838.9237, 2233.0985,=20
  2292.1572</TT></TD></TR></TBODY></TABLE><BR>
<H3>Search Parameters</H3><FONT face=3D"Courier =
New,Courier,monospace"><PRE><B>Type of search         : MS/MS Ion =
Search</B>
<B>Enzyme                 : Trypsin</B>
<B>Fixed modifications    : Carbamidomethyl (C)</B>
<B>Variable modifications : Oxidation (M)</B>
<B>Mass values            : Monoisotopic</B>
<B>Protein Mass           : Unrestricted</B>
<B>Peptide Mass Tolerance : =C2=B1 75 ppm</B>
<B>Fragment Mass Tolerance: =C2=B1 0.5 Da</B>
<B>Max Missed Cleavages   : 1</B>
<B>Instrument type        : MALDI-TOF-TOF</B>
<A name=3DQuery1><B>Query1 (700.3495,1+)   </A>: &lt;no title&gt;</B>
<A name=3DQuery2><B>Query2 (701.4112,1+)   </A>: &lt;no title&gt;</B>
<A name=3DQuery3><B>Query3 (703.3404,1+)   </A>: &lt;no title&gt;</B>
<A name=3DQuery4><B>Query4 (704.3460,1+)   </A>: &lt;no title&gt;</B>
<A name=3DQuery5><B>Query5 (860.4987,1+)   </A>: &lt;no title&gt;</B>
<A name=3DQuery6><B>Query6 (870.5377,1+)   </A>: &lt;no title&gt;</B>
<A name=3DQuery7><B>Query7 (892.4973,1+)   </A>: &lt;no title&gt;</B>
<A name=3DQuery8><B>Query8 (1424.0998,1+)  </A>: &lt;no title&gt;</B>
<A name=3DQuery9><B>Query9 (1438.8471,1+)  </A>: &lt;no title&gt;</B>
<A name=3DQuery10><B>Query10 (1517.8274,1+) </A>: &lt;no title&gt;</B>
<A name=3DQuery11><B>Query11 (1553.7323,1+) </A>: &lt;no title&gt;</B>
<A name=3DQuery12><B>Query12 (1838.9237,1+) </A>: &lt;no title&gt;</B>
<A name=3DQuery13><B>Query13 (2233.0985,1+) </A>: &lt;no title&gt;</B>
<A name=3DQuery14><B>Query14 (2292.1572,1+) </A>: &lt;no title&gt;</B>
<A name=3DQuery15><B>Query15 (2309.1648,1+) </A>: &lt;no title&gt;</B>
<A name=3DQuery16><B>Query16 (2338.1895,1+) </A>: &lt;no title&gt;</B>
<A name=3DQuery17><B>Query17 (2369.2671,1+) </A>: &lt;no title&gt;</B>
</PRE></FONT>
<P>
<TABLE cellSpacing=3D2 cellPadding=3D1 width=3D"100%" border=3D2>
  <TBODY>
  <TR>
    <TD noWrap align=3Dmiddle><B>Mascot:</B>&nbsp; <A=20
      =
href=3D"http://www.matrixscience.com/">http://www.matrixscience.com/</A> =

  </TD></TR></TBODY></TABLE></P></BODY></HTML>

------=_NextPart_000_0000_01CD2E05.D9D7B8C0
Content-Type: image/gif
Content-Transfer-Encoding: base64
Content-Location: http://202.116.111.27/mascot/images/88x31_logo_white.gif

R0lGODlhWAAfANX/AMDAwP/v7//f3//Pz/+/v/+vr/+fn/+Pj/9/f/9wcP9gYP9QUP9AQP8wMP8g
IP8QEP8AAO/v/+/v79/f/9/f38/P/8/Pz7+//7+/v6+v/6+vr5+f/5+fn4+P/4+Pj39//39/f3Bw
/3BwcGBg/2BgYFBQ/1BQUEBA/0BAQDAw/zAwMCAg/yAgIBAQ/xAQEAAA/wAAAAAAAAAAAAAAAAAA
AAAAAAAAAAAAAAAAAAAAAAAAAAAAAAAAAAAAAAAAAAAAACH5BAEAAAAALAAAAABYAB8AQAb/QIBw
SCwaj8ikcslsEl0wTDHz+bxOgMrp8mpFiJFThfsyjl4j82tVLaVGk+Hq1TF2ut8jCkYRSkgcToKD
hIQUKiBCHnxEAghDBA8QQg4QBEQBQwyWQ5ICAAsBAZcACKQJEAsMQgQQk5hCAhAPlAACn0MkUYMS
HCIaABMfJychRSPEH0YbWEMXJyUhxCPSJQAb0icjH8gfeRvIxRnXxCfeGcQlFwAWIn1HLC7vQhtl
AFZ1ES0v6/QrRGSIWPlXpF6LISWuVNgA4EyaIRta9Jvw4kUcInsCDZEARcqQBQ6I0AJQAEIDIgQU
xJo1pOQqIQFUCmFQyYAQAzZBQXikqYAQ/wQQZAIgkFPIHmCFkipdyrSp06eDSLiQUDBhM3JrjFSY
Y++aMgAnXnwdUUFIwodgX1gTso/hkAgVK0w4Ma4IBxZHQMDACzCNlRJiKFokEu5EiopFrFwdYiWF
EC5rhYQ1BqbEhsN1inCE4YGIBBAo5kEdrRS0EQkwEhEp0AABAgYGeA6liUBBAgOXFDDYvUDA7t+/
LxHYzTPAb1wHHCxAsMBAgtnAf2cawsGFhSIUYOwiAtSVgwFCDphM4mmlpQQhiSgQMMBVAAEyNx1A
UtJBgQVCh2DQjoRE5yEOODDdAA+AV0oqMClgoAIQzDcTJwAE8Fp4zwEIwXQANABBTillEv9AeREu
px8LGpFm4okopqjiiiyOxoEKHg2xz2Jn8KPVPkSYA0AGeDT0EI8v5HEYWiG84BhEiAEQARueoXDd
EYv8R0QKij2GzAtuvVUCkIwJUUFFF30l2EVf2nhNVkWEBVhZRnDASBH7wUBVjhEoFkYEZ3w1BFkA
BESEYGy+1dYFH6wQaJ89HgMmlDC4cIQIMJBQRAlxWNHCOEWi5ZUzSQqhzwt1ETGHW1UKMSYRFaRQ
1h1HErEIX3ZZl2NFjo2QRglcpZBBBIehIcQIuQpzwj4tnHDRXMSKseMaHzxT0QppZNArFh/0ukI/
RqlQhAkmiNbitwBIoMKTG71ZxC1JEIDsYYqjJEUBCSB4q5dqQrSHS3s5GRDUEAmMpFNRlZBigL/i
PTCggBFqCLBMAcwyHQInDWFBpEfooi0RmzBAyiMfQhieTwdW+C8ABxCA7lAIoLKAEKGQBEF6H1n4
SSjqDpHddkS4KakRBWzCEgDyIaHvyj8FVcADRdkiU00JgNcwBLgYsQkC+pJChF4oHDFxEQnIBnTE
AauXSXswDy2ETwl8YtwQ7TVY78uNyMQgT5e0LMTEUua1swAF9MybgT8FiN8n8Emi8QALuLJAAgxI
ou4mD8h2QH4BLPBAA8tlMpwrtvmcCQgieDAnuKQXEgQAOw==

------=_NextPart_000_0000_01CD2E05.D9D7B8C0
Content-Type: application/octet-stream
Content-Transfer-Encoding: base64
Content-Location: http://202.116.111.27/mascot/cgi/score_gif.pl?score_gif_440169220841

R0lGODlhkAHIAMIAAP///wAAAP8AAAD/AAAA/////wAAAAAAACH5BAEAAAAALAAAAACQAcgAAAP+
CLrc/jDKSau9OOvNu/9gKI5kaZ5oqq5s675wLM90bd94ru987//AoHBILBqPyKRyyWw6n9CodEqt
Wq/YrHbL7Xq/4LB4TC7fCGgFem1uu98PwkIuh9vvdjobz+9763UAgX6EhVGDcwxriwADDI4LkAqS
jY8LAgMCmpiak5aRn56go6KllaSGqU2IiRF1lLChp6KamZuZqLG5srqmvarAPAEKww6IgayKu8u+
ALebmLzSzLPVv8HYOsXDxYqMgmkSg7/kj9C2tdPN1OWo2e813MQjBO3rvueb1ur77PzwAGHIA9AN
hBx7/UpxeibgXsKHCK8FnLhim4g9EafVyuf+r6NDhBRDHgmUcRfDdB4h8pMosiWKggZXrsx3S2bK
ki5zjigI00M9mx9pNsSp8qbOoyB40iv68RK6hU2NSkVK9UKAq1h7+owadeOzqUzDUqpKVoLWD3vE
SjsZDSxRlmXjwhgH1JrQtlzVppTL18VPt+ZO6s1LtK/hBmc3HKzba6FXwozrHi7LLWtiDa8ij/K6
EbBnU5MpM7icgaRmT2zfnn4YunWItIPtpl6t2p3r2x3+Qs4lNHZth7iPWsa69Pcsx1B905YVHClp
Dpk9c+b0Wbnt5i6fK67uaDb31dipase8PNJd4+jDOx8+fsKa9OYFw98NWr19Y9YVPrVFPz/+6/tx
wZZMA9H1B8l0uBhYXn0AUoWMGoK49513ClbX4GF0tAIBXW6dt6B/F/IFiIZxzNdIbyYaF2JZD0I4
xyJpzIccf/6ZuKKDyri4YYW0zNgQjzXeCNBzrGQozoQIfqiikNl0kxiMJO7InYffgcUkNk6aoFuN
KCoJ3pXAsFfcgj7+mOKXYIZJAkblIfhjkBam2ZppgFEIZ39yYkncUlPaeeZeeaai1EUpdlklnoEW
Muhrd5YJpI2J+rFoTHC6eSiIkfaR1UXhBOmnl4BmiqGSVD6KpqgiFiofqIiiKtdinzl6J6ausmiq
Mz5eumStVdGp4Ke6/sMri51yCeyteQ3+G6CqnM26q7JttIcBrDzK+mer0JIh7bS3WoosrdmKse0F
vip3rLPChhvtCRwaWCq6oao7xnCvocGsY/BiK69I1OZnLaux7TvvuBQUaJ23+QYs8BcDnYXMN1J6
mmSw8S7MMEHzGNNiwaSee+1/Fl9sEYERqgFbiR03+3FhITO8ZxwaDgJjjGTu10nCLLf8RjIDuggf
witLpvMWm0acY8TpeQwwXENrMenRG8Pc58Tf5tx0Fk+Ds8fJxtyLDs5CX411xhc1arOZS4ct9hTs
EayxwbUBnXbFaxdSrmpKU8xg3VdYxuej7wZNDd99o7AleoZWrTbhUhRdtoxnK24l443+G95trpLr
SzkT9BrUadJUgz345qm061vgcwNHehSdv+a1PoInuzrba5pNU+YKz846nz9jLrrsuj/httQSz5h6
WMEL7zijUxuvN/LJ52Fvyvg2FnnC0SfR9pixXq+L3Jdmz/nwUvdus0mhfyw+EldpiaTz+OSt+fpD
tM8u9fvxkvis9BuxPaH4g10o/hW+/pGBDZC7XT/A9y0DlgFummFgJeQHLgcy4RgcM5XHUBcnC0Kh
WEZyRQBrwptVFdCDqyiZCnsmiNd1wnoKVB8KnbAxFvbrNwTs0flwN8MU6khmM7vcDvdBwWf1cCQx
O5IG0xcYJnbwiEuQmQqNhrgNmrD+gVBMApR05AoXDmWA3gNYFrtww9Pk8BQShNQYswBBqaQRV/DD
3hqtkBbQxREWHATSHLlgurfk8URX5N8e2ejFhJxRjYOsQhmnckgFvPGJiZRCG3fzxiKeKpIffF/+
SuhEPWKSCrCpYicBqTIxCgwaqHzH4WizP0k0EpLZQiU0VGk7hqzjkZ5Ulyz1kY1J6qWSo0QktHZ5
M2zcLTJWDOYldUlMWjZvk/Er5QnlRcw3qeI9I/wiKV6ZS2bukpYJtOUCfSdDb8rSmebjSDMsOblw
VdOZxYOmbJTZzn29s5fZxMs8q2dKezazl4WEoTjLac5UBgOBNYvhJ3BZwWH+05j+QlQnEenZTYd+
E59LvGMTNQpLdz5UDFu0QB8Z88ezaROL/rzoGFgojoCCUaHT9KhKQco1CYXzMeMcIkFj+dEwRO1t
30jnV9ZJ0YYO655tYCnJMipPPLITeCk9pxuUejRjBbOVH1oYUkEaJfe4dJthjClPZ0pTqirjpsn5
Hjn7KVOpQrRSawXFU3M3Vrde83PLSSZHK1rQWWIUcHr92k7balBjflU/MEVpX3kJUbTSSK06ZWtd
C3vQiA51onsVJGH9+tZ4nkN/cwWJVntqiFCyMrACBGtiQUZN0pbusMcJqw4lKtrWkvWatcQpZGlr
iblGlbLA8GVJgJlZk+qztpP+5WxlmfpZThYXq9f5rXKDm09yQNcZsmXtYot511V2KJCuzO6B4qo6
29o1BFvNpGNvttvLxsK35gUuCNL7BOHahLhN3Wh+R7dZxoqAvjTUZHOj+VzwMme0t/0AgH0I2Ksa
2JHiPbB0/Yte164CtuFd7Xgjy9/tWrPCCY4izbqnYUeSd4JFHUt8pztfC1/Qsp0haoFTbLEFd8DG
URQwCQm830lctxo1djEHcHwG8jxzwPsU7EsHmq4VU7jFIcZBCEWKYaeUGFccLq+HS0BkGvzUpgll
8mZO3B0aBznKQxZyDb6sRKHGGLM9JmVxJZzcJytYzV7uqjdmxuc++/nPgA7+tKAHTehCG/rQiE60
ohfN6EY7+tGFvh8XM0iu0lj60pXmlqY3LVJMd9rTFTCrnpXI6VCD2tT3E/WkKf3pTJea1ah2taxj
3epa2xrWuJbQqXU9a1qXQNWr5vWthT1sUhdbhLs2tq9zTWxmI7vXzjbasqMtA2BbO9nKpjZ+Xq3t
pUI7292u6rTB3exyk/vcM7g2t9Et7XCP+tnfhve45T3vdpub3u4ONruJ98l++/vfAI9USIGNBAyK
+xAvSgvBiSAgby9XGQtnuBQfFHEgdKpIU8yki0I45e6OSN8prOEKJbnCrb07wBQ/OR9SDvIA/3Dk
UxA5m+v78pmXDuaKTKL+zXOMn53zfOQ+JwTHryBzlWsRZkEvONRwjtuNZzzmEE9ExS2exAhN3QcY
Z7kxQUh0iBlckt9oOCi97vCAm/3saE+72tfO9rYT7WUTII1WeAKTrJkF7hyY+wLId3e+9ztLFJB7
BS4jLcB3YO6VOYHh3e6ALCWeGPZ7PEEiP/m91300TtrT4vfO+cln/vOWx1jjMbYNymfsZXjvPOZB
T3rWR9LxFoE92eZhetGrfvaLQrz9RmP7gZAe8g+Qh++H3/viB9/wxKf85udYtMvTvvObQj5ipn/7
5Ru/+Z9vn/Udz3nhAx/yqee97cnme/DvfpDOV33yu69+6ldf/Odv/+JrR9b+0T//+eWnf+DHX/z0
f9L//Rd7wFd7ADgopcd/5Cd62sd+8Kd39/d73veAEMB9D1h+CJhIAOh5tJd5EOh6qHd+8XeBjrOA
Ggh+oeeACrh7w6eCIWh5Hlh7Lsh4OOB3MigeLViDOEgCCQAAOw==

------=_NextPart_000_0000_01CD2E05.D9D7B8C0
Content-Type: image/gif
Content-Transfer-Encoding: base64
Content-Location: http://202.116.111.27/mascot/images/cyan_ball_white.gif

R0lGODlhEAAQAOb/AP////7+/v39/fz8/Pv7+/n5+ff39/Hx8e7u7u3t7evr6+rq6t3d3czMzMvL
y729vbi4uLbc3Kamppu/v5iYmJbR0YODg3SXl2xsbGtra2qiomRkZGNjY2LBwVSuri9QUCyCgin/
/yWysiKrqyC2th9SUhf//xWhoRNlZRJlZRCYmAuLiwaEhASsrAP//wOFhQGZmQD//wD29gDw8ADu
7gDo6ADm5gDg4ADe3gDY2ADU1ADS0gDQ0ADOzgDGxgDCwgDAwAC+vgC6ugCysgCsrACoqACmpgCi
ogAAAAAAAAAAAAAAAAAAAAAAAAAAAAAAAAAAAAAAAAAAAAAAAAAAAAAAAAAAAAAAAAAAAAAAAAAA
AAAAAAAAAAAAAAAAAAAAAAAAAAAAAAAAAAAAAAAAAAAAAAAAAAAAAAAAAAAAAAAAAAAAAAAAAAAA
AAAAAAAAAAAAAAAAAAAAAAAAAAAAAAAAAAAAAAAAAAAAAAAAAAAAAAAAAAAAAAAAAAAAAAAAACwA
AAAAEAAQAEAHuIAAggAGBgiHhYOCCB4tPj06Oj1BQ0YoGA8IhB1BOC4mLjaTRiASDAaDCA0SFhgb
GBYSDZqKFSJBPj6UJxoNDKmOnqAyOj4tMJiaBgwaKkYtLUZGLCUbpqiKhYcIiYqDER0jLSMeEwy0
3yI+ODY4PT5DKhezggbqNiYhJsRBLSsWDVAhGBGkBw0ZNNwFmbYhE6EJJ4YEmUhp2geAtFRdALEC
BgsUHzZQoDfIEIMGD1L64uatpUsAgQAAOw==

------=_NextPart_000_0000_01CD2E05.D9D7B8C0
Content-Type: application/octet-stream
Content-Transfer-Encoding: quoted-printable
Content-Location: http://202.116.111.27/mascot/templates/browser.js

	var browser_EXCLUDE =3D 1;=20
	var browser_IE =3D 0;=20
	var browser_IE4 =3D 0;=20
	var browser_IE5 =3D 0;=20
	var browser_IE6 =3D 0;
	var browser_MZ7 =3D 0;
	var browser_NS3 =3D 0;
	var browser_NS4 =3D 0;
	var browser_NS6 =3D 0;=20
	var browser_NS7 =3D 0;=20
	var browser_OP5 =3D 0;=20
	var browser_OP6 =3D 0;
	var browser_OP7 =3D 0;
	var browser_KDE =3D 0;
	var browser_SAF =3D 0;

	var agt=3Dnavigator.userAgent.toLowerCase();

  if(typeof navigator.vendor !=3D "undefined" && navigator.vendor =3D=3D =
"KDE"){
  	var thisKDE =3D agt;
  	var splitKDE =3D thisKDE.split("konqueror/");
  	var aKDE =3D splitKDE[1] . split("; ");
  	var KDEn =3D parseFloat(aKDE[0]);
  	if (KDEn >=3D 2.2) {
  		browser_KDE =3D 1;
  //		browser_NS6 =3D 1;
  		browser_EXCLUDE =3D 0;
  	}
  }

  else if(agt.indexOf('webtv') !=3D -1){browser_EXCLUDE =3D 1;}
 =20
  else if(typeof window.opera !=3D "undefined"){
  	browser_EXCLUDE =3D 0;
  	if(agt.indexOf("opera/5") !=3D -1 || agt.indexOf("opera 5") !=3D =
-1){browser_OP5 =3D 1;}
  	if(agt.indexOf("opera/6") !=3D -1 || agt.indexOf("opera 6") !=3D =
-1){browser_OP6 =3D 1;}
  	if(agt.indexOf("opera/7") !=3D -1 || agt.indexOf("opera 7") !=3D =
-1){browser_OP7 =3D 1;}
  }
 =20
  else if(typeof document.all !=3D "undefined"){
  	browser_EXCLUDE =3D 0;
  	browser_IE =3D 1;
  	if(typeof document.getElementById !=3D "undefined"){
  		browser_IE5 =3D 1;
  		if(agt.indexOf("msie 6") !=3D -1){
  			browser_IE6 =3D 1;
  		}
  	}
  	else{browser_IE4 =3D 1;}
  }
 =20
  else if(typeof document.getElementById !=3D "undefined"){
  	browser_EXCLUDE =3D 0;
  	if(agt.indexOf("netscape/6") !=3D -1 || agt.indexOf("netscape6") !=3D =
-1){browser_NS6 =3D 1;}
  	else if(agt.indexOf("netscape/7") !=3D -1 || agt.indexOf("netscape7") =
!=3D -1){browser_NS6 =3D 1; browser_NS7 =3D 1;}
  	else if(agt.indexOf("gecko") !=3D -1){browser_NS6 =3D 1; browser_MZ7 =
=3D 1;}
  	if(agt.indexOf("safari") !=3D -1 || (typeof document.childNodes !=3D =
"undefined" && typeof document.all =3D=3D "undefined" && typeof =
navigator.taintEnabled =3D=3D "undefined")){browser_MZ7 =3D 0; =
browser_NS6 =3D 1; browser_SAF =3D 1;}
  }
 =20
  else if((agt.indexOf('mozilla') !=3D -1) && =
(parseInt(navigator.appVersion) >=3D 3)){
  	browser_EXCLUDE =3D 0;
  	if (parseInt(navigator.appVersion) >=3D 4) {
    	browser_NS4 =3D 1;
  	} else {
    	browser_NS3 =3D 1;
  	}
  	if(typeof navigator.mimeTypes['*'] =3D=3D "undefined"){
  		browser_EXCLUDE =3D 1;
  		browser_NS4 =3D 0;
    	browser_NS3 =3D 0;
  	}
  }
 =20
  if(agt.indexOf('escape') !=3D -1){browser_EXCLUDE =3D 1; browser_NS3 =
=3D 0; browser_NS4 =3D 0;}
 =20
  if(typeof navigator.__ice_version !=3D "undefined"){browser_EXCLUDE =
=3D 1; browser_IE4 =3D 0;}

	var sTemp =3D "Browser detected as ";
	if (browser_EXCLUDE) { sTemp +=3D "EXCLUDE " }
	if (browser_IE)  { sTemp +=3D "IE " }
	if (browser_IE4) { sTemp +=3D "IE4 " }
	if (browser_IE5) { sTemp +=3D "IE5 " }
	if (browser_IE6) { sTemp +=3D "IE6 " }
	if (browser_MZ7) { sTemp +=3D "MZ7 " }
	if (browser_NS3) { sTemp +=3D "NS3 " }
	if (browser_NS4) { sTemp +=3D "NS4 " }
	if (browser_NS6) { sTemp +=3D "NS6 " }
	if (browser_NS7) { sTemp +=3D "NS7 " }
	if (browser_OP5) { sTemp +=3D "OP5 " }
	if (browser_OP6) { sTemp +=3D "OP6 " }
	if (browser_OP7) { sTemp +=3D "OP7 " }
	if (browser_KDE) { sTemp +=3D "KDE " }
	if (browser_SAF) { sTemp +=3D "SAF " }
//	alert(sTemp);

------=_NextPart_000_0000_01CD2E05.D9D7B8C0--
