# Supplementary material for: Ischemic postconditioning influences electron transport chain protein turnover in Langendorff-perfused rat hearts
Source: PeerJ. 2016 Feb 16;4:e1706. doi: 10.7717/peerj.1706 (PMC4768691; doi:10.7717/peerj.1706)
Supplement: Supplemental Information 1 [file peerj-04-1706-s002.zip › MASCOT search results/IPo vs. 5-HD/ATPA/protein_view_pl.mht]

From: <Saved by Windows Internet Explorer 7>
Subject: Mascot Search Results: Protein View
Date: Wed, 9 May 2012 17:05:22 +0800
MIME-Version: 1.0
Content-Type: multipart/related;
	type="text/html";
	boundary="----=_NextPart_000_0000_01CD2E05.EB4479E0"
X-MimeOLE: Produced By Microsoft MimeOLE V6.00.2900.5579

This is a multi-part message in MIME format.

------=_NextPart_000_0000_01CD2E05.EB4479E0
Content-Type: text/html;
	charset="Windows-1252"
Content-Transfer-Encoding: quoted-printable
Content-Location: http://202.116.111.27/mascot/cgi/protein_view.pl?file=../data/20120508/F043648.dat&hit=1

<!DOCTYPE HTML PUBLIC "-//W3C//DTD HTML 4.0 Transitional//EN">
<HTML><HEAD><TITLE>Mascot Search Results: Protein View</TITLE>
<META http-equiv=3DContent-Type content=3D"text/html; =
charset=3Dwindows-1252">
<META content=3D"MSHTML 6.00.6000.16735" name=3DGENERATOR></HEAD>
<BODY vLink=3D#0000ff aLink=3D#0000ff bgColor=3D#ffffff>
<H1><IMG height=3D31=20
src=3D"http://202.116.111.27/mascot/images/88x31_logo_white.gif" =
width=3D88=20
align=3Dtop border=3D0 NATURALSIZEFLAG=3D"3"> Mascot Search Results</H1>
<H3>Protein View</H3>
<FORM method=3Dpost><INPUT type=3Dhidden =
value=3D../data/20120508/F043648.dat=20
name=3Dfile> <INPUT type=3Dhidden value=3D1 name=3Dhit> <INPUT =
type=3Dhidden value=3Dfalse=20
name=3Dshowall> <INPUT type=3Dhidden value=3D0 name=3Dave_thresh> <INPUT =
type=3Dhidden=20
name=3D_showallfromerrortolerant> <INPUT type=3Dhidden =
name=3D_onlyerrortolerant>=20
<INPUT type=3Dhidden name=3D_noerrortolerant> <INPUT type=3Dhidden =
value=3D0.001=20
name=3D_server_mudpit_switch> <INPUT type=3Dhidden value=3D0=20
name=3D_ignoreionsscorebelow> <INPUT type=3Dhidden value=3D0.05 =
name=3D_sigthreshold>=20
<FONT face=3D"Courier New,Courier,monospace"><PRE>Match to: =
<B>gi|57029</B> Score: <B>185</B> Expect: <B>2.1e-014</B>
<B>H(+)-transporting ATP synthase [Rattus norvegicus]</B>

Nominal mass (M<SUB>r</SUB>): <B>25639</B>; Calculated pI value: =
<B>7.03</B>
NCBI BLAST search of <A =
href=3D"http://www.ncbi.nlm.nih.gov/blast/Blast.cgi?ALIGNMENTS=3D50&amp;A=
LIGNMENT_VIEW=3DPairwise&amp;AUTO_FORMAT=3DSemiauto&amp;CDD_SEARCH=3Don&a=
mp;CLIENT=3Dweb&amp;COMPOSITION_BASED_STATISTICS=3Don&amp;DATABASE=3Dnr&a=
mp;DESCRIPTIONS=3D100&amp;ENTREZ_QUERY=3D(none)&amp;EXPECT=3D10&amp;FILTE=
R=3DL&amp;FORMAT_BLOCK_ON_RESPAGE=3DNone&amp;FORMAT_OBJECT=3DAlignment&am=
p;FORMAT_TYPE=3DHTML&amp;GAPCOSTS=3D11+1&amp;I_THRESH=3D0.001&amp;LAYOUT=3D=
TwoWindows&amp;MATRIX_NAME=3DBLOSUM62&amp;NCBI_GI=3Don&amp;PAGE=3DProtein=
s&amp;PROGRAM=3Dblastp&amp;QUERY=3DVADRQMSLLLRRPPGREAYPGDVFYLHSRLLERAAKMN=
DSFGGGSLTALPVIETQAGDVSAYIPTNVISITDGQIFLETELFYKGIRPAINVGLSVSRVGSAAQTRAMKQV=
AGTMKLELAQYREVAAFAQFGSDLDAATQQLLSRGVRLTELLKQGQYSPMAIEEQVAVIYAGVRGYLDKLEPS=
KITKFESAFLSHVVSQHQSLLGNIRSDGKISEQSDAKLKEIVTNFLAGFEP&amp;SERVICE=3Dplain&a=
mp;SET_DEFAULTS.x=3D9&amp;SET_DEFAULTS.y=3D5&amp;SHOW_OVERVIEW=3Don&amp;W=
ORD_SIZE=3D3&amp;END_OF_HTTPGET=3DYes" target=3D_blank>gi|57029</A> =
against nr
Unformatted <A =
href=3D"http://202.116.111.27/mascot/cgi/getseq.pl?NCBInr+gi%7c57029+seq"=
 target=3D_blank>sequence string</A> for pasting into other applications

Taxonomy: <A =
href=3D"http://www.ncbi.nlm.nih.gov/Taxonomy/Browser/wwwtax.cgi?lvl=3D0&a=
mp;id=3D10116" target=3D_blank>Rattus norvegicus</A>

Fixed modifications: Carbamidomethyl (C)
Variable modifications: Oxidation (M)
Cleavage by Trypsin: cuts C-term side of KR unless next residue is P
Sequence Coverage: <B>44%</B>

Matched peptides shown in <B><FONT color=3D#ff0000>Bold Red</FONT></B>

     <B>1</B> VADR<B><FONT color=3D#ff0000>QMSLLL =
R</FONT></B>RPPGR<B><FONT color=3D#ff0000>EAYP GDVFYLHSR</FONT></B>L =
LERAAKMNDS FGGGSLTALP=20
<B>    51</B> VIETQAGDVS AYIPTNVISI TDGQIFLETE LFYK<B><FONT =
color=3D#ff0000>GIRPAI NVGLSVSR</FONT></B>VG=20
<B>   101</B> SAAQTRAMKQ VAGTMK<B><FONT color=3D#ff0000>LELA QYREVAAFAQ =
FGSDLDAATQ QLLSR</FONT></B>GVRLT=20
<B>   151</B> ELLK<B><FONT color=3D#ff0000>QGQYSP MAIEEQVAVI =
YAGVR</FONT></B>GYLDK LEPSKITK<B><FONT color=3D#ff0000>FE SAFLSHVVSQ =
</FONT></B>
<B>   201<FONT color=3D#ff0000> HQSLLGNIR</FONT></B>S DGKISEQSDA =
KLKEIVTNFL AGFEP
</PRE></FONT>
<P><INPUT onclick=3D"this.form.showall.value=3D'true'; return true" =
type=3Dsubmit value=3D"Show predicted peptides also">=20

<P><INPUT type=3Dsubmit value=3D"Sort Peptides By">&nbsp; <INPUT =
type=3Dradio CHECKED=20
value=3Dstartup name=3Dsort>Residue Number&nbsp; <INPUT type=3Dradio =
value=3Dmassup=20
name=3Dsort>Increasing Mass&nbsp; <INPUT type=3Dradio value=3Dmassdown=20
name=3Dsort>Decreasing Mass&nbsp; <FONT face=3D"Courier =
New,Courier,monospace"><PRE><B> Start - End     Observed    Mr(expt)   =
Mr(calc)      ppm    Miss Sequence</B>
<B><FONT color=3D#ff0000>     5 - 11      860.4987   859.4914   859.4949 =
        -4     0  R.QMSLLLR.R </FONT></B> (<A =
href=3D"http://202.116.111.27/mascot/cgi/peptide_view.pl?file=3D../data/2=
0120508/F043648.dat&amp;query=3D5&amp;hit=3D1" target=3D_blank>No =
match</A>)
<B><FONT color=3D#ff0000>    17 - 29     1553.7323  1552.7250  1552.7310 =
        -4     0  R.EAYPGDVFYLHSR.L </FONT></B> (<A =
href=3D"http://202.116.111.27/mascot/cgi/peptide_view.pl?file=3D../data/2=
0120508/F043648.dat&amp;query=3D11&amp;hit=3D1" target=3D_blank>Ions =
score 38</A>)
<B><FONT color=3D#ff0000>    85 - 98     1438.8471  1437.8398  1437.8416 =
        -1     0  K.GIRPAINVGLSVSR.V </FONT></B> (<A =
href=3D"http://202.116.111.27/mascot/cgi/peptide_view.pl?file=3D../data/2=
0120508/F043648.dat&amp;query=3D9&amp;hit=3D1" target=3D_blank>Ions =
score 20</A>)
<B><FONT color=3D#ff0000>   117 - 123     892.4973   891.4900   891.4814 =
        10     0  K.LELAQYR.E </FONT></B> (<A =
href=3D"http://202.116.111.27/mascot/cgi/peptide_view.pl?file=3D../data/2=
0120508/F043648.dat&amp;query=3D7&amp;hit=3D1" target=3D_blank>No =
match</A>)
<B><FONT color=3D#ff0000>   124 - 145    2338.1895  2337.1822  2337.1601 =
         9     0  R.EVAAFAQFGSDLDAATQQLLSR.G </FONT></B> (<A =
href=3D"http://202.116.111.27/mascot/cgi/peptide_view.pl?file=3D../data/2=
0120508/F043648.dat&amp;query=3D16&amp;hit=3D1" target=3D_blank>Ions =
score 24</A>)
<B><FONT color=3D#ff0000>   155 - 175    2309.1648  2308.1576  2308.1521 =
         2     0  K.QGQYSPMAIEEQVAVIYAGVR.G </FONT></B> (<A =
href=3D"http://202.116.111.27/mascot/cgi/peptide_view.pl?file=3D../data/2=
0120508/F043648.dat&amp;query=3D15&amp;hit=3D1" target=3D_blank>Ions =
score 4</A>)
<B><FONT color=3D#ff0000>   189 - 209    2369.2671  2368.2598  2368.2288 =
        13     0  K.FESAFLSHVVSQHQSLLGNIR.S </FONT></B> (<A =
href=3D"http://202.116.111.27/mascot/cgi/peptide_view.pl?file=3D../data/2=
0120508/F043648.dat&amp;query=3D17&amp;hit=3D1" target=3D_blank>No =
match</A>)
<P><IMG height=3D150 alt=3D"Error Distribution" =
src=3D"http://202.116.111.27/mascot/cgi/mass_error.pl?mass_error_52847065=
5758" width=3D450>
</FORM><HR>

</PRE></FONT>
<P>
<TABLE cellSpacing=3D2 cellPadding=3D1 width=3D"100%" border=3D2>
  <TBODY>
  <TR>
    <TD noWrap align=3Dmiddle><B>Mascot:</B>&nbsp; <A=20
      =
href=3D"http://www.matrixscience.com/">http://www.matrixscience.com/</A> =

  </TD></TR></TBODY></TABLE></P></BODY></HTML>

------=_NextPart_000_0000_01CD2E05.EB4479E0
Content-Type: image/gif
Content-Transfer-Encoding: base64
Content-Location: http://202.116.111.27/mascot/images/88x31_logo_white.gif

R0lGODlhWAAfANX/AMDAwP/v7//f3//Pz/+/v/+vr/+fn/+Pj/9/f/9wcP9gYP9QUP9AQP8wMP8g
IP8QEP8AAO/v/+/v79/f/9/f38/P/8/Pz7+//7+/v6+v/6+vr5+f/5+fn4+P/4+Pj39//39/f3Bw
/3BwcGBg/2BgYFBQ/1BQUEBA/0BAQDAw/zAwMCAg/yAgIBAQ/xAQEAAA/wAAAAAAAAAAAAAAAAAA
AAAAAAAAAAAAAAAAAAAAAAAAAAAAAAAAAAAAAAAAAAAAACH5BAEAAAAALAAAAABYAB8AQAb/QIBw
SCwaj8ikcslsEl0wTDHz+bxOgMrp8mpFiJFThfsyjl4j82tVLaVGk+Hq1TF2ut8jCkYRSkgcToKD
hIQUKiBCHnxEAghDBA8QQg4QBEQBQwyWQ5ICAAsBAZcACKQJEAsMQgQQk5hCAhAPlAACn0MkUYMS
HCIaABMfJychRSPEH0YbWEMXJyUhxCPSJQAb0icjH8gfeRvIxRnXxCfeGcQlFwAWIn1HLC7vQhtl
AFZ1ES0v6/QrRGSIWPlXpF6LISWuVNgA4EyaIRta9Jvw4kUcInsCDZEARcqQBQ6I0AJQAEIDIgQU
xJo1pOQqIQFUCmFQyYAQAzZBQXikqYAQ/wQQZAIgkFPIHmCFkipdyrSp06eDSLiQUDBhM3JrjFSY
Y++aMgAnXnwdUUFIwodgX1gTso/hkAgVK0w4Ma4IBxZHQMDACzCNlRJiKFokEu5EiopFrFwdYiWF
EC5rhYQ1BqbEhsN1inCE4YGIBBAo5kEdrRS0EQkwEhEp0AABAgYGeA6liUBBAgOXFDDYvUDA7t+/
LxHYzTPAb1wHHCxAsMBAgtnAf2cawsGFhSIUYOwiAtSVgwFCDphM4mmlpQQhiSgQMMBVAAEyNx1A
UtJBgQVCh2DQjoRE5yEOODDdAA+AV0oqMClgoAIQzDcTJwAE8Fp4zwEIwXQANABBTillEv9AeREu
px8LGpFm4okopqjiiiyOxoEKHg2xz2Jn8KPVPkSYA0AGeDT0EI8v5HEYWiG84BhEiAEQARueoXDd
EYv8R0QKij2GzAtuvVUCkIwJUUFFF30l2EVf2nhNVkWEBVhZRnDASBH7wUBVjhEoFkYEZ3w1BFkA
BESEYGy+1dYFH6wQaJ89HgMmlDC4cIQIMJBQRAlxWNHCOEWi5ZUzSQqhzwt1ETGHW1UKMSYRFaRQ
1h1HErEIX3ZZl2NFjo2QRglcpZBBBIehIcQIuQpzwj4tnHDRXMSKseMaHzxT0QppZNArFh/0ukI/
RqlQhAkmiNbitwBIoMKTG71ZxC1JEIDsYYqjJEUBCSB4q5dqQrSHS3s5GRDUEAmMpFNRlZBigL/i
PTCggBFqCLBMAcwyHQInDWFBpEfooi0RmzBAyiMfQhieTwdW+C8ABxCA7lAIoLKAEKGQBEF6H1n4
SSjqDpHddkS4KakRBWzCEgDyIaHvyj8FVcADRdkiU00JgNcwBLgYsQkC+pJChF4oHDFxEQnIBnTE
AauXSXswDy2ETwl8YtwQ7TVY78uNyMQgT5e0LMTEUua1swAF9MybgT8FiN8n8Emi8QALuLJAAgxI
ou4mD8h2QH4BLPBAA8tlMpwrtvmcCQgieDAnuKQXEgQAOw==

------=_NextPart_000_0000_01CD2E05.EB4479E0
Content-Type: application/octet-stream
Content-Transfer-Encoding: base64
Content-Location: http://202.116.111.27/mascot/cgi/mass_error.pl?mass_error_528470655758

R0lGODlhwgGWAMIAAP///wAAAP8AAADMAAAA/wAAAAAAAAAAACH5BAEAAAAALAAAAADCAZYAAAP+
CLrc/jDKSau9OOvNu/9gKI5kaZ5oqq5s675wLM90bd94ru987//AoHBILBqPyKRyyWw6n9CodEqt
Wq/YrHbL7Xq/4LB4TC6bz+i0es1uu9/wuHxOr9vv+Lx+z+/7/4CBgoOEhYaHiImKi4yNjhAEkQSP
lJUxk5aZmieYm555AaEBN52fplICqSajC6w0paexTakCJa6tMpKwsrxItFq7vcKmwcPGYaKhNcXH
zVu3NszO01fJM7rU2c860treTcnKr9/kht3l6EXWy+ntS7fQLdju9EbwGdDxF+f1/Tis+iSIUzAq
IAV+/hLKCCeqQkFcBDcgVEiRiKuLEitq/Nf+EB9EAAYZ6BoZSaQkkyUXzFOwEkDLlydVxmQ502VN
mClp5rS5E2cpnyh/3hzak6jQokiPKg3KVGbSpjqXOpUaFSpPqletAg1xDwPGiBomMvi1sSyHrhfu
hZQgdgFZs83esgDodR3IDm0VyIU7bG8KhgNh5OWbzS+WloQTH1bMeES8tSoGN57cAO01ypg72B2X
uTMSxJ5DD5EsurRg06iBkE7NmlPr18tqwp59mrbtF6tv+4MsT3dn3r19YwaeArRwxcQjH6fMMO1m
vMt9J6+QOzq65xOwc6hu/Zvl7B8xkByp1Wj5p1PPY91aNb379vCzvpcfnz39+/bzm5+vH33+/f3/
+YcfgPd58J0F00HSHXIMJHgXCNwtqI12EXz1QYQSltURhBkS5qAJGHZ4zIcjGCdiQiSWEOKJw6RY
IosbNccZjDSyVGNFLl4o24305CjCijx+4mMIQAZZhmEvDHmhkYIg2YKMlzEJiJNcmChlNo+xc+V1
YD0Y5Zbk0NVlLmCWI6aXZJbpHWC57KgmXEoW+eaIaHog55zCWGgnnnzpCR2fZvlpwXj9rUdgoeol
yt+hjAqI6KKONmpopJROaqmiAV4K6Z0IhvcnoBrW+SmoMb5I6m2cnlqPlZZQqaqWp7j66pemyDrr
JbfClmqu5bDKa2a7/tqrsKkFS6w3xh7+64yvyiqWbLPLQhvas9IaQy0jtkrra7axqlLtoBNwW6u3
oIZDZLjkfiukiupOuOGS7VIjaEbx5vmcg4Tmq+++/Pbr778AByzwwAQXbPDBCCes8MIMu7nQuaOG
Be92e1ZMscX0XhxxBqvl1vHED4+5sXgYZ2yyxCVzDDLKGrfM8skvxywzDO+mTPLIN7usss37rLyz
zj/DnDPQPfO8xMc4F000uEZT5/PQM0MddNRKCy11E0gvzbTWBz1dtdVbgx021U433bXZ9aat9tps
F5JPZXCncZFdb6Pxbt2e/qYWLhgpCY6gD0Xk9zsQBX5X36IZjrjgeYOheEeLi0qG4l7+Up74R5TP
iwzmlXdud5eZN84c55EPTrgDoYs8hoWpSz466J1r7vgDrZueBFq1l7Y347yfwXrvhk+Oeux8J053
3KI7vs7dyJdhrsh4ty399NRXb/312GevfRUDdD+AAt+DD373NHhP/vYoyL4BQDU3CEL4AHxP/vwL
wF8++ukXpOTvELgIv/zxC6D9IOA98Z1Pfv87YPwG6AAGGjB8CBxfAPFHu8MRZCAbal94vlKzFP1P
gBM83wM+qMAS1m+B4ouAA1EoQAiCcIXoe8jbStc/90HPhhwwXwonuMMGmA+ADBggCSsAwyEaEIQU
RB77xBGYwAyPcyBhXgeAyEMhjtBih1gM4glhqEUCbvGLVEwi7PQUvebRMHlETKERedjFE7Zxh2H0
ogpdaMI4JnFxyjhjBcd4QTSm8YhqFGEDFfjG8blwAlyMYAvhKEYcsu9BGXTiE+kWONslwYqNzAYm
M8mFBAAAOw==

------=_NextPart_000_0000_01CD2E05.EB4479E0--
