# Supplementary material for: Ischemic postconditioning influences electron transport chain protein turnover in Langendorff-perfused rat hearts
Source: PeerJ. 2016 Feb 16;4:e1706. doi: 10.7717/peerj.1706 (PMC4768691; doi:10.7717/peerj.1706)
Supplement: Supplemental Information 1 [file peerj-04-1706-s002.zip › MASCOT search results/IPo vs. 5-HD/DLD/protein_view_pl.mht]

From: <Saved by Windows Internet Explorer 7>
Subject: Mascot Search Results: Protein View
Date: Wed, 9 May 2012 17:04:35 +0800
MIME-Version: 1.0
Content-Type: multipart/related;
	type="text/html";
	boundary="----=_NextPart_000_0000_01CD2E05.CF66FE00"
X-MimeOLE: Produced By Microsoft MimeOLE V6.00.2900.5579

This is a multi-part message in MIME format.

------=_NextPart_000_0000_01CD2E05.CF66FE00
Content-Type: text/html;
	charset="Windows-1252"
Content-Transfer-Encoding: quoted-printable
Content-Location: http://202.116.111.27/mascot/cgi/protein_view.pl?file=../data/20120508/F043650.dat&hit=1

<!DOCTYPE HTML PUBLIC "-//W3C//DTD HTML 4.0 Transitional//EN">
<HTML><HEAD><TITLE>Mascot Search Results: Protein View</TITLE>
<META http-equiv=3DContent-Type content=3D"text/html; =
charset=3Dwindows-1252">
<META content=3D"MSHTML 6.00.6000.16735" name=3DGENERATOR></HEAD>
<BODY vLink=3D#0000ff aLink=3D#0000ff bgColor=3D#ffffff>
<H1><IMG height=3D31=20
src=3D"http://202.116.111.27/mascot/images/88x31_logo_white.gif" =
width=3D88=20
align=3Dtop border=3D0 NATURALSIZEFLAG=3D"3"> Mascot Search Results</H1>
<H3>Protein View</H3>
<FORM method=3Dpost><INPUT type=3Dhidden =
value=3D../data/20120508/F043650.dat=20
name=3Dfile> <INPUT type=3Dhidden value=3D1 name=3Dhit> <INPUT =
type=3Dhidden value=3Dfalse=20
name=3Dshowall> <INPUT type=3Dhidden value=3D0 name=3Dave_thresh> <INPUT =
type=3Dhidden=20
name=3D_showallfromerrortolerant> <INPUT type=3Dhidden =
name=3D_onlyerrortolerant>=20
<INPUT type=3Dhidden name=3D_noerrortolerant> <INPUT type=3Dhidden =
value=3D0.001=20
name=3D_server_mudpit_switch> <INPUT type=3Dhidden value=3D0=20
name=3D_ignoreionsscorebelow> <INPUT type=3Dhidden value=3D0.05 =
name=3D_sigthreshold>=20
<FONT face=3D"Courier New,Courier,monospace"><PRE>Match to: =
<B>gi|40786469</B> Score: <B>156</B> Expect: <B>1.7e-011</B>
<B>dihydrolipoyl dehydrogenase, mitochondrial precursor [Rattus =
norvegicus]</B>

Nominal mass (M<SUB>r</SUB>): <B>54574</B>; Calculated pI value: =
<B>7.96</B>
NCBI BLAST search of <A =
href=3D"http://www.ncbi.nlm.nih.gov/blast/Blast.cgi?ALIGNMENTS=3D50&amp;A=
LIGNMENT_VIEW=3DPairwise&amp;AUTO_FORMAT=3DSemiauto&amp;CDD_SEARCH=3Don&a=
mp;CLIENT=3Dweb&amp;COMPOSITION_BASED_STATISTICS=3Don&amp;DATABASE=3Dnr&a=
mp;DESCRIPTIONS=3D100&amp;ENTREZ_QUERY=3D(none)&amp;EXPECT=3D10&amp;FILTE=
R=3DL&amp;FORMAT_BLOCK_ON_RESPAGE=3DNone&amp;FORMAT_OBJECT=3DAlignment&am=
p;FORMAT_TYPE=3DHTML&amp;GAPCOSTS=3D11+1&amp;I_THRESH=3D0.001&amp;LAYOUT=3D=
TwoWindows&amp;MATRIX_NAME=3DBLOSUM62&amp;NCBI_GI=3Don&amp;PAGE=3DProtein=
s&amp;PROGRAM=3Dblastp&amp;QUERY=3DMQSWSRVYCSLAKKGHFNRLSHGLQGASSVPLRTYSDQ=
PIDADVTVIGSGPGGYVAAIKAAQLGFKTVCIEKNETLGGTCLNVGCIPSKALLNNSHYYHLAHGKDFASRGI=
EIPEVRLNLEKMMEQKRSAVKALTGGIAHLFKQNKVVHVNGFGKITGKNQVTATTADGSTQVIGTKNILIATG=
SEVTPFPGITIDEDTIVSSTGALSLKKVPEKLVVIGAGVIGVELGSVWQRLGADVTAVEFLGHVGGIGIDMEI=
SKNFQRILQKQGFKFKLNTKVTGATKKSDGKIDVSVEAASGGKAEVITCDVLLVCIGRRPFTQNLGLEELGIE=
LDPKGRIPVNTRFQTKIPNIFAIGDVVAGPMLAHKAEDEGIICVEGMAGGAVHIDYNCVPSVIYTHPEVAWVG=
KSEEQLKEEGVEFKVGKFPFAANSRAKTNADTDGMVKILGHKSTDRILGAHILGPGAGEMVNEAALALEYGAS=
CEDVARVCHAHPTLSEAFREANLAASFGKPINF&amp;SERVICE=3Dplain&amp;SET_DEFAULTS.x=3D=
9&amp;SET_DEFAULTS.y=3D5&amp;SHOW_OVERVIEW=3Don&amp;WORD_SIZE=3D3&amp;END=
_OF_HTTPGET=3DYes" target=3D_blank>gi|40786469</A> against nr
Unformatted <A =
href=3D"http://202.116.111.27/mascot/cgi/getseq.pl?NCBInr+gi%7c40786469+s=
eq" target=3D_blank>sequence string</A> for pasting into other =
applications

Taxonomy: <A =
href=3D"http://www.ncbi.nlm.nih.gov/Taxonomy/Browser/wwwtax.cgi?lvl=3D0&a=
mp;id=3D10116" target=3D_blank>Rattus norvegicus</A>
Links to retrieve other entries containing this sequence from NCBI =
Entrez:
<A =
href=3D"http://www.ncbi.nlm.nih.gov/entrez/query.fcgi?cmd=3Dsearch&amp;db=
=3Dprotein&amp;doptcmdl=3Dgenpept&amp;tool=3Dmascot&amp;term=3Dgi%7c81885=
266[accn]" target=3D_blank>gi|81885266</A> from <A =
href=3D"http://www.ncbi.nlm.nih.gov/Taxonomy/Browser/wwwtax.cgi?lvl=3D0&a=
mp;id=3D10116" target=3D_blank>Rattus norvegicus</A>
<A =
href=3D"http://www.ncbi.nlm.nih.gov/entrez/query.fcgi?cmd=3Dsearch&amp;db=
=3Dprotein&amp;doptcmdl=3Dgenpept&amp;tool=3Dmascot&amp;term=3Dgi%7c38303=
871[accn]" target=3D_blank>gi|38303871</A> from <A =
href=3D"http://www.ncbi.nlm.nih.gov/Taxonomy/Browser/wwwtax.cgi?lvl=3D0&a=
mp;id=3D10116" target=3D_blank>Rattus norvegicus</A>
<A =
href=3D"http://www.ncbi.nlm.nih.gov/entrez/query.fcgi?cmd=3Dsearch&amp;db=
=3Dprotein&amp;doptcmdl=3Dgenpept&amp;tool=3Dmascot&amp;term=3Dgi%7c14905=
1077[accn]" target=3D_blank>gi|149051077</A> from <A =
href=3D"http://www.ncbi.nlm.nih.gov/Taxonomy/Browser/wwwtax.cgi?lvl=3D0&a=
mp;id=3D10116" target=3D_blank>Rattus norvegicus</A>

Fixed modifications: Carbamidomethyl (C)
Variable modifications: Oxidation (M)
Cleavage by Trypsin: cuts C-term side of KR unless next residue is P
Sequence Coverage: <B>19%</B>

Matched peptides shown in <B><FONT color=3D#ff0000>Bold Red</FONT></B>

     <B>1</B> MQSWSRVYCS LAKKGHFNRL SHGLQGASSV PLRTYSDQPI DADVTVIGSG=20
<B>    51</B> PGGYVAAIKA AQLGFKTVCI EKNETLGGTC LNVGCIPSKA LLNNSHYYHL=20
<B>   101</B> AHGKDFASR<B><FONT color=3D#ff0000>G IEIPEVR</FONT></B>LNL =
EKMMEQKRSA VKALTGGIAH LFKQNKVVHV=20
<B>   151</B> NGFGKITGKN QVTATTADGS TQVIGTKNIL IATGSEVTPF PGITIDEDTI=20
<B>   201</B> VSSTGALSLK KVPEKLVVIG AGVIGVELGS VWQRLGADVT AVEFLGHVGG=20
<B>   251</B> IGIDMEISKN FQRILQKQGF KFKLNTKVTG ATKKSDGKID VSVEAASGGK=20
<B>   301</B> <B><FONT color=3D#ff0000>AEVITCDVLL VCIGRRPFTQ NLGLEELGIE =
LDPK</FONT></B>GRIPVN TRFQTKIPNI=20
<B>   351</B> FAIGDVVAGP MLAHKAEDEG IICVEGMAGG AVHIDYNCVP SVIYTHPEVA=20
<B>   401</B> WVGKSEEQLK EEGVEFK<B><FONT color=3D#ff0000>VGK =
FPFAANSR</FONT></B>AK TNADTDGMVK ILGHKSTDR<B><FONT color=3D#ff0000>I =
</FONT></B>
<B>   451<FONT color=3D#ff0000> LGAHILGPGA GEMVNEAALA LEYGASCEDV =
ARVCHAHPTL SEAFR</FONT></B>EANLA=20
<B>   501</B> ASFGKPINF
</PRE></FONT>
<P><INPUT onclick=3D"this.form.showall.value=3D'true'; return true" =
type=3Dsubmit value=3D"Show predicted peptides also">=20

<P><INPUT type=3Dsubmit value=3D"Sort Peptides By">&nbsp; <INPUT =
type=3Dradio CHECKED=20
value=3Dstartup name=3Dsort>Residue Number&nbsp; <INPUT type=3Dradio =
value=3Dmassup=20
name=3Dsort>Increasing Mass&nbsp; <INPUT type=3Dradio value=3Dmassdown=20
name=3Dsort>Decreasing Mass&nbsp; <FONT face=3D"Courier =
New,Courier,monospace"><PRE><B> Start - End     Observed    Mr(expt)   =
Mr(calc)      ppm    Miss Sequence</B>
<B><FONT color=3D#ff0000>   110 - 117     912.5183   911.5110   911.5076 =
         4     0  R.GIEIPEVR.L </FONT></B> (<A =
href=3D"http://202.116.111.27/mascot/cgi/peptide_view.pl?file=3D../data/2=
0120508/F043650.dat&amp;query=3D8&amp;hit=3D1" target=3D_blank>No =
match</A>)
<B><FONT color=3D#ff0000>   301 - 315    1717.8970  1716.8897  1716.8903 =
        -0     0  K.AEVITCDVLLVCIGR.R </FONT></B> (<A =
href=3D"http://202.116.111.27/mascot/cgi/peptide_view.pl?file=3D../data/2=
0120508/F043650.dat&amp;query=3D25&amp;hit=3D1" target=3D_blank>No =
match</A>)
<B><FONT color=3D#ff0000>   316 - 334    2169.1467  2168.1394  2168.1477 =
        -4     0  R.RPFTQNLGLEELGIELDPK.G </FONT></B> (<A =
href=3D"http://202.116.111.27/mascot/cgi/peptide_view.pl?file=3D../data/2=
0120508/F043650.dat&amp;query=3D30&amp;hit=3D1" target=3D_blank>Ions =
score 61</A>)
<B><FONT color=3D#ff0000>   418 - 428    1193.6268  1192.6195  1192.6353 =
       -13     1  K.VGKFPFAANSR.A </FONT></B> (<A =
href=3D"http://202.116.111.27/mascot/cgi/peptide_view.pl?file=3D../data/2=
0120508/F043650.dat&amp;query=3D13&amp;hit=3D1" target=3D_blank>No =
match</A>)
<B><FONT color=3D#ff0000>   421 - 428     909.4591   908.4518   908.4504 =
         2     0  K.FPFAANSR.A </FONT></B> (<A =
href=3D"http://202.116.111.27/mascot/cgi/peptide_view.pl?file=3D../data/2=
0120508/F043650.dat&amp;query=3D7&amp;hit=3D1" target=3D_blank>Ions =
score 15</A>)
<B><FONT color=3D#ff0000>   450 - 482    3354.8416  3353.8344  3353.6384 =
        58     0  R.ILGAHILGPGAGEMVNEAALALEYGASCEDVAR.V </FONT></B> (<A =
href=3D"http://202.116.111.27/mascot/cgi/peptide_view.pl?file=3D../data/2=
0120508/F043650.dat&amp;query=3D33&amp;hit=3D1" target=3D_blank>No =
match</A>)
<B><FONT color=3D#ff0000>   483 - 495    1524.7461  1523.7388  1523.7303 =
         6     0  R.VCHAHPTLSEAFR.E </FONT></B> (<A =
href=3D"http://202.116.111.27/mascot/cgi/peptide_view.pl?file=3D../data/2=
0120508/F043650.dat&amp;query=3D21&amp;hit=3D1" target=3D_blank>Ions =
score 25</A>)
<P><IMG height=3D150 alt=3D"Error Distribution" =
src=3D"http://202.116.111.27/mascot/cgi/mass_error.pl?mass_error_53382224=
0960" width=3D450>
</FORM><HR>

</PRE></FONT>
<P>
<TABLE cellSpacing=3D2 cellPadding=3D1 width=3D"100%" border=3D2>
  <TBODY>
  <TR>
    <TD noWrap align=3Dmiddle><B>Mascot:</B>&nbsp; <A=20
      =
href=3D"http://www.matrixscience.com/">http://www.matrixscience.com/</A> =

  </TD></TR></TBODY></TABLE></P></BODY></HTML>

------=_NextPart_000_0000_01CD2E05.CF66FE00
Content-Type: image/gif
Content-Transfer-Encoding: base64
Content-Location: http://202.116.111.27/mascot/images/88x31_logo_white.gif

R0lGODlhWAAfANX/AMDAwP/v7//f3//Pz/+/v/+vr/+fn/+Pj/9/f/9wcP9gYP9QUP9AQP8wMP8g
IP8QEP8AAO/v/+/v79/f/9/f38/P/8/Pz7+//7+/v6+v/6+vr5+f/5+fn4+P/4+Pj39//39/f3Bw
/3BwcGBg/2BgYFBQ/1BQUEBA/0BAQDAw/zAwMCAg/yAgIBAQ/xAQEAAA/wAAAAAAAAAAAAAAAAAA
AAAAAAAAAAAAAAAAAAAAAAAAAAAAAAAAAAAAAAAAAAAAACH5BAEAAAAALAAAAABYAB8AQAb/QIBw
SCwaj8ikcslsEl0wTDHz+bxOgMrp8mpFiJFThfsyjl4j82tVLaVGk+Hq1TF2ut8jCkYRSkgcToKD
hIQUKiBCHnxEAghDBA8QQg4QBEQBQwyWQ5ICAAsBAZcACKQJEAsMQgQQk5hCAhAPlAACn0MkUYMS
HCIaABMfJychRSPEH0YbWEMXJyUhxCPSJQAb0icjH8gfeRvIxRnXxCfeGcQlFwAWIn1HLC7vQhtl
AFZ1ES0v6/QrRGSIWPlXpF6LISWuVNgA4EyaIRta9Jvw4kUcInsCDZEARcqQBQ6I0AJQAEIDIgQU
xJo1pOQqIQFUCmFQyYAQAzZBQXikqYAQ/wQQZAIgkFPIHmCFkipdyrSp06eDSLiQUDBhM3JrjFSY
Y++aMgAnXnwdUUFIwodgX1gTso/hkAgVK0w4Ma4IBxZHQMDACzCNlRJiKFokEu5EiopFrFwdYiWF
EC5rhYQ1BqbEhsN1inCE4YGIBBAo5kEdrRS0EQkwEhEp0AABAgYGeA6liUBBAgOXFDDYvUDA7t+/
LxHYzTPAb1wHHCxAsMBAgtnAf2cawsGFhSIUYOwiAtSVgwFCDphM4mmlpQQhiSgQMMBVAAEyNx1A
UtJBgQVCh2DQjoRE5yEOODDdAA+AV0oqMClgoAIQzDcTJwAE8Fp4zwEIwXQANABBTillEv9AeREu
px8LGpFm4okopqjiiiyOxoEKHg2xz2Jn8KPVPkSYA0AGeDT0EI8v5HEYWiG84BhEiAEQARueoXDd
EYv8R0QKij2GzAtuvVUCkIwJUUFFF30l2EVf2nhNVkWEBVhZRnDASBH7wUBVjhEoFkYEZ3w1BFkA
BESEYGy+1dYFH6wQaJ89HgMmlDC4cIQIMJBQRAlxWNHCOEWi5ZUzSQqhzwt1ETGHW1UKMSYRFaRQ
1h1HErEIX3ZZl2NFjo2QRglcpZBBBIehIcQIuQpzwj4tnHDRXMSKseMaHzxT0QppZNArFh/0ukI/
RqlQhAkmiNbitwBIoMKTG71ZxC1JEIDsYYqjJEUBCSB4q5dqQrSHS3s5GRDUEAmMpFNRlZBigL/i
PTCggBFqCLBMAcwyHQInDWFBpEfooi0RmzBAyiMfQhieTwdW+C8ABxCA7lAIoLKAEKGQBEF6H1n4
SSjqDpHddkS4KakRBWzCEgDyIaHvyj8FVcADRdkiU00JgNcwBLgYsQkC+pJChF4oHDFxEQnIBnTE
AauXSXswDy2ETwl8YtwQ7TVY78uNyMQgT5e0LMTEUua1swAF9MybgT8FiN8n8Emi8QALuLJAAgxI
ou4mD8h2QH4BLPBAA8tlMpwrtvmcCQgieDAnuKQXEgQAOw==

------=_NextPart_000_0000_01CD2E05.CF66FE00
Content-Type: application/octet-stream
Content-Transfer-Encoding: base64
Content-Location: http://202.116.111.27/mascot/cgi/mass_error.pl?mass_error_533822240960

R0lGODlhwgGWAMIAAP///wAAAP8AAADMAAAA/wAAAAAAAAAAACH5BAEAAAAALAAAAADCAZYAAAP+
CLrc/jDKSau9OOvNu/9gKI5kaZ5oqq5s675wLM90bd94ru987//AoHBILBqPyKRyyWw6n9CodEqt
Wq/YrHbL7Xq/4LB4TC6bz+i0es1uu9/wuHxOr9vv+Lx+z+/7/4CBgoOEhYaHiImKi4yNjhAEkQSP
lJUxk5aZXwKcWZiaoFqcAiYBpgE3n6GrVaMlqAuwNKqstW+ysTW0try9kru9wbbAwsVjp6a6xstl
uBjIss4YxMzVWsjPDqjSFtTW31TcFdgA0Rve4OlP0OIP5uYUv/KRDL/1kvf0C/b7+P36CvgF9DcQ
IACBBwkmNIiwoUKHDB9KjEhRFUSLEzFWzKf+sSPHj/88hgRZUGRJkgtNpkSJ8Ma2XBrQqZu5hJyG
lwraSZBJs2cRXDobwMMZ06fRJkCfJYN57qhTJbCCruD5tCoOdksvWd0apyXXrzlszqAKtuyKpLPM
qq2BduzatzKi2iALt64HrFJP0LXLN4nXvoCl7A1MWJvhtIUTb2jrVrFjpVkRP55sZDDlyzIsY96s
4i/nz8pAi041urRk06hbaE7Nelprx3lTeH5dNzaL1bSd2p6au/BuBqdyir2Au7dPdhfefShunPC2
4E2b9x1uQW7O6NJrA8/ALe88eSwzht84svxJ8yvRXxyvcr168e/Jn5+fnr57+/Dxy6/P/37+//z/
GXTXdslB8FtA2dnF2ATOwJMBcwmCQ50E0Ah3IIIRZjgBhBoyc6EJHHZYzIcjzCaibjqEeGIwJJKg
4oq2IHcajBq+SCMrLZZ441Y56rhjVT0up9CPRwUJgo1EWiJjY0lmh2STjUhjJHZQqmNdOaFVaeV1
XMJgopYjdjllUWCmg1eWZb72ZJpvrcmmWm4y4cqbb8S5xJx0qvHlAniK0kmebVDVJ6CACfonoRL6
OMGgiHqIZQg8MdpomF16EOmhky7j4DTfAejfp56Guh+oo/ZJanuiojpqquy1Gp+qsLqqX6zozbBp
B3aWIWmmKNzKQa5k7MrrCUQtNyyPijr+JiygwFqzbJ7NVvNsmnseG1i01n6DbbbVbMvtMt5+W0y4
4g4zZLmEkYvuMOsqpi4E07YLyLsPxCuvH/Q6YO+9fOTLryOdBizwwAQXbPDBCCes8MIMN+zwwxBH
LPHEFE8RoooYu5jskRpvbGnHImTscRMXgwypycaOjCvKH6v8K8stR1Gyy1RyHDLMK9P8IM4v67yz
YD67FjRxQ3fDc80xn1x0BSLLvHQ8R5Op9M1Pb1j1TlH/TPW/XHft9dddQFfpoy8AFVmDZQuVFdos
iE322GNSGNnbbJ+19tlCuSC223VzMRTZxdrNlFzKtb0gUYGXAhPigL/d6+CFYxn3YZL+L9745JQz
Xvl1mP8QueZnOc55Lr6+0jiBm4v++Oent0C4mK2Hznrpj2/HethL3e76YbqrEA10vadwJeO0K/7o
8LELH0vupDPlO9vBYzG786GjHj2xg19OPfawX2/88d1v//30Y/ue/ejlX0G+6rVX6r3p4aPP/ght
ES8+/BYm874I9Wuffu39K144LBe53ZXPfgY8HQKVl7f1MTBz/nsg7FKXuPGJboF+wxvqDBecCsHN
deTgW97strcR3u8VYjkcB3OnwROiMCo26RvYZkjDGtrwhjjMoQ53CIAB+HAACgBiEIPowxr8cAFH
5CH/XHiT/EWgR0LsYQ+BWMQoRhHjBlaU4hCVCAL9TclB7chRFqkoxStCIIlUFGIakVjEMprxAWZ8
oxuH2MYqcrFyMPydHp9oPQuZcANjLCMRIzBGNU6Rjkg8pBbP2AA5KnKNgiSjEl+CNu/1b4Mt+qEh
t8jJRmpykZ1cpCQnEEdCJjKQo9zhUIBnNgr1sRwi7MAos8gAOZaylo08JQVuyUhEIjKVOuydDDHZ
PPd5YJOBDGUoeclJYDqAmXA0ZB0jycXC6a+Y8wPj8QRYgWRqMYnR3GQiPSnOM35Sk7Z8pDqVicNV
bnOProTl3cDXBmje0Rr2vCcVEgAAOw==

------=_NextPart_000_0000_01CD2E05.CF66FE00--
