# Supplementary material for: Ischemic postconditioning influences electron transport chain protein turnover in Langendorff-perfused rat hearts
Source: PeerJ. 2016 Feb 16;4:e1706. doi: 10.7717/peerj.1706 (PMC4768691; doi:10.7717/peerj.1706)
Supplement: Supplemental Information 1 [file peerj-04-1706-s002.zip › MASCOT search results/IPo vs. 5-HD/GRP75/protein_view_pl.mht]

From: <Saved by Windows Internet Explorer 7>
Subject: Mascot Search Results: Protein View
Date: Tue, 8 May 2012 22:52:38 +0800
MIME-Version: 1.0
Content-Type: multipart/related;
	type="text/html";
	boundary="----=_NextPart_000_0000_01CD2D6D.448674C0"
X-MimeOLE: Produced By Microsoft MimeOLE V6.00.2900.5579

This is a multi-part message in MIME format.

------=_NextPart_000_0000_01CD2D6D.448674C0
Content-Type: text/html;
	charset="Windows-1252"
Content-Transfer-Encoding: quoted-printable
Content-Location: http://202.116.111.27/mascot/cgi/protein_view.pl?file=../data/20120508/F043548.dat&hit=1

<!DOCTYPE HTML PUBLIC "-//W3C//DTD HTML 4.0 Transitional//EN">
<HTML><HEAD><TITLE>Mascot Search Results: Protein View</TITLE>
<META http-equiv=3DContent-Type content=3D"text/html; =
charset=3Dwindows-1252">
<META content=3D"MSHTML 6.00.6000.16735" name=3DGENERATOR></HEAD>
<BODY vLink=3D#0000ff aLink=3D#0000ff bgColor=3D#ffffff>
<H1><IMG height=3D31=20
src=3D"http://202.116.111.27/mascot/images/88x31_logo_white.gif" =
width=3D88=20
align=3Dtop border=3D0 NATURALSIZEFLAG=3D"3"> Mascot Search Results</H1>
<H3>Protein View</H3>
<FORM method=3Dpost><INPUT type=3Dhidden =
value=3D../data/20120508/F043548.dat=20
name=3Dfile> <INPUT type=3Dhidden value=3D1 name=3Dhit> <INPUT =
type=3Dhidden value=3Dfalse=20
name=3Dshowall> <INPUT type=3Dhidden value=3D0 name=3Dave_thresh> <INPUT =
type=3Dhidden=20
name=3D_showallfromerrortolerant> <INPUT type=3Dhidden =
name=3D_onlyerrortolerant>=20
<INPUT type=3Dhidden name=3D_noerrortolerant> <INPUT type=3Dhidden =
value=3D0.001=20
name=3D_server_mudpit_switch> <INPUT type=3Dhidden value=3D0=20
name=3D_ignoreionsscorebelow> <INPUT type=3Dhidden value=3D0.05 =
name=3D_sigthreshold>=20
<FONT face=3D"Courier New,Courier,monospace"><PRE>Match to: =
<B>gi|1000439</B> Score: <B>194</B> Expect: <B>2.7e-015</B>
<B>grp75 [Rattus sp.]</B>

Nominal mass (M<SUB>r</SUB>): <B>73984</B>; Calculated pI value: =
<B>5.87</B>
NCBI BLAST search of <A =
href=3D"http://www.ncbi.nlm.nih.gov/blast/Blast.cgi?ALIGNMENTS=3D50&amp;A=
LIGNMENT_VIEW=3DPairwise&amp;AUTO_FORMAT=3DSemiauto&amp;CDD_SEARCH=3Don&a=
mp;CLIENT=3Dweb&amp;COMPOSITION_BASED_STATISTICS=3Don&amp;DATABASE=3Dnr&a=
mp;DESCRIPTIONS=3D100&amp;ENTREZ_QUERY=3D(none)&amp;EXPECT=3D10&amp;FILTE=
R=3DL&amp;FORMAT_BLOCK_ON_RESPAGE=3DNone&amp;FORMAT_OBJECT=3DAlignment&am=
p;FORMAT_TYPE=3DHTML&amp;GAPCOSTS=3D11+1&amp;I_THRESH=3D0.001&amp;LAYOUT=3D=
TwoWindows&amp;MATRIX_NAME=3DBLOSUM62&amp;NCBI_GI=3Don&amp;PAGE=3DProtein=
s&amp;PROGRAM=3Dblastp&amp;QUERY=3DMISASRAAAARLVGTTASRSPAAARHQDGWNGLSHEAF=
RFVSRRDYASEAIKGAVVGIDLGTTNSCVAVMEGKQAKVLENAEGARTTPSVVAFTPDGERLVGMPAKRQAVT=
NPNNTFYATKRLIGRRYDDPEVQKDTKNVPFKIVRASNGDAWVEAHGKLYSPSQIGAFVLMKMKETAENYLGH=
TAKNAVITVPAYFNDSQRQATKDAGQISGLNVLRVINEPTAAALAYGLDKSEDKVIAVYDLGGGTFDISILEI=
QKGVFEVKSTNGDTFLGGEDFDQALLRHIVKEFKRETGVDLTKDNMALQRVREAAEKAKCELSSSVQTDINLP=
YLTMDASGPKHLNMKLTRAQFEGIVTDLIKRTIAPCQKAMQDAEVSKSDIGEVILVGGMTRMPKVQQTVQDLF=
GRAPSKAVNPDEAVAIGAAIQGGVLAGDVTDVLLLDVTPLSLGIETLGGVFTKLINRNTTIPTKKSQVFSTAA=
DGQTQVEIKVCQGEREMAGDNKLLGQFTLIGIPPAPRGVPQIEVTFDIDANGIVHVSAKDKGTGREQQIVIQS=
SGGLSKDDIENMVKNAEKYAEEDRRKKERVEAVNMAEGIIHDTETKMEEFKDQLPADECNKLKEEISKMRELL=
ARKDSETGENIRQAASSLQQASLKLFEMAYKKMASEREGSGSSSTGEQKEDQKEEKQ&amp;SERVICE=3Dp=
lain&amp;SET_DEFAULTS.x=3D9&amp;SET_DEFAULTS.y=3D5&amp;SHOW_OVERVIEW=3Don=
&amp;WORD_SIZE=3D3&amp;END_OF_HTTPGET=3DYes" =
target=3D_blank>gi|1000439</A> against nr
Unformatted <A =
href=3D"http://202.116.111.27/mascot/cgi/getseq.pl?NCBInr+gi%7c1000439+se=
q" target=3D_blank>sequence string</A> for pasting into other =
applications

Taxonomy: <A =
href=3D"http://www.ncbi.nlm.nih.gov/Taxonomy/Browser/wwwtax.cgi?lvl=3D0&a=
mp;id=3D10118" target=3D_blank>Rattus sp</A>

Fixed modifications: Carbamidomethyl (C)
Variable modifications: Oxidation (M)
Cleavage by Trypsin: cuts C-term side of KR unless next residue is P
Sequence Coverage: <B>15%</B>

Matched peptides shown in <B><FONT color=3D#ff0000>Bold Red</FONT></B>

     <B>1</B> MISASRAAAA RLVGTTASRS PAAARHQDGW NGLSHEAFRF VSRRDYASEA=20
<B>    51</B> IKGAVVGIDL GTTNSCVAVM EGKQAK<B><FONT color=3D#ff0000>VLEN =
AEGARTTPSV VAFTPDGER</FONT></B>L=20
<B>   101</B> VGMPAKRQAV TNPNNTFYAT KRLIGRRYDD PEVQKDTKNV PFKIVRASNG=20
<B>   151</B> DAWVEAHGKL YSPSQIGAFV LMKMKETAEN YLGHTAK<B><FONT =
color=3D#ff0000>NAV ITVPAYFNDS </FONT></B>
<B>   201<FONT color=3D#ff0000> QR</FONT></B>QATK<B><FONT =
color=3D#ff0000>DAGQ ISGLNVLR</FONT></B>VI NEPTAAALAY GLDKSEDKVI =
AVYDLGGGTF=20
<B>   251</B> DISILEIQKG VFEVKSTNGD TFLGGEDFDQ ALLRHIVKEF KRETGVDLTK=20
<B>   301</B> DNMALQRVRE AAEKAKCELS SSVQTDINLP YLTMDASGPK =
HLNMKLTR<B><FONT color=3D#ff0000>AQ </FONT></B>
<B>   351<FONT color=3D#ff0000> FEGIVTDLIK R</FONT></B>TIAPCQKAM =
QDAEVSK<B><FONT color=3D#ff0000>SDI GEVILVGGMT R</FONT></B>MPK<B><FONT =
color=3D#ff0000>VQQTVQ </FONT></B>
<B>   401<FONT color=3D#ff0000> DLFGR</FONT></B>APSKA VNPDEAVAIG =
AAIQGGVLAG DVTDVLLLDV TPLSLGIETL=20
<B>   451</B> GGVFTKLINR NTTIPTKKSQ VFSTAADGQT QVEIKVCQGE =
REMAGDNK<B><FONT color=3D#ff0000>LL </FONT></B>
<B>   501<FONT color=3D#ff0000> GQFTLIGIPP APR</FONT></B>GVPQIEV =
TFDIDANGIV HVSAKDKGTG REQQIVIQSS=20
<B>   551</B> GGLSKDDIEN MVKNAEKYAE EDRRKKERVE AVNMAEGIIH DTETKMEEFK=20
<B>   601</B> DQLPADECNK LKEEISKMRE LLARKDSETG ENIRQAASSL QQASLKLFEM=20
<B>   651</B> AYKKMASERE GSGSSSTGEQ KEDQKEEKQ
</PRE></FONT>
<P><INPUT onclick=3D"this.form.showall.value=3D'true'; return true" =
type=3Dsubmit value=3D"Show predicted peptides also">=20

<P><INPUT type=3Dsubmit value=3D"Sort Peptides By">&nbsp; <INPUT =
type=3Dradio CHECKED=20
value=3Dstartup name=3Dsort>Residue Number&nbsp; <INPUT type=3Dradio =
value=3Dmassup=20
name=3Dsort>Increasing Mass&nbsp; <INPUT type=3Dradio value=3Dmassdown=20
name=3Dsort>Decreasing Mass&nbsp; <FONT face=3D"Courier =
New,Courier,monospace"><PRE><B> Start - End     Observed    Mr(expt)   =
Mr(calc)      ppm    Miss Sequence</B>
<B><FONT color=3D#ff0000>    77 - 85      958.5034   957.4961   957.4879 =
         9     0  K.VLENAEGAR.T </FONT></B> (<A =
href=3D"http://202.116.111.27/mascot/cgi/peptide_view.pl?file=3D../data/2=
0120508/F043548.dat&amp;query=3D2&amp;hit=3D1" target=3D_blank>No =
match</A>)
<B><FONT color=3D#ff0000>    86 - 99     1476.7290  1475.7217  1475.7256 =
        -3     0  R.TTPSVVAFTPDGER.L </FONT></B> (<A =
href=3D"http://202.116.111.27/mascot/cgi/peptide_view.pl?file=3D../data/2=
0120508/F043548.dat&amp;query=3D10&amp;hit=3D1" target=3D_blank>Ions =
score 14</A>)
<B><FONT color=3D#ff0000>   188 - 202    1694.8362  1693.8290  1693.8424 =
        -8     0  K.NAVITVPAYFNDSQR.Q </FONT></B> (<A =
href=3D"http://202.116.111.27/mascot/cgi/peptide_view.pl?file=3D../data/2=
0120508/F043548.dat&amp;query=3D15&amp;hit=3D1" target=3D_blank>Ions =
score 41</A>)
<B><FONT color=3D#ff0000>   207 - 218    1242.6703  1241.6630  1241.6728 =
        -8     0  K.DAGQISGLNVLR.V </FONT></B> (<A =
href=3D"http://202.116.111.27/mascot/cgi/peptide_view.pl?file=3D../data/2=
0120508/F043548.dat&amp;query=3D5&amp;hit=3D1" target=3D_blank>No =
match</A>)
<B><FONT color=3D#ff0000>   349 - 361    1489.8210  1488.8137  1488.8300 =
       -11     1  R.AQFEGIVTDLIKR.T </FONT></B> (<A =
href=3D"http://202.116.111.27/mascot/cgi/peptide_view.pl?file=3D../data/2=
0120508/F043548.dat&amp;query=3D11&amp;hit=3D1" target=3D_blank>No =
match</A>)
<B><FONT color=3D#ff0000>   378 - 391    1446.7447  1445.7374  1445.7548 =
       -12     0  K.SDIGEVILVGGMTR.M </FONT></B> (<A =
href=3D"http://202.116.111.27/mascot/cgi/peptide_view.pl?file=3D../data/2=
0120508/F043548.dat&amp;query=3D8&amp;hit=3D1" target=3D_blank>No =
match</A>)
<B><FONT color=3D#ff0000>   395 - 405    1290.6738  1289.6666  1289.6728 =
        -5     0  K.VQQTVQDLFGR.A </FONT></B> (<A =
href=3D"http://202.116.111.27/mascot/cgi/peptide_view.pl?file=3D../data/2=
0120508/F043548.dat&amp;query=3D7&amp;hit=3D1" target=3D_blank>Ions =
score 32</A>)
<B><FONT color=3D#ff0000>   499 - 513    1592.9320  1591.9247  1591.9450 =
       -13     0  K.LLGQFTLIGIPPAPR.G </FONT></B> (<A =
href=3D"http://202.116.111.27/mascot/cgi/peptide_view.pl?file=3D../data/2=
0120508/F043548.dat&amp;query=3D12&amp;hit=3D1" target=3D_blank>Ions =
score 32</A>)
<P><IMG height=3D150 alt=3D"Error Distribution" =
src=3D"http://202.116.111.27/mascot/cgi/mass_error.pl?mass_error_32977626=
6191" width=3D450>
</FORM><HR>

</PRE></FONT>
<P>
<TABLE cellSpacing=3D2 cellPadding=3D1 width=3D"100%" border=3D2>
  <TBODY>
  <TR>
    <TD noWrap align=3Dmiddle><B>Mascot:</B>&nbsp; <A=20
      =
href=3D"http://www.matrixscience.com/">http://www.matrixscience.com/</A> =

  </TD></TR></TBODY></TABLE></P></BODY></HTML>

------=_NextPart_000_0000_01CD2D6D.448674C0
Content-Type: image/gif
Content-Transfer-Encoding: base64
Content-Location: http://202.116.111.27/mascot/images/88x31_logo_white.gif

R0lGODlhWAAfANX/AMDAwP/v7//f3//Pz/+/v/+vr/+fn/+Pj/9/f/9wcP9gYP9QUP9AQP8wMP8g
IP8QEP8AAO/v/+/v79/f/9/f38/P/8/Pz7+//7+/v6+v/6+vr5+f/5+fn4+P/4+Pj39//39/f3Bw
/3BwcGBg/2BgYFBQ/1BQUEBA/0BAQDAw/zAwMCAg/yAgIBAQ/xAQEAAA/wAAAAAAAAAAAAAAAAAA
AAAAAAAAAAAAAAAAAAAAAAAAAAAAAAAAAAAAAAAAAAAAACH5BAEAAAAALAAAAABYAB8AQAb/QIBw
SCwaj8ikcslsEl0wTDHz+bxOgMrp8mpFiJFThfsyjl4j82tVLaVGk+Hq1TF2ut8jCkYRSkgcToKD
hIQUKiBCHnxEAghDBA8QQg4QBEQBQwyWQ5ICAAsBAZcACKQJEAsMQgQQk5hCAhAPlAACn0MkUYMS
HCIaABMfJychRSPEH0YbWEMXJyUhxCPSJQAb0icjH8gfeRvIxRnXxCfeGcQlFwAWIn1HLC7vQhtl
AFZ1ES0v6/QrRGSIWPlXpF6LISWuVNgA4EyaIRta9Jvw4kUcInsCDZEARcqQBQ6I0AJQAEIDIgQU
xJo1pOQqIQFUCmFQyYAQAzZBQXikqYAQ/wQQZAIgkFPIHmCFkipdyrSp06eDSLiQUDBhM3JrjFSY
Y++aMgAnXnwdUUFIwodgX1gTso/hkAgVK0w4Ma4IBxZHQMDACzCNlRJiKFokEu5EiopFrFwdYiWF
EC5rhYQ1BqbEhsN1inCE4YGIBBAo5kEdrRS0EQkwEhEp0AABAgYGeA6liUBBAgOXFDDYvUDA7t+/
LxHYzTPAb1wHHCxAsMBAgtnAf2cawsGFhSIUYOwiAtSVgwFCDphM4mmlpQQhiSgQMMBVAAEyNx1A
UtJBgQVCh2DQjoRE5yEOODDdAA+AV0oqMClgoAIQzDcTJwAE8Fp4zwEIwXQANABBTillEv9AeREu
px8LGpFm4okopqjiiiyOxoEKHg2xz2Jn8KPVPkSYA0AGeDT0EI8v5HEYWiG84BhEiAEQARueoXDd
EYv8R0QKij2GzAtuvVUCkIwJUUFFF30l2EVf2nhNVkWEBVhZRnDASBH7wUBVjhEoFkYEZ3w1BFkA
BESEYGy+1dYFH6wQaJ89HgMmlDC4cIQIMJBQRAlxWNHCOEWi5ZUzSQqhzwt1ETGHW1UKMSYRFaRQ
1h1HErEIX3ZZl2NFjo2QRglcpZBBBIehIcQIuQpzwj4tnHDRXMSKseMaHzxT0QppZNArFh/0ukI/
RqlQhAkmiNbitwBIoMKTG71ZxC1JEIDsYYqjJEUBCSB4q5dqQrSHS3s5GRDUEAmMpFNRlZBigL/i
PTCggBFqCLBMAcwyHQInDWFBpEfooi0RmzBAyiMfQhieTwdW+C8ABxCA7lAIoLKAEKGQBEF6H1n4
SSjqDpHddkS4KakRBWzCEgDyIaHvyj8FVcADRdkiU00JgNcwBLgYsQkC+pJChF4oHDFxEQnIBnTE
AauXSXswDy2ETwl8YtwQ7TVY78uNyMQgT5e0LMTEUua1swAF9MybgT8FiN8n8Emi8QALuLJAAgxI
ou4mD8h2QH4BLPBAA8tlMpwrtvmcCQgieDAnuKQXEgQAOw==

------=_NextPart_000_0000_01CD2D6D.448674C0
Content-Type: application/octet-stream
Content-Transfer-Encoding: base64
Content-Location: http://202.116.111.27/mascot/cgi/mass_error.pl?mass_error_329776266191

R0lGODlhwgGWAMIAAP///wAAAP8AAADMAAAA/wAAAAAAAAAAACH5BAEAAAAALAAAAADCAZYAAAP+
CLrc/jDKSau9OOvNu/9gKI5kaZ5oqq5s675wLM90bd94ru987//AoHBILBqPyKRyyWw6n9CodEqt
Wq/YrHbL7Xq/4LB4TC6bz+i0es1uu9/wuHxOr9vv+Lx+z+/7/2ABDYKAhYZWAYQKgoqHjo9JjAuK
jZCWl0CUk5icnTuaixUEo6SlBAylqKSqo6ynC6mwq7KttK8KsbizurW8twC5wLvCvcS/wcjDycXL
x8rPzNDO0dTT1q7Yttm+28bdzd/SOaAAlRa/nunqGo2SG+jr8YaJiRn09aEc8PL8fO02pwQI7Ecw
jzlzLwIOLMiwoQaFAhxKnChhH8WLae4hXBH+DKPHMxtlWPxIMhA9gCVTjgkZY6TKl4g01nAJs6Yj
mjZzNrmHUqdPKf9o4PxJdEhQGB2LKj1CiCWLoUuj6tB4UqTUq3agYt0qg+dMrmA/MXCqQmvYsyiO
WkXLdkbTnm3jtqCKz0VSuXixmM3LV8nevoAhHPwauHAHtWsNK7ZXlfDix0j+Qp4slLLlH3cva74h
ebPnE50/ixYRevRlshdKm57sDoTq1VhROyDn4TXsqLJnb3J9e3HuQbszmBoerlrxa9qSc1PujTk4
5+KgG5eOfLn15tefZ4++fXr36tjDaxfPPfyH38HRQ7DduyhVDK0/sG8PWH2E+fR9eq2cv/7+WMf9
5YUYUgH2NWBCBRrYGFLDJOjgOQ/iZZ8J+EVogUARqTMhhRbGgOE6G5ZQYYcTfAhiDiOSSNF7/Kno
Ii4vhhWiaw3GiJsOKdpY0Iwj5KgjQTyG4KM6JtrI4gxDplPkjzgk6cmSKg7WIpNEvZUPklQqZWU5
ItWYpU1bBqnPl1XSBSCZ/TmJZltqrolWm26GBWecXM35BpQP4tlEZuvomaCfTtjpBqABEsqEoHRK
hWiiSy3KqDyVbOjooxr+M+GklHbSGm2pZcoWOagNZ8pxpFJX6nenkuedquCN52p5r64aa6uw1iqr
rbTeuupc+4H6jqdo+foQsGdZOiaxGxj+2o9MVw6LrAbKRoWphdE2+uxn016LEZ9uVhtYtpZ5Cxi4
lInrg7l3kKttBuhmte4S7dah7rsSzUtvQ/beW1C++sYj6r8AByzwwAQXbPDBCCes8MIMN+zwwxBH
LDHDU6j22sW8yZdxbRt3gLHGIHMcsscVj3ysyCiTbPKvKzub8skqv8yyzHu2LFzHMOc8c8w86+xy
zzv7fLPNS1iMc9BI/yw0Bh/TPLTTTB+tdNKHEt2p1RBiLYrUTwM99dddL3011P2WbfbZaAMJ3H9s
w9EOPsxyGQclva79qbGhaCJmTOnJ/d/eVdQ1mN6f+k143sGtEd8mXnGakeFVHe53sX3+Sw44FVJa
7nbljCcuI+eIN8tGpA9surlumhd+pemOq3Egl60/jnrnooOFN+y0v8EpKIuP3jfuoRdbd9u1u84T
swtePgXydU3ufNrQRy/99NRXb/312H80wPYDKNC9995vXwP32ccQOwdNLWh3B98D0L348C/QPgzt
z1/+CvU0f97vpX9Qv/sAfB8FyBfA772vfuIrIAT+54ADgi+B8bufBSSRPrpZMAJHqeD6NPA/ARrQ
fgzooAHdN0IRgq+B8nsABEn4wABKsAIUBE7qdMO/ZoWIeyM8oQ4bgEMBhpCHKQRhAwkIxBa20Icv
lADvIvc2Jbatgq+zABIZmEIU/vBkilV0oRRVGMQuIjGJgskdYkKSQcMRj4Mn7GAWsbhDAGLxixIQ
IgsV6EI4gtFu7sifGDEIOsH5r4tpTKAKV8jG8OUwAkRE4QoJ6cY79i8feiyH4PRHw17lEQ32k6Mj
X5LJTY4hAQA7

------=_NextPart_000_0000_01CD2D6D.448674C0--
