# Supplementary material for: Ischemic postconditioning influences electron transport chain protein turnover in Langendorff-perfused rat hearts
Source: PeerJ. 2016 Feb 16;4:e1706. doi: 10.7717/peerj.1706 (PMC4768691; doi:10.7717/peerj.1706)
Supplement: Supplemental Information 1 [file peerj-04-1706-s002.zip › MASCOT search results/IPo vs. 5-HD/IMMT/Protein Summary Report (__-data-20120508-F043520_dat).mht]

From: <Saved by Windows Internet Explorer 7>
Subject: Protein Summary Report (../data/20120508/F043520.dat)
Date: Tue, 8 May 2012 22:42:51 +0800
MIME-Version: 1.0
Content-Type: multipart/related;
	type="text/html";
	boundary="----=_NextPart_000_0000_01CD2D6B.E6BF9C00"
X-MimeOLE: Produced By Microsoft MimeOLE V6.00.2900.5579

This is a multi-part message in MIME format.

------=_NextPart_000_0000_01CD2D6B.E6BF9C00
Content-Type: text/html;
	charset="utf-8"
Content-Transfer-Encoding: quoted-printable
Content-Location: http://202.116.111.27/mascot/cgi/master_results.pl?file=..%2Fdata%2F20120508%2FF043520.dat&REPTYPE=protein&_sigthreshold=0.05&REPORT=10&_server_mudpit_switch=99999999&_ignoreionsscorebelow=0&_showsubsets=0&_showpopups=TRUE&_sortunassigned=scoredown&_requireboldred=0

=EF=BB=BF<!DOCTYPE HTML PUBLIC "-//W3C//DTD HTML 4.0 Transitional//EN">
<HTML><HEAD><TITLE>Protein Summary Report =
(../data/20120508/F043520.dat)</TITLE>
<META http-equiv=3DContent-Type content=3D"text/html; charset=3Dutf-8">
<STYLE type=3Dtext/css>.tooltip {
	LEFT: 0px; VISIBILITY: hidden; POSITION: absolute; TOP: 0px
}
</STYLE>

<SCRIPT language=3DJavaScript=20
src=3D"http://202.116.111.27/mascot/templates/browser.js"=20
type=3Dtext/javascript></SCRIPT>

<SCRIPT language=3DJavaScript>=0A=
<!-- Begin hiding Javascript from old browsers.=0A=
 =0A=
  var arrayReady=3D0;=0A=
  =0A=
  if (document.images){=0A=
    redBall =3D new Image();=0A=
    redBall.src =3D "../images/red_ball_white.gif";  =0A=
    cyanBall =3D new Image();=0A=
    cyanBall.src =3D "../images/cyan_ball_white.gif";  =0A=
  }=0A=
  =0A=
  function cover(hit,query,protSeq){=0A=
    document.Results.OV_Title.value =3D queryTitle[query];=0A=
    document.Results.OV_Accession.value =3D protName[hit];=0A=
    document.Results.OV_Sequence.value =3D protSeq;=0A=
    if (hit =3D=3D 0) {=0A=
      self.status =3D queryTitle[query];=0A=
    } else {=0A=
      self.status =3D protName[hit] + ": " + protSeq;=0A=
    }=0A=
    if (protSeq !=3D "" && document.fred && arrayReady =3D=3D 1){=0A=
      var i =3D 0;=0A=
      var element =3D 0;=0A=
      element =3D eval(protSeq+"["+i+"]");=0A=
      while(element) {=0A=
        document.images[element].src =3D redBall.src;=0A=
        i++;=0A=
        element =3D eval(protSeq+"["+i+"]");=0A=
      }=0A=
    }=0A=
  }=0A=
=0A=
  function uncover(hit,query,protSeq){=0A=
    document.Results.OV_Title.value =3D "-Query-";=0A=
    document.Results.OV_Accession.value=3D"-Accession-";=0A=
    document.Results.OV_Sequence.value=3D"-Sequence-";=0A=
    self.status=3D"";=0A=
    if (protSeq !=3D "" && document.fred && arrayReady =3D=3D 1){=0A=
      var i =3D 0;=0A=
      var element =3D 0;=0A=
      element =3D eval(protSeq+"["+i+"]");=0A=
      while(element) {=0A=
        document.images[element].src =3D cyanBall.src;=0A=
        i++;=0A=
        element =3D eval(protSeq+"["+i+"]");=0A=
      }=0A=
    }=0A=
  }=0A=
=0A=
  function checkQuery(checkState,numChecks,form){=0A=
    if (numChecks =3D=3D 1){=0A=
      form.QUE.checked =3D checkState;=0A=
    } else {=0A=
      for (var i =3D 0; i < form.elements.length; i++) {=0A=
        if (form.elements[i].name =3D=3D "QUE"){=0A=
          form.elements[i].checked =3D checkState;=0A=
        }=0A=
      }=0A=
    }=0A=
  }=0A=
=0A=
  function SaveClicks(checkBox,form){=0A=
    if (form.ErrTolRepeat && form.ErrTolRepeat.checked) {=0A=
      return;=0A=
    }=0A=
    var checkState =3D checkBox.checked;=0A=
    var thisHit =3D 0;=0A=
    for (var i =3D 0; i < form.elements.length; i++) {=0A=
      if (thisHit =3D=3D 1){=0A=
        if (form.elements[i].name =3D=3D "QUE") {=0A=
          form.elements[i].checked =3D !checkState;=0A=
        } else {=0A=
          break;=0A=
        }=0A=
      } else {=0A=
        if (form.elements[i] =3D=3D checkBox){=0A=
          thisHit =3D 1;=0A=
        }=0A=
      }=0A=
    }=0A=
  }=0A=
=0A=
  function unMatched(form){=0A=
    var numMisses =3D 0;=0A=
    for (var i =3D 0; i < form.elements.length; i++) {=0A=
      if (form.elements[i].name =3D=3D "MISSES"){=0A=
        numMisses++;=0A=
      } =0A=
    }=0A=
    if (numMisses < 1) {=0A=
      alert("No unmatched mass values to be searched");=0A=
      return false;=0A=
    }=0A=
    for (var i =3D 0; i < form.elements.length; i++) {=0A=
      if (form.elements[i].name =3D=3D "QUE"){=0A=
        form.elements[i].name =3D "DUMMY";=0A=
      } =0A=
    }=0A=
    for (var i =3D 0; i < form.elements.length; i++) {=0A=
      if (form.elements[i].name =3D=3D "MISSES"){=0A=
        form.elements[i].name =3D "QUE";=0A=
      } =0A=
    }=0A=
    form.submit();=0A=
    return true;=0A=
  }=0A=
=0A=
  function setReFormatAction(form){=0A=
    if (form.REPTYPE.options[form.REPTYPE.selectedIndex].value =3D=3D =
"export"){=0A=
      form.action =3D "./export_dat_2.pl";=0A=
    }=0A=
  }=0A=
    =0A=
  function makeAccessionString(form){=0A=
    if (!form.ErrTolRepeat || !form.ErrTolRepeat.checked) {=0A=
      form.ACCESSION.value =3D "";=0A=
      return true;=0A=
    }=0A=
    var tempString =3D "";=0A=
    var numAccessions =3D 1;=0A=
    for (var i =3D 0; i < form.elements.length; i++) {=0A=
      if (form.elements[i].name =3D=3D "INCLUDE" && =
form.elements[i].checked){=0A=
        tempString =3D tempString + =
unescape(et_list[form.elements[i].value]) + ",";=0A=
      }=0A=
    }=0A=
    if (tempString =3D=3D "") {=0A=
      alert("No hits selected for error tolerant search");=0A=
      return false;=0A=
    }=0A=
    tempString =3D tempString.substring(0, tempString.length - 1);=0A=
    form.ACCESSION.value =3D tempString;=0A=
    checkQuery(1,13, form);=0A=
    return true;=0A=
  }=0A=
=0A=
  function clearEl() {}=0A=
=0A=
  function makeArchive(form){=0A=
    var formatForm =3D window.document.forms["Re-format"];=0A=
    var tempUrl =3D =
"http://202.116.111.27/mascot/cgi/master_results.pl?file=3D..%2Fdata%2F20=
120508%2FF043520.dat;REPTYPE=3Darchive;_sigthreshold=3D0.05;REPORT=3D10;_=
server_mudpit_switch=3D99999999;_ignoreionsscorebelow=3D0;_showsubsets=3D=
0;_showpopups=3DTRUE;_sortunassigned=3Dscoredown;_requireboldred=3D0&INTE=
RMEDIATE=3D%2e%2e%2fdata%2f20120508%2fF043520%2edat";    for (var i =3D =
0; i < form.elements.length; i++) {=0A=
      if (form.elements[i].name =3D=3D "INCLUDE" && =
form.elements[i].checked){=0A=
        tempUrl =3D tempUrl + "&INCLUDE=3D" + form.elements[i].value;=0A=
      }=0A=
    }=0A=
    window.location.href =3D tempUrl;=0A=
  }=0A=
=0A=
protName =3D new Array(1);=0A=
protName[0] =3D "";=0A=
protName[1] =3D "gi|77917546";=0A=
protName[2] =3D "gi|149036390";=0A=
protName[3] =3D "gi|22324680";=0A=
protName[4] =3D "gi|149053794";=0A=
protName[5] =3D "gi|226530716";=0A=
protName[6] =3D "gi|281371450";=0A=
protName[7] =3D "gi|149062736";=0A=
protName[8] =3D "gi|149061923";=0A=
protName[9] =3D "gi|25453420";=0A=
protName[10] =3D "gi|149069278";=0A=
=0A=
queryTitle =3D new Array(1);=0A=
queryTitle[0] =3D "";=0A=
queryTitle[1] =3D "";=0A=
queryTitle[2] =3D "";=0A=
queryTitle[3] =3D "";=0A=
queryTitle[4] =3D "";=0A=
queryTitle[5] =3D "";=0A=
queryTitle[6] =3D "";=0A=
queryTitle[7] =3D "";=0A=
queryTitle[8] =3D "";=0A=
queryTitle[9] =3D "";=0A=
queryTitle[10] =3D "";=0A=
queryTitle[11] =3D "";=0A=
queryTitle[12] =3D "";=0A=
queryTitle[13] =3D "";=0A=
=0A=
// End hiding Javascript from old browsers. -->=0A=
</SCRIPT>

<META content=3D"MSHTML 6.00.6000.16735" name=3DGENERATOR></HEAD>
<BODY vLink=3D#0000ff aLink=3D#0000ff bgColor=3D#ffffff>
<H1><IMG height=3D31=20
src=3D"http://202.116.111.27/mascot/images/88x31_logo_white.gif" =
width=3D88=20
align=3Dtop border=3D0 name=3Dfred NATURALSIZEFLAG=3D"3"> Mascot Search=20
Results</H1><FONT face=3D"Courier New,Courier,monospace"><PRE><B>User    =
        : </B>
<B>Email           : </B>
<B>Search title    : </B>
<B>Database        : NCBInr 20111105 (15916306 sequences; 5467648827 =
residues)</B>
<B>Taxonomy        : Rattus (67400 sequences)</B>
<B>Timestamp       : 8 May 2012 at 08:52:44 GMT</B>
<B>Warning         : <FONT color=3D#ff0000>A Peptide summary report will =
usually give a much clearer picture of MS/MS search results.</FONT></B>
<B>Top Score       : 253 for <FONT color=3D#ff0000>gi|77917546</FONT>, =
mitochondrial inner membrane protein [Rattus norvegicus]</B>
</PRE></FONT>
<H3>Probability Based Mowse Score</H3>Protein score is -10*Log(P), where =
P is=20
the probability that the observed match is a random event.<BR>Protein =
scores=20
greater than 61 are significant (p&lt;0.05).<BR>Protein scores are =
derived from=20
ions scores as a non-probabilistic basis for ranking protein hits.
<P><IMG height=3D200 alt=3D"Score Distribution"=20
src=3D"http://202.116.111.27/mascot/cgi/score_gif.pl?score_gif_1244185786=
20"=20
width=3D400>=20
<FORM name=3DRe-format onsubmit=3D"return setReFormatAction(this)"=20
action=3D./master_results.pl method=3Dget><INPUT type=3Dhidden=20
value=3D../data/20120508/F043520.dat name=3Dfile>=20
<H3>Protein Summary Report</H3>
<TABLE cellSpacing=3D1 cellPadding=3D3 border=3D0>
  <TBODY>
  <TR>
    <TD noWrap bgColor=3D#eeeeff><INPUT type=3Dsubmit value=3D"Format =
As"> </TD>
    <TD noWrap bgColor=3D#eeeeff><SELECT name=3DREPTYPE> <OPTION =
value=3Dprotein=20
        selected>Protein Summary (deprecated)</OPTION> <OPTION=20
        value=3Dpeptide>Peptide Summary</OPTION> <OPTION =
value=3Dselect>Select=20
        Summary (protein hits)</OPTION> <OPTION =
value=3Dunassigned>Select Summary=20
        (unassigned)</OPTION> <OPTION value=3Dexport>Export Search=20
      Results</OPTION></SELECT> </TD>
    <TD bgColor=3D#eeeeff>&nbsp;</TD>
    <TD noWrap bgColor=3D#eeeeff><A=20
      =
href=3D"http://202.116.111.27/mascot/help/results_help.html#FORMAT"=20
      target=3D_blank>Help</A> </TD></TR>
  <TR>
    <TD bgColor=3D#eeeeff>&nbsp;</TD>
    <TD noWrap bgColor=3D#eeeeff>Significance threshold p&lt; <INPUT =
size=3D8=20
      value=3D0.05 name=3D_sigthreshold> </TD>
    <TD noWrap bgColor=3D#eeeeff>Max. number of hits <INPUT size=3D5 =
value=3D10=20
      name=3DREPORT> </TD>
    <TD bgColor=3D#eeeeff>&nbsp;</TD></TR>
  <TR>
    <TD bgColor=3D#eeeeff>&nbsp;</TD>
    <TD noWrap bgColor=3D#eeeeff>Standard scoring&nbsp;<INPUT =
type=3Dradio CHECKED=20
      value=3D99999999 name=3D_server_mudpit_switch>&nbsp;MudPIT =
scoring&nbsp;<INPUT=20
      type=3Dradio value=3D0.000000001 name=3D_server_mudpit_switch> =
</TD>
    <TD noWrap bgColor=3D#eeeeff>Ions score or expect cut-off <INPUT =
size=3D5=20
      value=3D0 name=3D_ignoreionsscorebelow> </TD>
    <TD noWrap bgColor=3D#eeeeff>Show sub-sets <INPUT size=3D2 value=3D0 =

      name=3D_showsubsets> </TD></TR>
  <TR>
    <TD bgColor=3D#eeeeff>&nbsp;</TD>
    <TD noWrap bgColor=3D#eeeeff>Show pop-ups&nbsp;<INPUT type=3Dradio =
CHECKED=20
      value=3DTRUE name=3D_showpopups>&nbsp;Suppress pop-ups&nbsp;<INPUT =
type=3Dradio=20
      value=3DFALSE name=3D_showpopups> </TD>
    <TD noWrap bgColor=3D#eeeeff>Sort unassigned <SELECT =
name=3D_sortunassigned>=20
        <OPTION value=3Dscoredown selected>Decreasing Score</OPTION> =
<OPTION=20
        value=3Dqueryup>Increasing query / Mr</OPTION> <OPTION=20
        value=3Dintdown>Decreasing Intensity</OPTION></SELECT> </TD>
    <TD noWrap bgColor=3D#eeeeff>Require bold red <INPUT=20
      onclick=3D"if (form.rbrchkbox.checked) { =
form._requireboldred.value =3D 1; } else { form._requireboldred.value =
=3D 0; } return true;"=20
      type=3Dcheckbox name=3Drbrchkbox> <INPUT type=3Dhidden value=3D0=20
      name=3D_requireboldred> </TD></TR></TBODY></TABLE></FORM>
<FORM name=3DResults action=3D./search_form.pl method=3Dpost>
<H3>Overview Table</H3>Click on column header to jump to entry in =
results=20
list.<BR>Move mouse over any indicator to highlight identical =
peptides.<BR>Click=20
on an indicator to see details of individual match.<BR>Use check boxes =
to select=20
sub-set of queries for new search.=20
<P>
<TABLE cellSpacing=3D0 cellPadding=3D0 width=3D600 border=3D0>
  <TBODY>
  <TR>
    <TD noWrap><B>Mouse over:&nbsp;</B></TD>
    <TD><INPUT size=3D62 value=3D-Query- name=3DOV_Title></TD></TR>
  <TR>
    <TD>&nbsp;</TD>
    <TD noWrap><INPUT value=3D-Accession- name=3DOV_Accession> =
&nbsp;<INPUT=20
      size=3D40 value=3D-Sequence- name=3DOV_Sequence> =
</TD></TR></TBODY></TABLE>
<P>
<TABLE cellSpacing=3D0 cellPadding=3D1 border=3D1>
  <TBODY>
  <TR>
    <TH align=3Dright bgColor=3D#cccccc>Hit:</TH>
    <TH align=3Dmiddle width=3D16 bgColor=3D#cccccc><A=20
      onmouseover=3D"cover(1,0,''); return true"=20
      onmouseout=3D"uncover(1,0,''); return true"=20
      =
href=3D"http://202.116.111.27/mascot/cgi/master_results.pl?file=3D..%2Fda=
ta%2F20120508%2FF043520.dat&amp;REPTYPE=3Dprotein&amp;_sigthreshold=3D0.0=
5&amp;REPORT=3D10&amp;_server_mudpit_switch=3D99999999&amp;_ignoreionssco=
rebelow=3D0&amp;_showsubsets=3D0&amp;_showpopups=3DTRUE&amp;_sortunassign=
ed=3Dscoredown&amp;_requireboldred=3D0#Hit1">1</A></TH>
    <TH align=3Dmiddle width=3D16 bgColor=3D#cccccc><A=20
      onmouseover=3D"cover(2,0,''); return true"=20
      onmouseout=3D"uncover(2,0,''); return true"=20
      =
href=3D"http://202.116.111.27/mascot/cgi/master_results.pl?file=3D..%2Fda=
ta%2F20120508%2FF043520.dat&amp;REPTYPE=3Dprotein&amp;_sigthreshold=3D0.0=
5&amp;REPORT=3D10&amp;_server_mudpit_switch=3D99999999&amp;_ignoreionssco=
rebelow=3D0&amp;_showsubsets=3D0&amp;_showpopups=3DTRUE&amp;_sortunassign=
ed=3Dscoredown&amp;_requireboldred=3D0#Hit2">2</A></TH>
    <TH align=3Dmiddle width=3D16 bgColor=3D#cccccc><A=20
      onmouseover=3D"cover(3,0,''); return true"=20
      onmouseout=3D"uncover(3,0,''); return true"=20
      =
href=3D"http://202.116.111.27/mascot/cgi/master_results.pl?file=3D..%2Fda=
ta%2F20120508%2FF043520.dat&amp;REPTYPE=3Dprotein&amp;_sigthreshold=3D0.0=
5&amp;REPORT=3D10&amp;_server_mudpit_switch=3D99999999&amp;_ignoreionssco=
rebelow=3D0&amp;_showsubsets=3D0&amp;_showpopups=3DTRUE&amp;_sortunassign=
ed=3Dscoredown&amp;_requireboldred=3D0#Hit3">3</A></TH>
    <TH align=3Dmiddle width=3D16 bgColor=3D#cccccc><A=20
      onmouseover=3D"cover(4,0,''); return true"=20
      onmouseout=3D"uncover(4,0,''); return true"=20
      =
href=3D"http://202.116.111.27/mascot/cgi/master_results.pl?file=3D..%2Fda=
ta%2F20120508%2FF043520.dat&amp;REPTYPE=3Dprotein&amp;_sigthreshold=3D0.0=
5&amp;REPORT=3D10&amp;_server_mudpit_switch=3D99999999&amp;_ignoreionssco=
rebelow=3D0&amp;_showsubsets=3D0&amp;_showpopups=3DTRUE&amp;_sortunassign=
ed=3Dscoredown&amp;_requireboldred=3D0#Hit4">4</A></TH>
    <TH align=3Dmiddle width=3D16 bgColor=3D#cccccc><A=20
      onmouseover=3D"cover(5,0,''); return true"=20
      onmouseout=3D"uncover(5,0,''); return true"=20
      =
href=3D"http://202.116.111.27/mascot/cgi/master_results.pl?file=3D..%2Fda=
ta%2F20120508%2FF043520.dat&amp;REPTYPE=3Dprotein&amp;_sigthreshold=3D0.0=
5&amp;REPORT=3D10&amp;_server_mudpit_switch=3D99999999&amp;_ignoreionssco=
rebelow=3D0&amp;_showsubsets=3D0&amp;_showpopups=3DTRUE&amp;_sortunassign=
ed=3Dscoredown&amp;_requireboldred=3D0#Hit5">5</A></TH>
    <TH align=3Dmiddle width=3D16 bgColor=3D#cccccc><A=20
      onmouseover=3D"cover(6,0,''); return true"=20
      onmouseout=3D"uncover(6,0,''); return true"=20
      =
href=3D"http://202.116.111.27/mascot/cgi/master_results.pl?file=3D..%2Fda=
ta%2F20120508%2FF043520.dat&amp;REPTYPE=3Dprotein&amp;_sigthreshold=3D0.0=
5&amp;REPORT=3D10&amp;_server_mudpit_switch=3D99999999&amp;_ignoreionssco=
rebelow=3D0&amp;_showsubsets=3D0&amp;_showpopups=3DTRUE&amp;_sortunassign=
ed=3Dscoredown&amp;_requireboldred=3D0#Hit6">6</A></TH>
    <TH align=3Dmiddle width=3D16 bgColor=3D#cccccc><A=20
      onmouseover=3D"cover(7,0,''); return true"=20
      onmouseout=3D"uncover(7,0,''); return true"=20
      =
href=3D"http://202.116.111.27/mascot/cgi/master_results.pl?file=3D..%2Fda=
ta%2F20120508%2FF043520.dat&amp;REPTYPE=3Dprotein&amp;_sigthreshold=3D0.0=
5&amp;REPORT=3D10&amp;_server_mudpit_switch=3D99999999&amp;_ignoreionssco=
rebelow=3D0&amp;_showsubsets=3D0&amp;_showpopups=3DTRUE&amp;_sortunassign=
ed=3Dscoredown&amp;_requireboldred=3D0#Hit7">7</A></TH>
    <TH align=3Dmiddle width=3D16 bgColor=3D#cccccc><A=20
      onmouseover=3D"cover(8,0,''); return true"=20
      onmouseout=3D"uncover(8,0,''); return true"=20
      =
href=3D"http://202.116.111.27/mascot/cgi/master_results.pl?file=3D..%2Fda=
ta%2F20120508%2FF043520.dat&amp;REPTYPE=3Dprotein&amp;_sigthreshold=3D0.0=
5&amp;REPORT=3D10&amp;_server_mudpit_switch=3D99999999&amp;_ignoreionssco=
rebelow=3D0&amp;_showsubsets=3D0&amp;_showpopups=3DTRUE&amp;_sortunassign=
ed=3Dscoredown&amp;_requireboldred=3D0#Hit8">8</A></TH>
    <TH align=3Dmiddle width=3D16 bgColor=3D#cccccc><A=20
      onmouseover=3D"cover(9,0,''); return true"=20
      onmouseout=3D"uncover(9,0,''); return true"=20
      =
href=3D"http://202.116.111.27/mascot/cgi/master_results.pl?file=3D..%2Fda=
ta%2F20120508%2FF043520.dat&amp;REPTYPE=3Dprotein&amp;_sigthreshold=3D0.0=
5&amp;REPORT=3D10&amp;_server_mudpit_switch=3D99999999&amp;_ignoreionssco=
rebelow=3D0&amp;_showsubsets=3D0&amp;_showpopups=3DTRUE&amp;_sortunassign=
ed=3Dscoredown&amp;_requireboldred=3D0#Hit9">9</A></TH>
    <TH align=3Dmiddle width=3D16 bgColor=3D#cccccc><A=20
      onmouseover=3D"cover(10,0,''); return true"=20
      onmouseout=3D"uncover(10,0,''); return true"=20
      =
href=3D"http://202.116.111.27/mascot/cgi/master_results.pl?file=3D..%2Fda=
ta%2F20120508%2FF043520.dat&amp;REPTYPE=3Dprotein&amp;_sigthreshold=3D0.0=
5&amp;REPORT=3D10&amp;_server_mudpit_switch=3D99999999&amp;_ignoreionssco=
rebelow=3D0&amp;_showsubsets=3D0&amp;_showpopups=3DTRUE&amp;_sortunassign=
ed=3Dscoredown&amp;_requireboldred=3D0#Hit10">10</A></TH></TR>
  <TR>
    <TD noWrap bgColor=3D#cccccc><B><INPUT type=3Dcheckbox CHECKED=20
      value=3D"757.387386 from(758.394662,1+)  intensity(17.3162)  =
query(1)"=20
      name=3DQUE> <A onmouseover=3D"cover(0,1,''); return true"=20
      onmouseout=3D"uncover(0,1,''); return true"=20
      =
href=3D"http://202.116.111.27/mascot/cgi/master_results.pl?file=3D..%2Fda=
ta%2F20120508%2FF043520.dat&amp;REPTYPE=3Dprotein&amp;_sigthreshold=3D0.0=
5&amp;REPORT=3D10&amp;_server_mudpit_switch=3D99999999&amp;_ignoreionssco=
rebelow=3D0&amp;_showsubsets=3D0&amp;_showpopups=3DTRUE&amp;_sortunassign=
ed=3Dscoredown&amp;_requireboldred=3D0#Query1">758.3947</A>=20
      (1+) </B></TD>
    <TD>&nbsp;</TD>
    <TD>&nbsp;</TD>
    <TD>&nbsp;</TD>
    <TD>&nbsp;</TD>
    <TD>&nbsp;</TD>
    <TD>&nbsp;</TD>
    <TD>&nbsp;</TD>
    <TD>&nbsp;</TD>
    <TD>&nbsp;</TD>
    <TD>&nbsp;</TD></TR>
  <TR>
    <TD noWrap bgColor=3D#cccccc><B><INPUT type=3Dcheckbox CHECKED=20
      value=3D"869.534645 from(870.541921,1+)  intensity(22.6002)  =
query(2)"=20
      name=3DQUE> <A onmouseover=3D"cover(0,2,''); return true"=20
      onmouseout=3D"uncover(0,2,''); return true"=20
      =
href=3D"http://202.116.111.27/mascot/cgi/master_results.pl?file=3D..%2Fda=
ta%2F20120508%2FF043520.dat&amp;REPTYPE=3Dprotein&amp;_sigthreshold=3D0.0=
5&amp;REPORT=3D10&amp;_server_mudpit_switch=3D99999999&amp;_ignoreionssco=
rebelow=3D0&amp;_showsubsets=3D0&amp;_showpopups=3DTRUE&amp;_sortunassign=
ed=3Dscoredown&amp;_requireboldred=3D0#Query2">870.5419</A>=20
      (1+) </B></TD>
    <TD>&nbsp;</TD>
    <TD>&nbsp;</TD>
    <TD>&nbsp;</TD>
    <TD>&nbsp;</TD>
    <TD>&nbsp;</TD>
    <TD>&nbsp;</TD>
    <TD>&nbsp;</TD>
    <TD>&nbsp;</TD>
    <TD>&nbsp;</TD>
    <TD>&nbsp;</TD></TR>
  <TR>
    <TD noWrap bgColor=3D#cccccc><B><INPUT type=3Dcheckbox CHECKED=20
      value=3D"913.533322 from(914.540598,1+)  intensity(24.5393)  =
query(3)"=20
      name=3DQUE> <A onmouseover=3D"cover(0,3,''); return true"=20
      onmouseout=3D"uncover(0,3,''); return true"=20
      =
href=3D"http://202.116.111.27/mascot/cgi/master_results.pl?file=3D..%2Fda=
ta%2F20120508%2FF043520.dat&amp;REPTYPE=3Dprotein&amp;_sigthreshold=3D0.0=
5&amp;REPORT=3D10&amp;_server_mudpit_switch=3D99999999&amp;_ignoreionssco=
rebelow=3D0&amp;_showsubsets=3D0&amp;_showpopups=3DTRUE&amp;_sortunassign=
ed=3Dscoredown&amp;_requireboldred=3D0#Query3">914.5406</A>=20
      (1+) </B></TD>
    <TD>&nbsp;</TD>
    <TD>&nbsp;</TD>
    <TD>&nbsp;</TD>
    <TD>&nbsp;</TD>
    <TD>&nbsp;</TD>
    <TD>&nbsp;</TD>
    <TD>&nbsp;</TD>
    <TD>&nbsp;</TD>
    <TD>&nbsp;</TD>
    <TD>&nbsp;</TD></TR>
  <TR>
    <TD noWrap bgColor=3D#cccccc><B><INPUT type=3Dcheckbox CHECKED=20
      value=3D"1052.519732 from(1053.527008,1+)  intensity(151.8163)  =
query(4)"=20
      name=3DQUE> <A onmouseover=3D"cover(0,4,''); return true"=20
      onmouseout=3D"uncover(0,4,''); return true"=20
      =
href=3D"http://202.116.111.27/mascot/cgi/master_results.pl?file=3D..%2Fda=
ta%2F20120508%2FF043520.dat&amp;REPTYPE=3Dprotein&amp;_sigthreshold=3D0.0=
5&amp;REPORT=3D10&amp;_server_mudpit_switch=3D99999999&amp;_ignoreionssco=
rebelow=3D0&amp;_showsubsets=3D0&amp;_showpopups=3DTRUE&amp;_sortunassign=
ed=3Dscoredown&amp;_requireboldred=3D0#Query4">1053.5270</A>=20
      (1+) </B></TD>
    <TD>&nbsp;</TD>
    <TD>&nbsp;</TD>
    <TD>&nbsp;</TD>
    <TD>&nbsp;</TD>
    <TD>&nbsp;</TD>
    <TD>&nbsp;</TD>
    <TD>&nbsp;</TD>
    <TD>&nbsp;</TD>
    <TD>&nbsp;</TD>
    <TD>&nbsp;</TD></TR>
  <TR>
    <TD noWrap bgColor=3D#cccccc><B><INPUT type=3Dcheckbox CHECKED=20
      value=3D"1107.606144 from(1108.613420,1+)  intensity(0.0000)  =
query(5)"=20
      name=3DQUE> <A onmouseover=3D"cover(0,5,''); return true"=20
      onmouseout=3D"uncover(0,5,''); return true"=20
      =
href=3D"http://202.116.111.27/mascot/cgi/master_results.pl?file=3D..%2Fda=
ta%2F20120508%2FF043520.dat&amp;REPTYPE=3Dprotein&amp;_sigthreshold=3D0.0=
5&amp;REPORT=3D10&amp;_server_mudpit_switch=3D99999999&amp;_ignoreionssco=
rebelow=3D0&amp;_showsubsets=3D0&amp;_showpopups=3DTRUE&amp;_sortunassign=
ed=3Dscoredown&amp;_requireboldred=3D0#Query5">1108.6134</A>=20
      (1+) </B></TD>
    <TD align=3Dmiddle><A onmouseover=3D"cover(1,5,'QHIELALER'); return =
true"=20
      onmouseout=3D"uncover(1,5,'QHIELALER'); return true"=20
      =
href=3D"http://202.116.111.27/mascot/cgi/peptide_view.pl?file=3D../data/2=
0120508/F043520.dat&amp;query=3D5&amp;hit=3D1"=20
      target=3D_blank><IMG height=3D16=20
      src=3D"http://202.116.111.27/mascot/images/cyan_ball_white.gif" =
width=3D16=20
      border=3D0></A></TD>
    <TD align=3Dmiddle><A onmouseover=3D"cover(2,5,'QHIELALER'); return =
true"=20
      onmouseout=3D"uncover(2,5,'QHIELALER'); return true"=20
      =
href=3D"http://202.116.111.27/mascot/cgi/peptide_view.pl?file=3D../data/2=
0120508/F043520.dat&amp;query=3D5&amp;hit=3D2"=20
      target=3D_blank><IMG height=3D16=20
      src=3D"http://202.116.111.27/mascot/images/cyan_ball_white.gif" =
width=3D16=20
      border=3D0></A></TD>
    <TD>&nbsp;</TD>
    <TD>&nbsp;</TD>
    <TD>&nbsp;</TD>
    <TD>&nbsp;</TD>
    <TD>&nbsp;</TD>
    <TD>&nbsp;</TD>
    <TD>&nbsp;</TD>
    <TD>&nbsp;</TD></TR>
  <TR>
    <TD noWrap bgColor=3D#cccccc><B><INPUT type=3Dcheckbox CHECKED=20
      value=3D"1132.592073 from(1133.599349,1+)  intensity(24.6093)  =
query(6)"=20
      name=3DQUE> <A onmouseover=3D"cover(0,6,''); return true"=20
      onmouseout=3D"uncover(0,6,''); return true"=20
      =
href=3D"http://202.116.111.27/mascot/cgi/master_results.pl?file=3D..%2Fda=
ta%2F20120508%2FF043520.dat&amp;REPTYPE=3Dprotein&amp;_sigthreshold=3D0.0=
5&amp;REPORT=3D10&amp;_server_mudpit_switch=3D99999999&amp;_ignoreionssco=
rebelow=3D0&amp;_showsubsets=3D0&amp;_showpopups=3DTRUE&amp;_sortunassign=
ed=3Dscoredown&amp;_requireboldred=3D0#Query6">1133.5993</A>=20
      (1+) </B></TD>
    <TD>&nbsp;</TD>
    <TD>&nbsp;</TD>
    <TD>&nbsp;</TD>
    <TD>&nbsp;</TD>
    <TD>&nbsp;</TD>
    <TD>&nbsp;</TD>
    <TD>&nbsp;</TD>
    <TD>&nbsp;</TD>
    <TD>&nbsp;</TD>
    <TD>&nbsp;</TD></TR>
  <TR>
    <TD noWrap bgColor=3D#cccccc><B><INPUT type=3Dcheckbox CHECKED=20
      value=3D"1286.630669 from(1287.637945,1+)  intensity(165.1243)  =
query(7)"=20
      name=3DQUE> <A onmouseover=3D"cover(0,7,''); return true"=20
      onmouseout=3D"uncover(0,7,''); return true"=20
      =
href=3D"http://202.116.111.27/mascot/cgi/master_results.pl?file=3D..%2Fda=
ta%2F20120508%2FF043520.dat&amp;REPTYPE=3Dprotein&amp;_sigthreshold=3D0.0=
5&amp;REPORT=3D10&amp;_server_mudpit_switch=3D99999999&amp;_ignoreionssco=
rebelow=3D0&amp;_showsubsets=3D0&amp;_showpopups=3DTRUE&amp;_sortunassign=
ed=3Dscoredown&amp;_requireboldred=3D0#Query7">1287.6379</A>=20
      (1+) </B></TD>
    <TD>&nbsp;</TD>
    <TD>&nbsp;</TD>
    <TD>&nbsp;</TD>
    <TD>&nbsp;</TD>
    <TD>&nbsp;</TD>
    <TD>&nbsp;</TD>
    <TD>&nbsp;</TD>
    <TD>&nbsp;</TD>
    <TD>&nbsp;</TD>
    <TD>&nbsp;</TD></TR>
  <TR>
    <TD noWrap bgColor=3D#cccccc><B><INPUT type=3Dcheckbox CHECKED=20
      value=3D"1517.777938 from(1518.785214,1+)  intensity(0.0000)  =
query(8)"=20
      name=3DQUE> <A onmouseover=3D"cover(0,8,''); return true"=20
      onmouseout=3D"uncover(0,8,''); return true"=20
      =
href=3D"http://202.116.111.27/mascot/cgi/master_results.pl?file=3D..%2Fda=
ta%2F20120508%2FF043520.dat&amp;REPTYPE=3Dprotein&amp;_sigthreshold=3D0.0=
5&amp;REPORT=3D10&amp;_server_mudpit_switch=3D99999999&amp;_ignoreionssco=
rebelow=3D0&amp;_showsubsets=3D0&amp;_showpopups=3DTRUE&amp;_sortunassign=
ed=3Dscoredown&amp;_requireboldred=3D0#Query8">1518.7852</A>=20
      (1+) </B></TD>
    <TD align=3Dmiddle><A onmouseover=3D"cover(1,8,'SLEDALNQTATVTR'); =
return true"=20
      onmouseout=3D"uncover(1,8,'SLEDALNQTATVTR'); return true"=20
      =
href=3D"http://202.116.111.27/mascot/cgi/peptide_view.pl?file=3D../data/2=
0120508/F043520.dat&amp;query=3D8&amp;hit=3D1"=20
      target=3D_blank><IMG height=3D16=20
      src=3D"http://202.116.111.27/mascot/images/cyan_ball_white.gif" =
width=3D16=20
      border=3D0></A></TD>
    <TD align=3Dmiddle><A onmouseover=3D"cover(2,8,'SLEDALNQTATVTR'); =
return true"=20
      onmouseout=3D"uncover(2,8,'SLEDALNQTATVTR'); return true"=20
      =
href=3D"http://202.116.111.27/mascot/cgi/peptide_view.pl?file=3D../data/2=
0120508/F043520.dat&amp;query=3D8&amp;hit=3D2"=20
      target=3D_blank><IMG height=3D16=20
      src=3D"http://202.116.111.27/mascot/images/cyan_ball_white.gif" =
width=3D16=20
      border=3D0></A></TD>
    <TD>&nbsp;</TD>
    <TD>&nbsp;</TD>
    <TD>&nbsp;</TD>
    <TD>&nbsp;</TD>
    <TD>&nbsp;</TD>
    <TD>&nbsp;</TD>
    <TD>&nbsp;</TD>
    <TD>&nbsp;</TD></TR>
  <TR>
    <TD noWrap bgColor=3D#cccccc><B><INPUT type=3Dcheckbox CHECKED=20
      value=3D"1526.820063 from(1527.827339,1+)  intensity(0.0000)  =
query(9)"=20
      name=3DQUE> <A onmouseover=3D"cover(0,9,''); return true"=20
      onmouseout=3D"uncover(0,9,''); return true"=20
      =
href=3D"http://202.116.111.27/mascot/cgi/master_results.pl?file=3D..%2Fda=
ta%2F20120508%2FF043520.dat&amp;REPTYPE=3Dprotein&amp;_sigthreshold=3D0.0=
5&amp;REPORT=3D10&amp;_server_mudpit_switch=3D99999999&amp;_ignoreionssco=
rebelow=3D0&amp;_showsubsets=3D0&amp;_showpopups=3DTRUE&amp;_sortunassign=
ed=3Dscoredown&amp;_requireboldred=3D0#Query9">1527.8273</A>=20
      (1+) </B></TD>
    <TD align=3Dmiddle><A onmouseover=3D"cover(1,9,'VVSQYHELVVQAR'); =
return true"=20
      onmouseout=3D"uncover(1,9,'VVSQYHELVVQAR'); return true"=20
      =
href=3D"http://202.116.111.27/mascot/cgi/peptide_view.pl?file=3D../data/2=
0120508/F043520.dat&amp;query=3D9&amp;hit=3D1"=20
      target=3D_blank><IMG height=3D16=20
      src=3D"http://202.116.111.27/mascot/images/cyan_ball_white.gif" =
width=3D16=20
      border=3D0></A></TD>
    <TD align=3Dmiddle><A onmouseover=3D"cover(2,9,'VVSQYHELVVQAR'); =
return true"=20
      onmouseout=3D"uncover(2,9,'VVSQYHELVVQAR'); return true"=20
      =
href=3D"http://202.116.111.27/mascot/cgi/peptide_view.pl?file=3D../data/2=
0120508/F043520.dat&amp;query=3D9&amp;hit=3D2"=20
      target=3D_blank><IMG height=3D16=20
      src=3D"http://202.116.111.27/mascot/images/cyan_ball_white.gif" =
width=3D16=20
      border=3D0></A></TD>
    <TD>&nbsp;</TD>
    <TD>&nbsp;</TD>
    <TD>&nbsp;</TD>
    <TD>&nbsp;</TD>
    <TD>&nbsp;</TD>
    <TD>&nbsp;</TD>
    <TD>&nbsp;</TD>
    <TD>&nbsp;</TD></TR>
  <TR>
    <TD noWrap bgColor=3D#cccccc><B><INPUT type=3Dcheckbox CHECKED=20
      value=3D"1822.887314 from(1823.894590,1+)  intensity(0.0000)  =
query(10)"=20
      name=3DQUE> <A onmouseover=3D"cover(0,10,''); return true"=20
      onmouseout=3D"uncover(0,10,''); return true"=20
      =
href=3D"http://202.116.111.27/mascot/cgi/master_results.pl?file=3D..%2Fda=
ta%2F20120508%2FF043520.dat&amp;REPTYPE=3Dprotein&amp;_sigthreshold=3D0.0=
5&amp;REPORT=3D10&amp;_server_mudpit_switch=3D99999999&amp;_ignoreionssco=
rebelow=3D0&amp;_showsubsets=3D0&amp;_showpopups=3DTRUE&amp;_sortunassign=
ed=3Dscoredown&amp;_requireboldred=3D0#Query10">1823.8946</A>=20
      (1+) </B></TD>
    <TD align=3Dmiddle><A=20
      onmouseover=3D"cover(1,10,'GIEQAVQSHAVAEEEAR'); return true"=20
      onmouseout=3D"uncover(1,10,'GIEQAVQSHAVAEEEAR'); return true"=20
      =
href=3D"http://202.116.111.27/mascot/cgi/peptide_view.pl?file=3D../data/2=
0120508/F043520.dat&amp;query=3D10&amp;hit=3D1"=20
      target=3D_blank><IMG height=3D16=20
      src=3D"http://202.116.111.27/mascot/images/cyan_ball_white.gif" =
width=3D16=20
      border=3D0></A></TD>
    <TD align=3Dmiddle><A=20
      onmouseover=3D"cover(2,10,'GIEQAVQSHAVAEEEAR'); return true"=20
      onmouseout=3D"uncover(2,10,'GIEQAVQSHAVAEEEAR'); return true"=20
      =
href=3D"http://202.116.111.27/mascot/cgi/peptide_view.pl?file=3D../data/2=
0120508/F043520.dat&amp;query=3D10&amp;hit=3D2"=20
      target=3D_blank><IMG height=3D16=20
      src=3D"http://202.116.111.27/mascot/images/cyan_ball_white.gif" =
width=3D16=20
      border=3D0></A></TD>
    <TD>&nbsp;</TD>
    <TD align=3Dmiddle><A=20
      onmouseover=3D"cover(4,10,'VVSAPVPRPGSSLELCR'); return true"=20
      onmouseout=3D"uncover(4,10,'VVSAPVPRPGSSLELCR'); return true"=20
      =
href=3D"http://202.116.111.27/mascot/cgi/peptide_view.pl?file=3D../data/2=
0120508/F043520.dat&amp;query=3D10&amp;hit=3D4"=20
      target=3D_blank><IMG height=3D16=20
      src=3D"http://202.116.111.27/mascot/images/cyan_ball_white.gif" =
width=3D16=20
      border=3D0></A></TD>
    <TD>&nbsp;</TD>
    <TD>&nbsp;</TD>
    <TD>&nbsp;</TD>
    <TD>&nbsp;</TD>
    <TD>&nbsp;</TD>
    <TD>&nbsp;</TD></TR>
  <TR>
    <TD noWrap bgColor=3D#cccccc><B><INPUT type=3Dcheckbox CHECKED=20
      value=3D"1929.003353 from(1930.010629,1+)  intensity(96.7870)  =
query(11)"=20
      name=3DQUE> <A onmouseover=3D"cover(0,11,''); return true"=20
      onmouseout=3D"uncover(0,11,''); return true"=20
      =
href=3D"http://202.116.111.27/mascot/cgi/master_results.pl?file=3D..%2Fda=
ta%2F20120508%2FF043520.dat&amp;REPTYPE=3Dprotein&amp;_sigthreshold=3D0.0=
5&amp;REPORT=3D10&amp;_server_mudpit_switch=3D99999999&amp;_ignoreionssco=
rebelow=3D0&amp;_showsubsets=3D0&amp;_showpopups=3DTRUE&amp;_sortunassign=
ed=3Dscoredown&amp;_requireboldred=3D0#Query11">1930.0106</A>=20
      (1+) </B></TD>
    <TD>&nbsp;</TD>
    <TD>&nbsp;</TD>
    <TD>&nbsp;</TD>
    <TD>&nbsp;</TD>
    <TD>&nbsp;</TD>
    <TD>&nbsp;</TD>
    <TD>&nbsp;</TD>
    <TD>&nbsp;</TD>
    <TD>&nbsp;</TD>
    <TD>&nbsp;</TD></TR>
  <TR>
    <TD noWrap bgColor=3D#cccccc><B><INPUT type=3Dcheckbox CHECKED=20
      value=3D"2115.957019 from(2116.964295,1+)  intensity(93.7017)  =
query(12)"=20
      name=3DQUE> <A onmouseover=3D"cover(0,12,''); return true"=20
      onmouseout=3D"uncover(0,12,''); return true"=20
      =
href=3D"http://202.116.111.27/mascot/cgi/master_results.pl?file=3D..%2Fda=
ta%2F20120508%2FF043520.dat&amp;REPTYPE=3Dprotein&amp;_sigthreshold=3D0.0=
5&amp;REPORT=3D10&amp;_server_mudpit_switch=3D99999999&amp;_ignoreionssco=
rebelow=3D0&amp;_showsubsets=3D0&amp;_showpopups=3DTRUE&amp;_sortunassign=
ed=3Dscoredown&amp;_requireboldred=3D0#Query12">2116.9643</A>=20
      (1+) </B></TD>
    <TD>&nbsp;</TD>
    <TD>&nbsp;</TD>
    <TD>&nbsp;</TD>
    <TD>&nbsp;</TD>
    <TD>&nbsp;</TD>
    <TD>&nbsp;</TD>
    <TD>&nbsp;</TD>
    <TD>&nbsp;</TD>
    <TD>&nbsp;</TD>
    <TD>&nbsp;</TD></TR>
  <TR>
    <TD noWrap bgColor=3D#cccccc><B><INPUT type=3Dcheckbox CHECKED=20
      value=3D"2506.214342 from(2507.221618,1+)  intensity(334.6309)  =
query(13)"=20
      name=3DQUE> <A onmouseover=3D"cover(0,13,''); return true"=20
      onmouseout=3D"uncover(0,13,''); return true"=20
      =
href=3D"http://202.116.111.27/mascot/cgi/master_results.pl?file=3D..%2Fda=
ta%2F20120508%2FF043520.dat&amp;REPTYPE=3Dprotein&amp;_sigthreshold=3D0.0=
5&amp;REPORT=3D10&amp;_server_mudpit_switch=3D99999999&amp;_ignoreionssco=
rebelow=3D0&amp;_showsubsets=3D0&amp;_showpopups=3DTRUE&amp;_sortunassign=
ed=3Dscoredown&amp;_requireboldred=3D0#Query13">2507.2216</A>=20
      (1+) </B></TD>
    <TD>&nbsp;</TD>
    <TD>&nbsp;</TD>
    <TD>&nbsp;</TD>
    <TD>&nbsp;</TD>
    <TD>&nbsp;</TD>
    <TD>&nbsp;</TD>
    <TD>&nbsp;</TD>
    <TD>&nbsp;</TD>
    <TD>&nbsp;</TD>
    <TD>&nbsp;</TD></TR></TBODY></TABLE>
<SCRIPT language=3DJavaScript>=0A=
<!-- =0A=
=0A=
VVSAPVPRPGSSLELCR =3D new Array(1);=0A=
VVSAPVPRPGSSLELCR[0] =3D 10;=0A=
SLEDALNQTATVTR =3D new Array(1);=0A=
SLEDALNQTATVTR[0] =3D 4;=0A=
SLEDALNQTATVTR[1] =3D 5;=0A=
VVSQYHELVVQAR =3D new Array(1);=0A=
VVSQYHELVVQAR[0] =3D 6;=0A=
VVSQYHELVVQAR[1] =3D 7;=0A=
QHIELALER =3D new Array(1);=0A=
QHIELALER[0] =3D 2;=0A=
QHIELALER[1] =3D 3;=0A=
GIEQAVQSHAVAEEEAR =3D new Array(1);=0A=
GIEQAVQSHAVAEEEAR[0] =3D 8;=0A=
GIEQAVQSHAVAEEEAR[1] =3D 9;=0A=
arrayReady =3D 1;=0A=
=0A=
// -->=0A=
</SCRIPT>
<INPUT type=3Dhidden value=3D2 name=3DFORMVER> <INPUT type=3Dhidden =
value=3DMIS=20
name=3DSEARCH> <INPUT type=3Dhidden name=3DUSERNAME> <INPUT =
type=3Dhidden=20
name=3DUSEREMAIL> <INPUT type=3Dhidden name=3DCOM> <INPUT type=3Dhidden=20
value=3D"Carbamidomethyl (C)" name=3DMODS> <INPUT type=3Dhidden =
value=3D"Oxidation (M)"=20
name=3DIT_MODS> <INPUT type=3Dhidden value=3DTrypsin name=3DCLE> <INPUT =
type=3Dhidden=20
value=3DMonoisotopic name=3DMASS> <INPUT type=3Dhidden name=3DSEG> =
<INPUT type=3Dhidden=20
value=3D75 name=3DTOL> <INPUT type=3Dhidden value=3Dppm name=3DTOLU> =
<INPUT type=3Dhidden=20
value=3D0.5 name=3DITOL> <INPUT type=3Dhidden value=3DDa name=3DITOLU> =
<INPUT type=3Dhidden=20
value=3DNCBInr name=3DDB> <INPUT type=3Dhidden value=3D1+ name=3DCHARGE> =
<INPUT=20
type=3Dhidden value=3D1 name=3DPFA> <INPUT type=3Dhidden name=3DFILE> =
<INPUT type=3Dhidden=20
value=3D"Mascot generic" name=3DFORMAT> <INPUT type=3Dhidden=20
value=3D../data/20120508/F043520.dat name=3DINTERMEDIATE> <INPUT =
type=3Dhidden=20
value=3D10 name=3DREPORT> <INPUT type=3Dhidden value=3DON =
name=3DOVERVIEW> <INPUT=20
type=3Dhidden name=3DPRECURSOR> <INPUT type=3Dhidden=20
value=3D". . . . . . . . . . . . . . . . Rattus" name=3DTAXONOMY> <INPUT =
type=3Dhidden=20
name=3DREPTYPE> <INPUT type=3Dhidden value=3D"not again" =
name=3DrepeatSearch> <INPUT=20
type=3Dhidden value=3DMALDI-TOF-TOF name=3DINSTRUMENT> <INPUT =
type=3Dhidden=20
name=3DACCESSION> <INPUT type=3Dhidden value=3D0 name=3DDECOY> <INPUT =
type=3Dhidden=20
value=3DNone name=3DQUANTITATION> <INPUT type=3Dhidden value=3D0 =
name=3DPEP_ISOTOPE_ERROR>=20

<P><INPUT onclick=3D"checkQuery(1,13, this.form)" type=3Dbutton =
value=3D"Select All">=20
&nbsp;&nbsp;<INPUT onclick=3D"checkQuery(0,13, this.form)" type=3Dbutton =
value=3D"Select None">=20
&nbsp;&nbsp;<INPUT type=3Dsubmit value=3D"Search Selected">=20
&nbsp;&nbsp;&nbsp;&nbsp;</FORM>
<H3>Index</H3>
<TABLE cellSpacing=3D0 cellPadding=3D0 border=3D0>
  <TBODY>
  <TR>
    <TD>&nbsp;</TD>
    <TD><TT><B>&nbsp;Accession</B></TT></TD>
    <TD><TT><B>&nbsp;&nbsp;Mass</B></TT></TD>
    <TD><TT><B>&nbsp;&nbsp;Score</B></TT></TD>
    <TD><TT><B>&nbsp;&nbsp;Description</B></TT></TD></TR>
  <TR>
    <TD noWrap align=3Dright><TT><B>1.</B></TT></TD>
    <TD noWrap><TT><B>&nbsp;<A=20
      =
href=3D"http://202.116.111.27/mascot/cgi/master_results.pl?file=3D..%2Fda=
ta%2F20120508%2FF043520.dat&amp;REPTYPE=3Dprotein&amp;_sigthreshold=3D0.0=
5&amp;REPORT=3D10&amp;_server_mudpit_switch=3D99999999&amp;_ignoreionssco=
rebelow=3D0&amp;_showsubsets=3D0&amp;_showpopups=3DTRUE&amp;_sortunassign=
ed=3Dscoredown&amp;_requireboldred=3D0#Hit1">gi|77917546</A></B></TT></TD=
>
    <TD noWrap><TT>&nbsp;&nbsp;67477</TT></TD>
    <TD noWrap align=3Dright><TT>253</TT></TD>
    <TD noWrap><TT>&nbsp;&nbsp;mitochondrial inner membrane protein =
[Rattus=20
      norvegicus]</TT></TD></TR>
  <TR>
    <TD noWrap align=3Dright><TT><B>2.</B></TT></TD>
    <TD noWrap><TT><B>&nbsp;<A=20
      =
href=3D"http://202.116.111.27/mascot/cgi/master_results.pl?file=3D..%2Fda=
ta%2F20120508%2FF043520.dat&amp;REPTYPE=3Dprotein&amp;_sigthreshold=3D0.0=
5&amp;REPORT=3D10&amp;_server_mudpit_switch=3D99999999&amp;_ignoreionssco=
rebelow=3D0&amp;_showsubsets=3D0&amp;_showpopups=3DTRUE&amp;_sortunassign=
ed=3Dscoredown&amp;_requireboldred=3D0#Hit2">gi|149036390</A></B></TT></T=
D>
    <TD noWrap><TT>&nbsp;&nbsp;86204</TT></TD>
    <TD noWrap align=3Dright><TT>244</TT></TD>
    <TD noWrap><TT>&nbsp;&nbsp;inner membrane protein, mitochondrial, =
isoform=20
      CRA_a [Rattus norvegicus]</TT></TD></TR>
  <TR>
    <TD noWrap align=3Dright><TT><B>3.</B></TT></TD>
    <TD noWrap><TT><B>&nbsp;<A=20
      =
href=3D"http://202.116.111.27/mascot/cgi/master_results.pl?file=3D..%2Fda=
ta%2F20120508%2FF043520.dat&amp;REPTYPE=3Dprotein&amp;_sigthreshold=3D0.0=
5&amp;REPORT=3D10&amp;_server_mudpit_switch=3D99999999&amp;_ignoreionssco=
rebelow=3D0&amp;_showsubsets=3D0&amp;_showpopups=3DTRUE&amp;_sortunassign=
ed=3Dscoredown&amp;_requireboldred=3D0#Hit3">gi|22324680</A></B></TT></TD=
>
    <TD noWrap><TT>&nbsp;&nbsp;45857</TT></TD>
    <TD noWrap align=3Dright><TT>45</TT></TD>
    <TD noWrap><TT>&nbsp;&nbsp;FK506 binding protein 4 [Rattus=20
    norvegicus]</TT></TD></TR>
  <TR>
    <TD noWrap align=3Dright><TT><B>4.</B></TT></TD>
    <TD noWrap><TT><B>&nbsp;<A=20
      =
href=3D"http://202.116.111.27/mascot/cgi/master_results.pl?file=3D..%2Fda=
ta%2F20120508%2FF043520.dat&amp;REPTYPE=3Dprotein&amp;_sigthreshold=3D0.0=
5&amp;REPORT=3D10&amp;_server_mudpit_switch=3D99999999&amp;_ignoreionssco=
rebelow=3D0&amp;_showsubsets=3D0&amp;_showpopups=3DTRUE&amp;_sortunassign=
ed=3Dscoredown&amp;_requireboldred=3D0#Hit4">gi|149053794</A></B></TT></T=
D>
    <TD noWrap><TT>&nbsp;&nbsp;122572</TT></TD>
    <TD noWrap align=3Dright><TT>43</TT></TD>
    <TD noWrap><TT>&nbsp;&nbsp;benzodiazapine receptor associated =
protein 1,=20
      isoform CRA_c [Rattus norvegicus]</TT></TD></TR>
  <TR>
    <TD noWrap align=3Dright><TT><B>5.</B></TT></TD>
    <TD noWrap><TT><B>&nbsp;<A=20
      =
href=3D"http://202.116.111.27/mascot/cgi/master_results.pl?file=3D..%2Fda=
ta%2F20120508%2FF043520.dat&amp;REPTYPE=3Dprotein&amp;_sigthreshold=3D0.0=
5&amp;REPORT=3D10&amp;_server_mudpit_switch=3D99999999&amp;_ignoreionssco=
rebelow=3D0&amp;_showsubsets=3D0&amp;_showpopups=3DTRUE&amp;_sortunassign=
ed=3Dscoredown&amp;_requireboldred=3D0#Hit5">gi|226530716</A></B></TT></T=
D>
    <TD noWrap><TT>&nbsp;&nbsp;51817</TT></TD>
    <TD noWrap align=3Dright><TT>41</TT></TD>
    <TD noWrap><TT>&nbsp;&nbsp;uncharacterized protein LOC100273568 [Zea =

      mays]</TT></TD></TR>
  <TR>
    <TD noWrap align=3Dright><TT><B>6.</B></TT></TD>
    <TD noWrap><TT><B>&nbsp;<A=20
      =
href=3D"http://202.116.111.27/mascot/cgi/master_results.pl?file=3D..%2Fda=
ta%2F20120508%2FF043520.dat&amp;REPTYPE=3Dprotein&amp;_sigthreshold=3D0.0=
5&amp;REPORT=3D10&amp;_server_mudpit_switch=3D99999999&amp;_ignoreionssco=
rebelow=3D0&amp;_showsubsets=3D0&amp;_showpopups=3DTRUE&amp;_sortunassign=
ed=3Dscoredown&amp;_requireboldred=3D0#Hit6">gi|281371450</A></B></TT></T=
D>
    <TD noWrap><TT>&nbsp;&nbsp;151696</TT></TD>
    <TD noWrap align=3Dright><TT>41</TT></TD>
    <TD noWrap><TT>&nbsp;&nbsp;lysine-specific demethylase 2B [Rattus=20
      norvegicus]</TT></TD></TR>
  <TR>
    <TD noWrap align=3Dright><TT><B>7.</B></TT></TD>
    <TD noWrap><TT><B>&nbsp;<A=20
      =
href=3D"http://202.116.111.27/mascot/cgi/master_results.pl?file=3D..%2Fda=
ta%2F20120508%2FF043520.dat&amp;REPTYPE=3Dprotein&amp;_sigthreshold=3D0.0=
5&amp;REPORT=3D10&amp;_server_mudpit_switch=3D99999999&amp;_ignoreionssco=
rebelow=3D0&amp;_showsubsets=3D0&amp;_showpopups=3DTRUE&amp;_sortunassign=
ed=3Dscoredown&amp;_requireboldred=3D0#Hit7">gi|149062736</A></B></TT></T=
D>
    <TD noWrap><TT>&nbsp;&nbsp;13375</TT></TD>
    <TD noWrap align=3Dright><TT>41</TT></TD>
    <TD noWrap><TT>&nbsp;&nbsp;Tumor necrosis factor receptor =
superfamily,=20
      member 6, isoform CRA_b [Rattus norvegicus]</TT></TD></TR>
  <TR>
    <TD noWrap align=3Dright><TT><B>8.</B></TT></TD>
    <TD noWrap><TT><B>&nbsp;<A=20
      =
href=3D"http://202.116.111.27/mascot/cgi/master_results.pl?file=3D..%2Fda=
ta%2F20120508%2FF043520.dat&amp;REPTYPE=3Dprotein&amp;_sigthreshold=3D0.0=
5&amp;REPORT=3D10&amp;_server_mudpit_switch=3D99999999&amp;_ignoreionssco=
rebelow=3D0&amp;_showsubsets=3D0&amp;_showpopups=3DTRUE&amp;_sortunassign=
ed=3Dscoredown&amp;_requireboldred=3D0#Hit8">gi|149061923</A></B></TT></T=
D>
    <TD noWrap><TT>&nbsp;&nbsp;21358</TT></TD>
    <TD noWrap align=3Dright><TT>38</TT></TD>
    <TD noWrap><TT>&nbsp;&nbsp;rCG48611, isoform CRA_b [Rattus=20
    norvegicus]</TT></TD></TR>
  <TR>
    <TD noWrap align=3Dright><TT><B>9.</B></TT></TD>
    <TD noWrap><TT><B>&nbsp;<A=20
      =
href=3D"http://202.116.111.27/mascot/cgi/master_results.pl?file=3D..%2Fda=
ta%2F20120508%2FF043520.dat&amp;REPTYPE=3Dprotein&amp;_sigthreshold=3D0.0=
5&amp;REPORT=3D10&amp;_server_mudpit_switch=3D99999999&amp;_ignoreionssco=
rebelow=3D0&amp;_showsubsets=3D0&amp;_showpopups=3DTRUE&amp;_sortunassign=
ed=3Dscoredown&amp;_requireboldred=3D0#Hit9">gi|25453420</A></B></TT></TD=
>
    <TD noWrap><TT>&nbsp;&nbsp;23652</TT></TD>
    <TD noWrap align=3Dright><TT>37</TT></TD>
    <TD noWrap><TT>&nbsp;&nbsp;glutathione S-transferase P [Rattus=20
      norvegicus]</TT></TD></TR>
  <TR>
    <TD noWrap align=3Dright><TT><B>10.</B></TT></TD>
    <TD noWrap><TT><B>&nbsp;<A=20
      =
href=3D"http://202.116.111.27/mascot/cgi/master_results.pl?file=3D..%2Fda=
ta%2F20120508%2FF043520.dat&amp;REPTYPE=3Dprotein&amp;_sigthreshold=3D0.0=
5&amp;REPORT=3D10&amp;_server_mudpit_switch=3D99999999&amp;_ignoreionssco=
rebelow=3D0&amp;_showsubsets=3D0&amp;_showpopups=3DTRUE&amp;_sortunassign=
ed=3Dscoredown&amp;_requireboldred=3D0#Hit10">gi|149069278</A></B></TT></=
TD>
    <TD noWrap><TT>&nbsp;&nbsp;1655</TT></TD>
    <TD noWrap align=3Dright><TT>37</TT></TD>
    <TD noWrap><TT>&nbsp;&nbsp;rCG43575 [Rattus=20
norvegicus]</TT></TD></TR></TBODY></TABLE>
<H3>Results List</H3>
<TABLE cellSpacing=3D0 border=3D0>
  <TBODY>
  <TR>
    <TD><TT><B><A =
name=3DHit1>1.</A>&nbsp;&nbsp;&nbsp;&nbsp;</B></TT></TD>
    <TD noWrap><TT><A=20
      =
href=3D"http://202.116.111.27/mascot/cgi/protein_view.pl?file=3D../data/2=
0120508/F043520.dat&amp;hit=3D1"=20
      =
target=3D_blank>gi|77917546</A>&nbsp;&nbsp;&nbsp;&nbsp;<B>Mass:</B>&nbsp;=
67477&nbsp;&nbsp;&nbsp;&nbsp;<B>Score:</B>&nbsp;253&nbsp;&nbsp;&nbsp;&nbs=
p;<B>Expect:</B>&nbsp;3.4e-021&nbsp;&nbsp;<B>Queries=20
      matched:</B>&nbsp;11</TT></TD></TR>
  <TR>
    <TD>&nbsp;</TD>
    <TD noWrap><TT>mitochondrial inner membrane protein [Rattus=20
      norvegicus]</TT></TD></TR></TBODY></TABLE>
<TABLE cellSpacing=3D0 cellPadding=3D0 border=3D0>
  <TBODY>
  <TR>
    <TD><TT>&nbsp;&nbsp;&nbsp;&nbsp;&nbsp;&nbsp;</TT></TD>
    <TD align=3Dright><TT><B>Observed&nbsp;&nbsp;</B></TT></TD>
    <TD noWrap align=3Dright><TT><B>Mr(expt)&nbsp;&nbsp;</B></TT></TD>
    <TD noWrap align=3Dright><TT><B>Mr(calc)&nbsp;&nbsp;</B></TT></TD>
    <TD align=3Dright><TT><B>&nbsp;ppm&nbsp;&nbsp;</B></TT></TD>
    <TD align=3Dright><TT><B>Start&nbsp;</B></TT></TD>
    <TD align=3Dright><TT><B>&nbsp;</B></TT></TD>
    <TD align=3Dright><TT><B>End&nbsp;</B></TT></TD>
    <TD align=3Dright><TT><B>Miss&nbsp;</B></TT></TD>
    <TD align=3Dright><TT><B>Ions&nbsp;</B></TT></TD>
    <TD><TT><B>&nbsp;Peptide</B></TT></TD></TR>
  <TR>
    <TD align=3Dright>&nbsp;</TD>
    <TD align=3Dright><TT>758.3947&nbsp;&nbsp;</TT></TD>
    <TD align=3Dright><TT>757.3874&nbsp;&nbsp;</TT></TD>
    <TD align=3Dright><TT>757.4082&nbsp;&nbsp;</TT></TD>
    <TD noWrap align=3Dright><TT>-27.53&nbsp;</TT></TD>
    <TD align=3Dright><TT>364&nbsp;</TT></TD>
    <TD noWrap align=3Dright><TT>-&nbsp;</TT></TD>
    <TD align=3Dright><TT>369&nbsp;</TT></TD>
    <TD align=3Dright><TT>0&nbsp;&nbsp;</TT></TD>
    <TD noWrap align=3Dright><TT>---&nbsp;&nbsp;</TT></TD>
    <TD noWrap><TT>&nbsp;R.IDQLNR.E</TT></TD></TR>
  <TR>
    <TD align=3Dright>&nbsp;</TD>
    <TD align=3Dright><TT>914.5406&nbsp;&nbsp;</TT></TD>
    <TD align=3Dright><TT>913.5333&nbsp;&nbsp;</TT></TD>
    <TD align=3Dright><TT>913.5093&nbsp;&nbsp;</TT></TD>
    <TD noWrap align=3Dright><TT>26.3&nbsp;</TT></TD>
    <TD align=3Dright><TT>363&nbsp;</TT></TD>
    <TD noWrap align=3Dright><TT>-&nbsp;</TT></TD>
    <TD align=3Dright><TT>369&nbsp;</TT></TD>
    <TD align=3Dright><TT>1&nbsp;&nbsp;</TT></TD>
    <TD noWrap align=3Dright><TT>---&nbsp;&nbsp;</TT></TD>
    <TD noWrap><TT>&nbsp;R.RIDQLNR.E</TT></TD></TR>
  <TR>
    <TD align=3Dright>&nbsp;</TD>
    <TD align=3Dright><TT>1053.5270&nbsp;&nbsp;</TT></TD>
    <TD align=3Dright><TT>1052.5197&nbsp;&nbsp;</TT></TD>
    <TD align=3Dright><TT>1052.5138&nbsp;&nbsp;</TT></TD>
    <TD noWrap align=3Dright><TT>5.61&nbsp;</TT></TD>
    <TD align=3Dright><TT>576&nbsp;</TT></TD>
    <TD noWrap align=3Dright><TT>-&nbsp;</TT></TD>
    <TD align=3Dright><TT>584&nbsp;</TT></TD>
    <TD align=3Dright><TT>0&nbsp;&nbsp;</TT></TD>
    <TD noWrap align=3Dright><TT>---&nbsp;&nbsp;</TT></TD>
    <TD noWrap><TT>&nbsp;R.GVYSEETLR.A</TT></TD></TR>
  <TR>
    <TD align=3Dright>&nbsp;</TD>
    <TD align=3Dright><TT>1108.6134&nbsp;&nbsp;</TT></TD>
    <TD align=3Dright><TT>1107.6061&nbsp;&nbsp;</TT></TD>
    <TD align=3Dright><TT>1107.6036&nbsp;&nbsp;</TT></TD>
    <TD noWrap align=3Dright><TT>2.28&nbsp;</TT></TD>
    <TD align=3Dright><TT>380&nbsp;</TT></TD>
    <TD noWrap align=3Dright><TT>-&nbsp;</TT></TD>
    <TD align=3Dright><TT>388&nbsp;</TT></TD>
    <TD align=3Dright><TT>0&nbsp;&nbsp;</TT></TD>
    <TD noWrap align=3Dright><TT>15&nbsp;&nbsp;</TT></TD>
    <TD noWrap><TT>&nbsp;K.QHIELALER.Q</TT></TD></TR>
  <TR>
    <TD align=3Dright>&nbsp;</TD>
    <TD align=3Dright><TT>1287.6379&nbsp;&nbsp;</TT></TD>
    <TD align=3Dright><TT>1286.6307&nbsp;&nbsp;</TT></TD>
    <TD align=3Dright><TT>1286.6255&nbsp;&nbsp;</TT></TD>
    <TD noWrap align=3Dright><TT>4.03&nbsp;</TT></TD>
    <TD align=3Dright><TT>469&nbsp;</TT></TD>
    <TD noWrap align=3Dright><TT>-&nbsp;</TT></TD>
    <TD align=3Dright><TT>478&nbsp;</TT></TD>
    <TD align=3Dright><TT>0&nbsp;&nbsp;</TT></TD>
    <TD noWrap align=3Dright><TT>---&nbsp;&nbsp;</TT></TD>
    <TD noWrap><TT>&nbsp;K.LSEQELEFHR.R</TT></TD></TR>
  <TR>
    <TD align=3Dright>&nbsp;</TD>
    <TD align=3Dright><TT>1518.7852&nbsp;&nbsp;</TT></TD>
    <TD align=3Dright><TT>1517.7779&nbsp;&nbsp;</TT></TD>
    <TD align=3Dright><TT>1517.7685&nbsp;&nbsp;</TT></TD>
    <TD noWrap align=3Dright><TT>6.19&nbsp;</TT></TD>
    <TD align=3Dright><TT>175&nbsp;</TT></TD>
    <TD noWrap align=3Dright><TT>-&nbsp;</TT></TD>
    <TD align=3Dright><TT>188&nbsp;</TT></TD>
    <TD align=3Dright><TT>0&nbsp;&nbsp;</TT></TD>
    <TD noWrap align=3Dright><TT>8&nbsp;&nbsp;</TT></TD>
    <TD noWrap><TT>&nbsp;K.SLEDALNQTATVTR.Q</TT></TD></TR>
  <TR>
    <TD align=3Dright>&nbsp;</TD>
    <TD align=3Dright><TT>1527.8273&nbsp;&nbsp;</TT></TD>
    <TD align=3Dright><TT>1526.8201&nbsp;&nbsp;</TT></TD>
    <TD align=3Dright><TT>1526.8205&nbsp;&nbsp;</TT></TD>
    <TD noWrap align=3Dright><TT>-0.30&nbsp;</TT></TD>
    <TD align=3Dright><TT>306&nbsp;</TT></TD>
    <TD noWrap align=3Dright><TT>-&nbsp;</TT></TD>
    <TD align=3Dright><TT>318&nbsp;</TT></TD>
    <TD align=3Dright><TT>0&nbsp;&nbsp;</TT></TD>
    <TD noWrap align=3Dright><TT>36&nbsp;&nbsp;</TT></TD>
    <TD noWrap><TT>&nbsp;K.VVSQYHELVVQAR.D</TT></TD></TR>
  <TR>
    <TD align=3Dright>&nbsp;</TD>
    <TD align=3Dright><TT>1823.8946&nbsp;&nbsp;</TT></TD>
    <TD align=3Dright><TT>1822.8873&nbsp;&nbsp;</TT></TD>
    <TD align=3Dright><TT>1822.8809&nbsp;&nbsp;</TT></TD>
    <TD noWrap align=3Dright><TT>3.51&nbsp;</TT></TD>
    <TD align=3Dright><TT>500&nbsp;</TT></TD>
    <TD noWrap align=3Dright><TT>-&nbsp;</TT></TD>
    <TD align=3Dright><TT>516&nbsp;</TT></TD>
    <TD align=3Dright><TT>0&nbsp;&nbsp;</TT></TD>
    <TD noWrap align=3Dright><TT>51&nbsp;&nbsp;</TT></TD>
    <TD noWrap><TT>&nbsp;R.GIEQAVQSHAVAEEEAR.K</TT></TD></TR>
  <TR>
    <TD align=3Dright>&nbsp;</TD>
    <TD align=3Dright><TT>1930.0106&nbsp;&nbsp;</TT></TD>
    <TD align=3Dright><TT>1929.0034&nbsp;&nbsp;</TT></TD>
    <TD align=3Dright><TT>1928.9877&nbsp;&nbsp;</TT></TD>
    <TD noWrap align=3Dright><TT>8.11&nbsp;</TT></TD>
    <TD align=3Dright><TT>534&nbsp;</TT></TD>
    <TD noWrap align=3Dright><TT>-&nbsp;</TT></TD>
    <TD align=3Dright><TT>552&nbsp;</TT></TD>
    <TD align=3Dright><TT>0&nbsp;&nbsp;</TT></TD>
    <TD noWrap align=3Dright><TT>---&nbsp;&nbsp;</TT></TD>
    <TD noWrap><TT>&nbsp;K.TSSAEMPTIPLGSAVEAIR.V</TT></TD></TR>
  <TR>
    <TD align=3Dright>&nbsp;</TD>
    <TD align=3Dright><TT>2116.9643&nbsp;&nbsp;</TT></TD>
    <TD align=3Dright><TT>2115.9570&nbsp;&nbsp;</TT></TD>
    <TD align=3Dright><TT>2115.9531&nbsp;&nbsp;</TT></TD>
    <TD noWrap align=3Dright><TT>1.85&nbsp;</TT></TD>
    <TD align=3Dright><TT>480&nbsp;</TT></TD>
    <TD noWrap align=3Dright><TT>-&nbsp;</TT></TD>
    <TD align=3Dright><TT>497&nbsp;</TT></TD>
    <TD align=3Dright><TT>0&nbsp;&nbsp;</TT></TD>
    <TD noWrap align=3Dright><TT>---&nbsp;&nbsp;</TT></TD>
    <TD noWrap><TT>&nbsp;R.SQEQMDNFTLDINTAYAR.L</TT></TD></TR>
  <TR>
    <TD align=3Dright>&nbsp;</TD>
    <TD align=3Dright><TT>2507.2216&nbsp;&nbsp;</TT></TD>
    <TD align=3Dright><TT>2506.2143&nbsp;&nbsp;</TT></TD>
    <TD align=3Dright><TT>2506.2010&nbsp;&nbsp;</TT></TD>
    <TD noWrap align=3Dright><TT>5.34&nbsp;</TT></TD>
    <TD align=3Dright><TT>553&nbsp;</TT></TD>
    <TD noWrap align=3Dright><TT>-&nbsp;</TT></TD>
    <TD align=3Dright><TT>575&nbsp;</TT></TD>
    <TD align=3Dright><TT>0&nbsp;&nbsp;</TT></TD>
    <TD noWrap align=3Dright><TT>---&nbsp;&nbsp;</TT></TD>
    <TD =
noWrap><TT>&nbsp;R.VSCSDNEFTQALTAAIPPESLTR.G</TT></TD></TR></TBODY></TABL=
E>
<TABLE cellSpacing=3D0 border=3D0>
  <TBODY>
  <TR>
    <TD><TT>&nbsp;&nbsp;&nbsp;&nbsp;&nbsp;&nbsp;</TT></TD>
    <TD><TT><B>No match to: </B>870.5419,=20
1133.5993</TT></TD></TR></TBODY></TABLE><BR>
<TABLE cellSpacing=3D0 border=3D0>
  <TBODY>
  <TR>
    <TD><TT><B><A =
name=3DHit2>2.</A>&nbsp;&nbsp;&nbsp;&nbsp;</B></TT></TD>
    <TD noWrap><TT><A=20
      =
href=3D"http://202.116.111.27/mascot/cgi/protein_view.pl?file=3D../data/2=
0120508/F043520.dat&amp;hit=3D2"=20
      =
target=3D_blank>gi|149036390</A>&nbsp;&nbsp;&nbsp;&nbsp;<B>Mass:</B>&nbsp=
;86204&nbsp;&nbsp;&nbsp;&nbsp;<B>Score:</B>&nbsp;244&nbsp;&nbsp;&nbsp;&nb=
sp;<B>Expect:</B>&nbsp;2.7e-020&nbsp;&nbsp;<B>Queries=20
      matched:</B>&nbsp;11</TT></TD></TR>
  <TR>
    <TD>&nbsp;</TD>
    <TD noWrap><TT>inner membrane protein, mitochondrial, isoform CRA_a=20
      [Rattus norvegicus]</TT></TD></TR></TBODY></TABLE>
<TABLE cellSpacing=3D0 cellPadding=3D0 border=3D0>
  <TBODY>
  <TR>
    <TD><TT>&nbsp;&nbsp;&nbsp;&nbsp;&nbsp;&nbsp;</TT></TD>
    <TD align=3Dright><TT><B>Observed&nbsp;&nbsp;</B></TT></TD>
    <TD noWrap align=3Dright><TT><B>Mr(expt)&nbsp;&nbsp;</B></TT></TD>
    <TD noWrap align=3Dright><TT><B>Mr(calc)&nbsp;&nbsp;</B></TT></TD>
    <TD align=3Dright><TT><B>&nbsp;ppm&nbsp;&nbsp;</B></TT></TD>
    <TD align=3Dright><TT><B>Start&nbsp;</B></TT></TD>
    <TD align=3Dright><TT><B>&nbsp;</B></TT></TD>
    <TD align=3Dright><TT><B>End&nbsp;</B></TT></TD>
    <TD align=3Dright><TT><B>Miss&nbsp;</B></TT></TD>
    <TD align=3Dright><TT><B>Ions&nbsp;</B></TT></TD>
    <TD><TT><B>&nbsp;Peptide</B></TT></TD></TR>
  <TR>
    <TD align=3Dright>&nbsp;</TD>
    <TD align=3Dright><TT>758.3947&nbsp;&nbsp;</TT></TD>
    <TD align=3Dright><TT>757.3874&nbsp;&nbsp;</TT></TD>
    <TD align=3Dright><TT>757.4082&nbsp;&nbsp;</TT></TD>
    <TD noWrap align=3Dright><TT>-27.53&nbsp;</TT></TD>
    <TD align=3Dright><TT>391&nbsp;</TT></TD>
    <TD noWrap align=3Dright><TT>-&nbsp;</TT></TD>
    <TD align=3Dright><TT>396&nbsp;</TT></TD>
    <TD align=3Dright><TT>0&nbsp;&nbsp;</TT></TD>
    <TD noWrap align=3Dright><TT>---&nbsp;&nbsp;</TT></TD>
    <TD noWrap><TT>&nbsp;R.IDQLNR.E</TT></TD></TR>
  <TR>
    <TD align=3Dright>&nbsp;</TD>
    <TD align=3Dright><TT>914.5406&nbsp;&nbsp;</TT></TD>
    <TD align=3Dright><TT>913.5333&nbsp;&nbsp;</TT></TD>
    <TD align=3Dright><TT>913.5093&nbsp;&nbsp;</TT></TD>
    <TD noWrap align=3Dright><TT>26.3&nbsp;</TT></TD>
    <TD align=3Dright><TT>390&nbsp;</TT></TD>
    <TD noWrap align=3Dright><TT>-&nbsp;</TT></TD>
    <TD align=3Dright><TT>396&nbsp;</TT></TD>
    <TD align=3Dright><TT>1&nbsp;&nbsp;</TT></TD>
    <TD noWrap align=3Dright><TT>---&nbsp;&nbsp;</TT></TD>
    <TD noWrap><TT>&nbsp;R.RIDQLNR.E</TT></TD></TR>
  <TR>
    <TD align=3Dright>&nbsp;</TD>
    <TD align=3Dright><TT>1053.5270&nbsp;&nbsp;</TT></TD>
    <TD align=3Dright><TT>1052.5197&nbsp;&nbsp;</TT></TD>
    <TD align=3Dright><TT>1052.5138&nbsp;&nbsp;</TT></TD>
    <TD noWrap align=3Dright><TT>5.61&nbsp;</TT></TD>
    <TD align=3Dright><TT>603&nbsp;</TT></TD>
    <TD noWrap align=3Dright><TT>-&nbsp;</TT></TD>
    <TD align=3Dright><TT>611&nbsp;</TT></TD>
    <TD align=3Dright><TT>0&nbsp;&nbsp;</TT></TD>
    <TD noWrap align=3Dright><TT>---&nbsp;&nbsp;</TT></TD>
    <TD noWrap><TT>&nbsp;R.GVYSEETLR.A</TT></TD></TR>
  <TR>
    <TD align=3Dright>&nbsp;</TD>
    <TD align=3Dright><TT>1108.6134&nbsp;&nbsp;</TT></TD>
    <TD align=3Dright><TT>1107.6061&nbsp;&nbsp;</TT></TD>
    <TD align=3Dright><TT>1107.6036&nbsp;&nbsp;</TT></TD>
    <TD noWrap align=3Dright><TT>2.28&nbsp;</TT></TD>
    <TD align=3Dright><TT>407&nbsp;</TT></TD>
    <TD noWrap align=3Dright><TT>-&nbsp;</TT></TD>
    <TD align=3Dright><TT>415&nbsp;</TT></TD>
    <TD align=3Dright><TT>0&nbsp;&nbsp;</TT></TD>
    <TD noWrap align=3Dright><TT>15&nbsp;&nbsp;</TT></TD>
    <TD noWrap><TT>&nbsp;K.QHIELALER.Q</TT></TD></TR>
  <TR>
    <TD align=3Dright>&nbsp;</TD>
    <TD align=3Dright><TT>1287.6379&nbsp;&nbsp;</TT></TD>
    <TD align=3Dright><TT>1286.6307&nbsp;&nbsp;</TT></TD>
    <TD align=3Dright><TT>1286.6255&nbsp;&nbsp;</TT></TD>
    <TD noWrap align=3Dright><TT>4.03&nbsp;</TT></TD>
    <TD align=3Dright><TT>496&nbsp;</TT></TD>
    <TD noWrap align=3Dright><TT>-&nbsp;</TT></TD>
    <TD align=3Dright><TT>505&nbsp;</TT></TD>
    <TD align=3Dright><TT>0&nbsp;&nbsp;</TT></TD>
    <TD noWrap align=3Dright><TT>---&nbsp;&nbsp;</TT></TD>
    <TD noWrap><TT>&nbsp;K.LSEQELEFHR.R</TT></TD></TR>
  <TR>
    <TD align=3Dright>&nbsp;</TD>
    <TD align=3Dright><TT>1518.7852&nbsp;&nbsp;</TT></TD>
    <TD align=3Dright><TT>1517.7779&nbsp;&nbsp;</TT></TD>
    <TD align=3Dright><TT>1517.7685&nbsp;&nbsp;</TT></TD>
    <TD noWrap align=3Dright><TT>6.19&nbsp;</TT></TD>
    <TD align=3Dright><TT>207&nbsp;</TT></TD>
    <TD noWrap align=3Dright><TT>-&nbsp;</TT></TD>
    <TD align=3Dright><TT>220&nbsp;</TT></TD>
    <TD align=3Dright><TT>0&nbsp;&nbsp;</TT></TD>
    <TD noWrap align=3Dright><TT>8&nbsp;&nbsp;</TT></TD>
    <TD noWrap><TT>&nbsp;K.SLEDALNQTATVTR.Q</TT></TD></TR>
  <TR>
    <TD align=3Dright>&nbsp;</TD>
    <TD align=3Dright><TT>1527.8273&nbsp;&nbsp;</TT></TD>
    <TD align=3Dright><TT>1526.8201&nbsp;&nbsp;</TT></TD>
    <TD align=3Dright><TT>1526.8205&nbsp;&nbsp;</TT></TD>
    <TD noWrap align=3Dright><TT>-0.30&nbsp;</TT></TD>
    <TD align=3Dright><TT>338&nbsp;</TT></TD>
    <TD noWrap align=3Dright><TT>-&nbsp;</TT></TD>
    <TD align=3Dright><TT>350&nbsp;</TT></TD>
    <TD align=3Dright><TT>0&nbsp;&nbsp;</TT></TD>
    <TD noWrap align=3Dright><TT>36&nbsp;&nbsp;</TT></TD>
    <TD noWrap><TT>&nbsp;K.VVSQYHELVVQAR.D</TT></TD></TR>
  <TR>
    <TD align=3Dright>&nbsp;</TD>
    <TD align=3Dright><TT>1823.8946&nbsp;&nbsp;</TT></TD>
    <TD align=3Dright><TT>1822.8873&nbsp;&nbsp;</TT></TD>
    <TD align=3Dright><TT>1822.8809&nbsp;&nbsp;</TT></TD>
    <TD noWrap align=3Dright><TT>3.51&nbsp;</TT></TD>
    <TD align=3Dright><TT>527&nbsp;</TT></TD>
    <TD noWrap align=3Dright><TT>-&nbsp;</TT></TD>
    <TD align=3Dright><TT>543&nbsp;</TT></TD>
    <TD align=3Dright><TT>0&nbsp;&nbsp;</TT></TD>
    <TD noWrap align=3Dright><TT>51&nbsp;&nbsp;</TT></TD>
    <TD noWrap><TT>&nbsp;R.GIEQAVQSHAVAEEEAR.K</TT></TD></TR>
  <TR>
    <TD align=3Dright>&nbsp;</TD>
    <TD align=3Dright><TT>1930.0106&nbsp;&nbsp;</TT></TD>
    <TD align=3Dright><TT>1929.0034&nbsp;&nbsp;</TT></TD>
    <TD align=3Dright><TT>1928.9877&nbsp;&nbsp;</TT></TD>
    <TD noWrap align=3Dright><TT>8.11&nbsp;</TT></TD>
    <TD align=3Dright><TT>561&nbsp;</TT></TD>
    <TD noWrap align=3Dright><TT>-&nbsp;</TT></TD>
    <TD align=3Dright><TT>579&nbsp;</TT></TD>
    <TD align=3Dright><TT>0&nbsp;&nbsp;</TT></TD>
    <TD noWrap align=3Dright><TT>---&nbsp;&nbsp;</TT></TD>
    <TD noWrap><TT>&nbsp;K.TSSAEMPTIPLGSAVEAIR.V</TT></TD></TR>
  <TR>
    <TD align=3Dright>&nbsp;</TD>
    <TD align=3Dright><TT>2116.9643&nbsp;&nbsp;</TT></TD>
    <TD align=3Dright><TT>2115.9570&nbsp;&nbsp;</TT></TD>
    <TD align=3Dright><TT>2115.9531&nbsp;&nbsp;</TT></TD>
    <TD noWrap align=3Dright><TT>1.85&nbsp;</TT></TD>
    <TD align=3Dright><TT>507&nbsp;</TT></TD>
    <TD noWrap align=3Dright><TT>-&nbsp;</TT></TD>
    <TD align=3Dright><TT>524&nbsp;</TT></TD>
    <TD align=3Dright><TT>0&nbsp;&nbsp;</TT></TD>
    <TD noWrap align=3Dright><TT>---&nbsp;&nbsp;</TT></TD>
    <TD noWrap><TT>&nbsp;R.SQEQMDNFTLDINTAYAR.L</TT></TD></TR>
  <TR>
    <TD align=3Dright>&nbsp;</TD>
    <TD align=3Dright><TT>2507.2216&nbsp;&nbsp;</TT></TD>
    <TD align=3Dright><TT>2506.2143&nbsp;&nbsp;</TT></TD>
    <TD align=3Dright><TT>2506.2010&nbsp;&nbsp;</TT></TD>
    <TD noWrap align=3Dright><TT>5.34&nbsp;</TT></TD>
    <TD align=3Dright><TT>580&nbsp;</TT></TD>
    <TD noWrap align=3Dright><TT>-&nbsp;</TT></TD>
    <TD align=3Dright><TT>602&nbsp;</TT></TD>
    <TD align=3Dright><TT>0&nbsp;&nbsp;</TT></TD>
    <TD noWrap align=3Dright><TT>---&nbsp;&nbsp;</TT></TD>
    <TD =
noWrap><TT>&nbsp;R.VSCSDNEFTQALTAAIPPESLTR.G</TT></TD></TR></TBODY></TABL=
E>
<TABLE cellSpacing=3D0 border=3D0>
  <TBODY>
  <TR>
    <TD><TT>&nbsp;&nbsp;&nbsp;&nbsp;&nbsp;&nbsp;</TT></TD>
    <TD><TT><B>No match to: </B>870.5419,=20
1133.5993</TT></TD></TR></TBODY></TABLE><BR>
<TABLE cellSpacing=3D0 border=3D0>
  <TBODY>
  <TR>
    <TD><TT><B><A =
name=3DHit3>3.</A>&nbsp;&nbsp;&nbsp;&nbsp;</B></TT></TD>
    <TD noWrap><TT><A=20
      =
href=3D"http://202.116.111.27/mascot/cgi/protein_view.pl?file=3D../data/2=
0120508/F043520.dat&amp;hit=3D3"=20
      =
target=3D_blank>gi|22324680</A>&nbsp;&nbsp;&nbsp;&nbsp;<B>Mass:</B>&nbsp;=
45857&nbsp;&nbsp;&nbsp;&nbsp;<B>Score:</B>&nbsp;45&nbsp;&nbsp;&nbsp;&nbsp=
;&nbsp;<B>Expect:</B>&nbsp;2.2&nbsp;&nbsp;<B>Queries=20
      matched:</B>&nbsp;4</TT></TD></TR>
  <TR>
    <TD>&nbsp;</TD>
    <TD noWrap><TT>FK506 binding protein 4 [Rattus=20
  norvegicus]</TT></TD></TR></TBODY></TABLE>
<TABLE cellSpacing=3D0 cellPadding=3D0 border=3D0>
  <TBODY>
  <TR>
    <TD><TT>&nbsp;&nbsp;&nbsp;&nbsp;&nbsp;&nbsp;</TT></TD>
    <TD align=3Dright><TT><B>Observed&nbsp;&nbsp;</B></TT></TD>
    <TD noWrap align=3Dright><TT><B>Mr(expt)&nbsp;&nbsp;</B></TT></TD>
    <TD noWrap align=3Dright><TT><B>Mr(calc)&nbsp;&nbsp;</B></TT></TD>
    <TD align=3Dright><TT><B>&nbsp;ppm&nbsp;&nbsp;</B></TT></TD>
    <TD align=3Dright><TT><B>Start&nbsp;</B></TT></TD>
    <TD align=3Dright><TT><B>&nbsp;</B></TT></TD>
    <TD align=3Dright><TT><B>End&nbsp;</B></TT></TD>
    <TD align=3Dright><TT><B>Miss&nbsp;</B></TT></TD>
    <TD align=3Dright><TT><B>Ions&nbsp;</B></TT></TD>
    <TD><TT><B>&nbsp;Peptide</B></TT></TD></TR>
  <TR>
    <TD align=3Dright>&nbsp;</TD>
    <TD align=3Dright><TT>1518.7852&nbsp;&nbsp;</TT></TD>
    <TD align=3Dright><TT>1517.7779&nbsp;&nbsp;</TT></TD>
    <TD align=3Dright><TT>1517.6845&nbsp;&nbsp;</TT></TD>
    <TD noWrap align=3Dright><TT>61.5&nbsp;</TT></TD>
    <TD align=3Dright><TT>83&nbsp;</TT></TD>
    <TD noWrap align=3Dright><TT>-&nbsp;</TT></TD>
    <TD align=3Dright><TT>96&nbsp;</TT></TD>
    <TD align=3Dright><TT>0&nbsp;&nbsp;</TT></TD>
    <TD noWrap align=3Dright><TT>---&nbsp;&nbsp;</TT></TD>
    <TD noWrap><TT>&nbsp;K.GEDLTEDEDGGIIR.R</TT></TD></TR>
  <TR>
    <TD align=3Dright>&nbsp;</TD>
    <TD align=3Dright><TT>1527.8273&nbsp;&nbsp;</TT></TD>
    <TD align=3Dright><TT>1526.8201&nbsp;&nbsp;</TT></TD>
    <TD align=3Dright><TT>1526.7477&nbsp;&nbsp;</TT></TD>
    <TD noWrap align=3Dright><TT>47.4&nbsp;</TT></TD>
    <TD align=3Dright><TT>304&nbsp;</TT></TD>
    <TD noWrap align=3Dright><TT>-&nbsp;</TT></TD>
    <TD align=3Dright><TT>317&nbsp;</TT></TD>
    <TD align=3Dright><TT>0&nbsp;&nbsp;</TT></TD>
    <TD noWrap align=3Dright><TT>---&nbsp;&nbsp;</TT></TD>
    <TD noWrap><TT>&nbsp;R.GEAHLAVNDFDLAR.A</TT></TD></TR>
  <TR>
    <TD align=3Dright>&nbsp;</TD>
    <TD align=3Dright><TT>2116.9643&nbsp;&nbsp;</TT></TD>
    <TD align=3Dright><TT>2115.9570&nbsp;&nbsp;</TT></TD>
    <TD align=3Dright><TT>2116.0338&nbsp;&nbsp;</TT></TD>
    <TD noWrap align=3Dright><TT>-36.26&nbsp;</TT></TD>
    <TD align=3Dright><TT>304&nbsp;</TT></TD>
    <TD noWrap align=3Dright><TT>-&nbsp;</TT></TD>
    <TD align=3Dright><TT>322&nbsp;</TT></TD>
    <TD align=3Dright><TT>1&nbsp;&nbsp;</TT></TD>
    <TD noWrap align=3Dright><TT>---&nbsp;&nbsp;</TT></TD>
    <TD noWrap><TT>&nbsp;R.GEAHLAVNDFDLARADFQK.V</TT></TD></TR>
  <TR>
    <TD align=3Dright>&nbsp;</TD>
    <TD align=3Dright><TT>2507.2216&nbsp;&nbsp;</TT></TD>
    <TD align=3Dright><TT>2506.2143&nbsp;&nbsp;</TT></TD>
    <TD align=3Dright><TT>2506.1621&nbsp;&nbsp;</TT></TD>
    <TD noWrap align=3Dright><TT>20.9&nbsp;</TT></TD>
    <TD align=3Dright><TT>43&nbsp;</TT></TD>
    <TD noWrap align=3Dright><TT>-&nbsp;</TT></TD>
    <TD align=3Dright><TT>65&nbsp;</TT></TD>
    <TD align=3Dright><TT>0&nbsp;&nbsp;</TT></TD>
    <TD noWrap align=3Dright><TT>---&nbsp;&nbsp;</TT></TD>
    <TD =
noWrap><TT>&nbsp;K.VGEVCHITCKPEYAYGSAGSPPK.I</TT></TD></TR></TBODY></TABL=
E>
<TABLE cellSpacing=3D0 border=3D0>
  <TBODY>
  <TR>
    <TD><TT>&nbsp;&nbsp;&nbsp;&nbsp;&nbsp;&nbsp;</TT></TD>
    <TD><TT><B>No match to: </B>758.3947, 870.5419, 914.5406, 1053.5270, =

      1108.6134, 1133.5993, 1287.6379, 1823.8946,=20
1930.0106</TT></TD></TR></TBODY></TABLE><BR>
<TABLE cellSpacing=3D0 border=3D0>
  <TBODY>
  <TR>
    <TD><TT><B><A =
name=3DHit4>4.</A>&nbsp;&nbsp;&nbsp;&nbsp;</B></TT></TD>
    <TD noWrap><TT><A=20
      =
href=3D"http://202.116.111.27/mascot/cgi/protein_view.pl?file=3D../data/2=
0120508/F043520.dat&amp;hit=3D4"=20
      =
target=3D_blank>gi|149053794</A>&nbsp;&nbsp;&nbsp;&nbsp;<B>Mass:</B>&nbsp=
;122572&nbsp;&nbsp;&nbsp;<B>Score:</B>&nbsp;43&nbsp;&nbsp;&nbsp;&nbsp;&nb=
sp;<B>Expect:</B>&nbsp;3.2&nbsp;&nbsp;<B>Queries=20
      matched:</B>&nbsp;5</TT></TD></TR>
  <TR>
    <TD>&nbsp;</TD>
    <TD noWrap><TT>benzodiazapine receptor associated protein 1, isoform =
CRA_c=20
      [Rattus norvegicus]</TT></TD></TR></TBODY></TABLE>
<TABLE cellSpacing=3D0 cellPadding=3D0 border=3D0>
  <TBODY>
  <TR>
    <TD><TT>&nbsp;&nbsp;&nbsp;&nbsp;&nbsp;&nbsp;</TT></TD>
    <TD align=3Dright><TT><B>Observed&nbsp;&nbsp;</B></TT></TD>
    <TD noWrap align=3Dright><TT><B>Mr(expt)&nbsp;&nbsp;</B></TT></TD>
    <TD noWrap align=3Dright><TT><B>Mr(calc)&nbsp;&nbsp;</B></TT></TD>
    <TD align=3Dright><TT><B>&nbsp;ppm&nbsp;&nbsp;</B></TT></TD>
    <TD align=3Dright><TT><B>Start&nbsp;</B></TT></TD>
    <TD align=3Dright><TT><B>&nbsp;</B></TT></TD>
    <TD align=3Dright><TT><B>End&nbsp;</B></TT></TD>
    <TD align=3Dright><TT><B>Miss&nbsp;</B></TT></TD>
    <TD align=3Dright><TT><B>Ions&nbsp;</B></TT></TD>
    <TD><TT><B>&nbsp;Peptide</B></TT></TD></TR>
  <TR>
    <TD align=3Dright>&nbsp;</TD>
    <TD align=3Dright><TT>758.3947&nbsp;&nbsp;</TT></TD>
    <TD align=3Dright><TT>757.3874&nbsp;&nbsp;</TT></TD>
    <TD align=3Dright><TT>757.4195&nbsp;&nbsp;</TT></TD>
    <TD noWrap align=3Dright><TT>-42.35&nbsp;</TT></TD>
    <TD align=3Dright><TT>439&nbsp;</TT></TD>
    <TD noWrap align=3Dright><TT>-&nbsp;</TT></TD>
    <TD align=3Dright><TT>444&nbsp;</TT></TD>
    <TD align=3Dright><TT>1&nbsp;&nbsp;</TT></TD>
    <TD noWrap align=3Dright><TT>---&nbsp;&nbsp;</TT></TD>
    <TD noWrap><TT>&nbsp;R.EVAQRR.Q</TT></TD></TR>
  <TR>
    <TD align=3Dright>&nbsp;</TD>
    <TD align=3Dright><TT>914.5406&nbsp;&nbsp;</TT></TD>
    <TD align=3Dright><TT>913.5333&nbsp;&nbsp;</TT></TD>
    <TD align=3Dright><TT>913.4981&nbsp;&nbsp;</TT></TD>
    <TD noWrap align=3Dright><TT>38.5&nbsp;</TT></TD>
    <TD align=3Dright><TT>1078&nbsp;</TT></TD>
    <TD noWrap align=3Dright><TT>-&nbsp;</TT></TD>
    <TD align=3Dright><TT>1087&nbsp;</TT></TD>
    <TD align=3Dright><TT>0&nbsp;&nbsp;</TT></TD>
    <TD noWrap align=3Dright><TT>---&nbsp;&nbsp;</TT></TD>
    <TD noWrap><TT>&nbsp;R.GASGPLLSGR.G</TT></TD></TR>
  <TR>
    <TD align=3Dright>&nbsp;</TD>
    <TD align=3Dright><TT>1053.5270&nbsp;&nbsp;</TT></TD>
    <TD align=3Dright><TT>1052.5197&nbsp;&nbsp;</TT></TD>
    <TD align=3Dright><TT>1052.4662&nbsp;&nbsp;</TT></TD>
    <TD noWrap align=3Dright><TT>50.9&nbsp;</TT></TD>
    <TD align=3Dright><TT>148&nbsp;</TT></TD>
    <TD noWrap align=3Dright><TT>-&nbsp;</TT></TD>
    <TD align=3Dright><TT>156&nbsp;</TT></TD>
    <TD align=3Dright><TT>0&nbsp;&nbsp;</TT></TD>
    <TD noWrap align=3Dright><TT>---&nbsp;&nbsp;</TT></TD>
    <TD noWrap><TT>&nbsp;K.SSFPETEEK.V</TT></TD></TR>
  <TR>
    <TD align=3Dright>&nbsp;</TD>
    <TD align=3Dright><TT>1823.8946&nbsp;&nbsp;</TT></TD>
    <TD align=3Dright><TT>1822.8873&nbsp;&nbsp;</TT></TD>
    <TD align=3Dright><TT>1822.9724&nbsp;&nbsp;</TT></TD>
    <TD noWrap align=3Dright><TT>-46.65&nbsp;</TT></TD>
    <TD align=3Dright><TT>188&nbsp;</TT></TD>
    <TD noWrap align=3Dright><TT>-&nbsp;</TT></TD>
    <TD align=3Dright><TT>204&nbsp;</TT></TD>
    <TD align=3Dright><TT>0&nbsp;&nbsp;</TT></TD>
    <TD noWrap align=3Dright><TT>7&nbsp;&nbsp;</TT></TD>
    <TD noWrap><TT>&nbsp;R.VVSAPVPRPGSSLELCR.K</TT></TD></TR>
  <TR>
    <TD align=3Dright>&nbsp;</TD>
    <TD align=3Dright><TT>1930.0106&nbsp;&nbsp;</TT></TD>
    <TD align=3Dright><TT>1929.0034&nbsp;&nbsp;</TT></TD>
    <TD align=3Dright><TT>1928.9187&nbsp;&nbsp;</TT></TD>
    <TD noWrap align=3Dright><TT>43.9&nbsp;</TT></TD>
    <TD align=3Dright><TT>597&nbsp;</TT></TD>
    <TD noWrap align=3Dright><TT>-&nbsp;</TT></TD>
    <TD align=3Dright><TT>614&nbsp;</TT></TD>
    <TD align=3Dright><TT>1&nbsp;&nbsp;</TT></TD>
    <TD noWrap align=3Dright><TT>---&nbsp;&nbsp;</TT></TD>
    <TD =
noWrap><TT>&nbsp;K.AESLSNSSRSESIHNSPK.S</TT></TD></TR></TBODY></TABLE>
<TABLE cellSpacing=3D0 border=3D0>
  <TBODY>
  <TR>
    <TD><TT>&nbsp;&nbsp;&nbsp;&nbsp;&nbsp;&nbsp;</TT></TD>
    <TD><TT><B>No match to: </B>870.5419, 1108.6134, 1133.5993, =
1287.6379,=20
      1518.7852, 1527.8273, 2116.9643, =
2507.2216</TT></TD></TR></TBODY></TABLE><BR>
<TABLE cellSpacing=3D0 border=3D0>
  <TBODY>
  <TR>
    <TD><TT><B><A =
name=3DHit5>5.</A>&nbsp;&nbsp;&nbsp;&nbsp;</B></TT></TD>
    <TD noWrap><TT><A=20
      =
href=3D"http://202.116.111.27/mascot/cgi/protein_view.pl?file=3D../data/2=
0120508/F043520.dat&amp;hit=3D5"=20
      =
target=3D_blank>gi|226530716</A>&nbsp;&nbsp;&nbsp;&nbsp;<B>Mass:</B>&nbsp=
;51817&nbsp;&nbsp;&nbsp;&nbsp;<B>Score:</B>&nbsp;41&nbsp;&nbsp;&nbsp;&nbs=
p;&nbsp;<B>Expect:</B>&nbsp;5&nbsp;&nbsp;<B>Queries=20
      matched:</B>&nbsp;4</TT></TD></TR>
  <TR>
    <TD>&nbsp;</TD>
    <TD noWrap><TT>uncharacterized protein LOC100273568 [Zea=20
  mays]</TT></TD></TR></TBODY></TABLE>
<TABLE cellSpacing=3D0 cellPadding=3D0 border=3D0>
  <TBODY>
  <TR>
    <TD><TT>&nbsp;&nbsp;&nbsp;&nbsp;&nbsp;&nbsp;</TT></TD>
    <TD align=3Dright><TT><B>Observed&nbsp;&nbsp;</B></TT></TD>
    <TD noWrap align=3Dright><TT><B>Mr(expt)&nbsp;&nbsp;</B></TT></TD>
    <TD noWrap align=3Dright><TT><B>Mr(calc)&nbsp;&nbsp;</B></TT></TD>
    <TD align=3Dright><TT><B>&nbsp;ppm&nbsp;&nbsp;</B></TT></TD>
    <TD align=3Dright><TT><B>Start&nbsp;</B></TT></TD>
    <TD align=3Dright><TT><B>&nbsp;</B></TT></TD>
    <TD align=3Dright><TT><B>End&nbsp;</B></TT></TD>
    <TD align=3Dright><TT><B>Miss&nbsp;</B></TT></TD>
    <TD align=3Dright><TT><B>Ions&nbsp;</B></TT></TD>
    <TD><TT><B>&nbsp;Peptide</B></TT></TD></TR>
  <TR>
    <TD align=3Dright>&nbsp;</TD>
    <TD align=3Dright><TT>1518.7852&nbsp;&nbsp;</TT></TD>
    <TD align=3Dright><TT>1517.7779&nbsp;&nbsp;</TT></TD>
    <TD align=3Dright><TT>1517.6845&nbsp;&nbsp;</TT></TD>
    <TD noWrap align=3Dright><TT>61.5&nbsp;</TT></TD>
    <TD align=3Dright><TT>139&nbsp;</TT></TD>
    <TD noWrap align=3Dright><TT>-&nbsp;</TT></TD>
    <TD align=3Dright><TT>152&nbsp;</TT></TD>
    <TD align=3Dright><TT>0&nbsp;&nbsp;</TT></TD>
    <TD noWrap align=3Dright><TT>---&nbsp;&nbsp;</TT></TD>
    <TD noWrap><TT>&nbsp;K.GEDLTEDEDGGIIR.R</TT></TD></TR>
  <TR>
    <TD align=3Dright>&nbsp;</TD>
    <TD align=3Dright><TT>1527.8273&nbsp;&nbsp;</TT></TD>
    <TD align=3Dright><TT>1526.8201&nbsp;&nbsp;</TT></TD>
    <TD align=3Dright><TT>1526.7477&nbsp;&nbsp;</TT></TD>
    <TD noWrap align=3Dright><TT>47.4&nbsp;</TT></TD>
    <TD align=3Dright><TT>360&nbsp;</TT></TD>
    <TD noWrap align=3Dright><TT>-&nbsp;</TT></TD>
    <TD align=3Dright><TT>373&nbsp;</TT></TD>
    <TD align=3Dright><TT>0&nbsp;&nbsp;</TT></TD>
    <TD noWrap align=3Dright><TT>---&nbsp;&nbsp;</TT></TD>
    <TD noWrap><TT>&nbsp;R.GEAHLAVNDFDLAR.A</TT></TD></TR>
  <TR>
    <TD align=3Dright>&nbsp;</TD>
    <TD align=3Dright><TT>2116.9643&nbsp;&nbsp;</TT></TD>
    <TD align=3Dright><TT>2115.9570&nbsp;&nbsp;</TT></TD>
    <TD align=3Dright><TT>2116.0338&nbsp;&nbsp;</TT></TD>
    <TD noWrap align=3Dright><TT>-36.26&nbsp;</TT></TD>
    <TD align=3Dright><TT>360&nbsp;</TT></TD>
    <TD noWrap align=3Dright><TT>-&nbsp;</TT></TD>
    <TD align=3Dright><TT>378&nbsp;</TT></TD>
    <TD align=3Dright><TT>1&nbsp;&nbsp;</TT></TD>
    <TD noWrap align=3Dright><TT>---&nbsp;&nbsp;</TT></TD>
    <TD noWrap><TT>&nbsp;R.GEAHLAVNDFDLARADFQK.V</TT></TD></TR>
  <TR>
    <TD align=3Dright>&nbsp;</TD>
    <TD align=3Dright><TT>2507.2216&nbsp;&nbsp;</TT></TD>
    <TD align=3Dright><TT>2506.2143&nbsp;&nbsp;</TT></TD>
    <TD align=3Dright><TT>2506.1621&nbsp;&nbsp;</TT></TD>
    <TD noWrap align=3Dright><TT>20.9&nbsp;</TT></TD>
    <TD align=3Dright><TT>99&nbsp;</TT></TD>
    <TD noWrap align=3Dright><TT>-&nbsp;</TT></TD>
    <TD align=3Dright><TT>121&nbsp;</TT></TD>
    <TD align=3Dright><TT>0&nbsp;&nbsp;</TT></TD>
    <TD noWrap align=3Dright><TT>---&nbsp;&nbsp;</TT></TD>
    <TD =
noWrap><TT>&nbsp;K.VGEVCHITCKPEYAYGSAGSPPK.I</TT></TD></TR></TBODY></TABL=
E>
<TABLE cellSpacing=3D0 border=3D0>
  <TBODY>
  <TR>
    <TD><TT>&nbsp;&nbsp;&nbsp;&nbsp;&nbsp;&nbsp;</TT></TD>
    <TD><TT><B>No match to: </B>758.3947, 870.5419, 914.5406, 1053.5270, =

      1108.6134, 1133.5993, 1287.6379, 1823.8946,=20
1930.0106</TT></TD></TR></TBODY></TABLE><BR>
<TABLE cellSpacing=3D0 border=3D0>
  <TBODY>
  <TR>
    <TD><TT><B><A =
name=3DHit6>6.</A>&nbsp;&nbsp;&nbsp;&nbsp;</B></TT></TD>
    <TD noWrap><TT><A=20
      =
href=3D"http://202.116.111.27/mascot/cgi/protein_view.pl?file=3D../data/2=
0120508/F043520.dat&amp;hit=3D6"=20
      =
target=3D_blank>gi|281371450</A>&nbsp;&nbsp;&nbsp;&nbsp;<B>Mass:</B>&nbsp=
;151696&nbsp;&nbsp;&nbsp;<B>Score:</B>&nbsp;41&nbsp;&nbsp;&nbsp;&nbsp;&nb=
sp;<B>Expect:</B>&nbsp;5.5&nbsp;&nbsp;<B>Queries=20
      matched:</B>&nbsp;7</TT></TD></TR>
  <TR>
    <TD>&nbsp;</TD>
    <TD noWrap><TT>lysine-specific demethylase 2B [Rattus=20
  norvegicus]</TT></TD></TR></TBODY></TABLE>
<TABLE cellSpacing=3D0 cellPadding=3D0 border=3D0>
  <TBODY>
  <TR>
    <TD><TT>&nbsp;&nbsp;&nbsp;&nbsp;&nbsp;&nbsp;</TT></TD>
    <TD align=3Dright><TT><B>Observed&nbsp;&nbsp;</B></TT></TD>
    <TD noWrap align=3Dright><TT><B>Mr(expt)&nbsp;&nbsp;</B></TT></TD>
    <TD noWrap align=3Dright><TT><B>Mr(calc)&nbsp;&nbsp;</B></TT></TD>
    <TD align=3Dright><TT><B>&nbsp;ppm&nbsp;&nbsp;</B></TT></TD>
    <TD align=3Dright><TT><B>Start&nbsp;</B></TT></TD>
    <TD align=3Dright><TT><B>&nbsp;</B></TT></TD>
    <TD align=3Dright><TT><B>End&nbsp;</B></TT></TD>
    <TD align=3Dright><TT><B>Miss&nbsp;</B></TT></TD>
    <TD align=3Dright><TT><B>Ions&nbsp;</B></TT></TD>
    <TD><TT><B>&nbsp;Peptide</B></TT></TD></TR>
  <TR>
    <TD align=3Dright>&nbsp;</TD>
    <TD align=3Dright><TT>758.3947&nbsp;&nbsp;</TT></TD>
    <TD align=3Dright><TT>757.3874&nbsp;&nbsp;</TT></TD>
    <TD align=3Dright><TT>757.3606&nbsp;&nbsp;</TT></TD>
    <TD noWrap align=3Dright><TT>35.4&nbsp;</TT></TD>
    <TD align=3Dright><TT>728&nbsp;</TT></TD>
    <TD noWrap align=3Dright><TT>-&nbsp;</TT></TD>
    <TD align=3Dright><TT>734&nbsp;</TT></TD>
    <TD align=3Dright><TT>0&nbsp;&nbsp;</TT></TD>
    <TD noWrap align=3Dright><TT>---&nbsp;&nbsp;</TT></TD>
    <TD noWrap><TT>&nbsp;K.EGQEPAK.R</TT></TD></TR>
  <TR>
    <TD align=3Dright>&nbsp;</TD>
    <TD align=3Dright><TT>870.5419&nbsp;&nbsp;</TT></TD>
    <TD align=3Dright><TT>869.5346&nbsp;&nbsp;</TT></TD>
    <TD align=3Dright><TT>869.4971&nbsp;&nbsp;</TT></TD>
    <TD noWrap align=3Dright><TT>43.2&nbsp;</TT></TD>
    <TD align=3Dright><TT>754&nbsp;</TT></TD>
    <TD noWrap align=3Dright><TT>-&nbsp;</TT></TD>
    <TD align=3Dright><TT>761&nbsp;</TT></TD>
    <TD align=3Dright><TT>0&nbsp;&nbsp;</TT></TD>
    <TD noWrap align=3Dright><TT>---&nbsp;&nbsp;</TT></TD>
    <TD noWrap><TT>&nbsp;K.VPTDGILR.R</TT></TD></TR>
  <TR>
    <TD align=3Dright>&nbsp;</TD>
    <TD align=3Dright><TT>914.5406&nbsp;&nbsp;</TT></TD>
    <TD align=3Dright><TT>913.5333&nbsp;&nbsp;</TT></TD>
    <TD align=3Dright><TT>913.5167&nbsp;&nbsp;</TT></TD>
    <TD noWrap align=3Dright><TT>18.2&nbsp;</TT></TD>
    <TD align=3Dright><TT>429&nbsp;</TT></TD>
    <TD noWrap align=3Dright><TT>-&nbsp;</TT></TD>
    <TD align=3Dright><TT>436&nbsp;</TT></TD>
    <TD align=3Dright><TT>1&nbsp;&nbsp;</TT></TD>
    <TD noWrap align=3Dright><TT>---&nbsp;&nbsp;</TT></TD>
    <TD noWrap><TT>&nbsp;K.KPKAPAMR.F + Oxidation (M)</TT></TD></TR>
  <TR>
    <TD align=3Dright>&nbsp;</TD>
    <TD align=3Dright><TT>1053.5270&nbsp;&nbsp;</TT></TD>
    <TD align=3Dright><TT>1052.5197&nbsp;&nbsp;</TT></TD>
    <TD align=3Dright><TT>1052.4929&nbsp;&nbsp;</TT></TD>
    <TD noWrap align=3Dright><TT>25.5&nbsp;</TT></TD>
    <TD align=3Dright><TT>611&nbsp;</TT></TD>
    <TD noWrap align=3Dright><TT>-&nbsp;</TT></TD>
    <TD align=3Dright><TT>618&nbsp;</TT></TD>
    <TD align=3Dright><TT>1&nbsp;&nbsp;</TT></TD>
    <TD noWrap align=3Dright><TT>---&nbsp;&nbsp;</TT></TD>
    <TD noWrap><TT>&nbsp;R.MKQSCIMR.Q</TT></TD></TR>
  <TR>
    <TD align=3Dright>&nbsp;</TD>
    <TD align=3Dright><TT>1108.6134&nbsp;&nbsp;</TT></TD>
    <TD align=3Dright><TT>1107.6061&nbsp;&nbsp;</TT></TD>
    <TD align=3Dright><TT>1107.5270&nbsp;&nbsp;</TT></TD>
    <TD noWrap align=3Dright><TT>71.4&nbsp;</TT></TD>
    <TD align=3Dright><TT>452&nbsp;</TT></TD>
    <TD noWrap align=3Dright><TT>-&nbsp;</TT></TD>
    <TD align=3Dright><TT>461&nbsp;</TT></TD>
    <TD align=3Dright><TT>0&nbsp;&nbsp;</TT></TD>
    <TD noWrap align=3Dright><TT>---&nbsp;&nbsp;</TT></TD>
    <TD noWrap><TT>&nbsp;K.STAMPVDYPK.T</TT></TD></TR>
  <TR>
    <TD align=3Dright>&nbsp;</TD>
    <TD align=3Dright><TT>1287.6379&nbsp;&nbsp;</TT></TD>
    <TD align=3Dright><TT>1286.6307&nbsp;&nbsp;</TT></TD>
    <TD align=3Dright><TT>1286.6871&nbsp;&nbsp;</TT></TD>
    <TD noWrap align=3Dright><TT>-43.82&nbsp;</TT></TD>
    <TD align=3Dright><TT>1146&nbsp;</TT></TD>
    <TD noWrap align=3Dright><TT>-&nbsp;</TT></TD>
    <TD align=3Dright><TT>1156&nbsp;</TT></TD>
    <TD align=3Dright><TT>0&nbsp;&nbsp;</TT></TD>
    <TD noWrap align=3Dright><TT>---&nbsp;&nbsp;</TT></TD>
    <TD noWrap><TT>&nbsp;R.TLDVQWVEGLK.D</TT></TD></TR>
  <TR>
    <TD align=3Dright>&nbsp;</TD>
    <TD align=3Dright><TT>2116.9643&nbsp;&nbsp;</TT></TD>
    <TD align=3Dright><TT>2115.9570&nbsp;&nbsp;</TT></TD>
    <TD align=3Dright><TT>2115.8053&nbsp;&nbsp;</TT></TD>
    <TD noWrap align=3Dright><TT>71.7&nbsp;</TT></TD>
    <TD align=3Dright><TT>585&nbsp;</TT></TD>
    <TD noWrap align=3Dright><TT>-&nbsp;</TT></TD>
    <TD align=3Dright><TT>600&nbsp;</TT></TD>
    <TD align=3Dright><TT>1&nbsp;&nbsp;</TT></TD>
    <TD noWrap align=3Dright><TT>---&nbsp;&nbsp;</TT></TD>
    <TD =
noWrap><TT>&nbsp;K.CEACLRTECGECHFCK.D</TT></TD></TR></TBODY></TABLE>
<TABLE cellSpacing=3D0 border=3D0>
  <TBODY>
  <TR>
    <TD><TT>&nbsp;&nbsp;&nbsp;&nbsp;&nbsp;&nbsp;</TT></TD>
    <TD><TT><B>No match to: </B>1133.5993, 1518.7852, 1527.8273, =
1823.8946,=20
      1930.0106, 2507.2216</TT></TD></TR></TBODY></TABLE><BR>
<TABLE cellSpacing=3D0 border=3D0>
  <TBODY>
  <TR>
    <TD><TT><B><A =
name=3DHit7>7.</A>&nbsp;&nbsp;&nbsp;&nbsp;</B></TT></TD>
    <TD noWrap><TT><A=20
      =
href=3D"http://202.116.111.27/mascot/cgi/protein_view.pl?file=3D../data/2=
0120508/F043520.dat&amp;hit=3D7"=20
      =
target=3D_blank>gi|149062736</A>&nbsp;&nbsp;&nbsp;&nbsp;<B>Mass:</B>&nbsp=
;13375&nbsp;&nbsp;&nbsp;&nbsp;<B>Score:</B>&nbsp;41&nbsp;&nbsp;&nbsp;&nbs=
p;&nbsp;<B>Expect:</B>&nbsp;5.9&nbsp;&nbsp;<B>Queries=20
      matched:</B>&nbsp;3</TT></TD></TR>
  <TR>
    <TD>&nbsp;</TD>
    <TD noWrap><TT>Tumor necrosis factor receptor superfamily, member 6, =

      isoform CRA_b [Rattus norvegicus]</TT></TD></TR></TBODY></TABLE>
<TABLE cellSpacing=3D0 cellPadding=3D0 border=3D0>
  <TBODY>
  <TR>
    <TD><TT>&nbsp;&nbsp;&nbsp;&nbsp;&nbsp;&nbsp;</TT></TD>
    <TD align=3Dright><TT><B>Observed&nbsp;&nbsp;</B></TT></TD>
    <TD noWrap align=3Dright><TT><B>Mr(expt)&nbsp;&nbsp;</B></TT></TD>
    <TD noWrap align=3Dright><TT><B>Mr(calc)&nbsp;&nbsp;</B></TT></TD>
    <TD align=3Dright><TT><B>&nbsp;ppm&nbsp;&nbsp;</B></TT></TD>
    <TD align=3Dright><TT><B>Start&nbsp;</B></TT></TD>
    <TD align=3Dright><TT><B>&nbsp;</B></TT></TD>
    <TD align=3Dright><TT><B>End&nbsp;</B></TT></TD>
    <TD align=3Dright><TT><B>Miss&nbsp;</B></TT></TD>
    <TD align=3Dright><TT><B>Ions&nbsp;</B></TT></TD>
    <TD><TT><B>&nbsp;Peptide</B></TT></TD></TR>
  <TR>
    <TD align=3Dright>&nbsp;</TD>
    <TD align=3Dright><TT>1133.5993&nbsp;&nbsp;</TT></TD>
    <TD align=3Dright><TT>1132.5921&nbsp;&nbsp;</TT></TD>
    <TD align=3Dright><TT>1132.5546&nbsp;&nbsp;</TT></TD>
    <TD noWrap align=3Dright><TT>33.1&nbsp;</TT></TD>
    <TD align=3Dright><TT>1&nbsp;</TT></TD>
    <TD noWrap align=3Dright><TT>-&nbsp;</TT></TD>
    <TD align=3Dright><TT>10&nbsp;</TT></TD>
    <TD align=3Dright><TT>0&nbsp;&nbsp;</TT></TD>
    <TD noWrap align=3Dright><TT>---&nbsp;&nbsp;</TT></TD>
    <TD noWrap><TT>&nbsp;-.MNVSDVNLNK.Y</TT></TD></TR>
  <TR>
    <TD align=3Dright>&nbsp;</TD>
    <TD align=3Dright><TT>1287.6379&nbsp;&nbsp;</TT></TD>
    <TD align=3Dright><TT>1286.6307&nbsp;&nbsp;</TT></TD>
    <TD align=3Dright><TT>1286.6765&nbsp;&nbsp;</TT></TD>
    <TD noWrap align=3Dright><TT>-35.62&nbsp;</TT></TD>
    <TD align=3Dright><TT>67&nbsp;</TT></TD>
    <TD noWrap align=3Dright><TT>-&nbsp;</TT></TD>
    <TD align=3Dright><TT>78&nbsp;</TT></TD>
    <TD align=3Dright><TT>0&nbsp;&nbsp;</TT></TD>
    <TD noWrap align=3Dright><TT>---&nbsp;&nbsp;</TT></TD>
    <TD noWrap><TT>&nbsp;K.TGACQALIQGLR.K</TT></TD></TR>
  <TR>
    <TD align=3Dright>&nbsp;</TD>
    <TD align=3Dright><TT>1823.8946&nbsp;&nbsp;</TT></TD>
    <TD align=3Dright><TT>1822.8873&nbsp;&nbsp;</TT></TD>
    <TD align=3Dright><TT>1822.8333&nbsp;&nbsp;</TT></TD>
    <TD noWrap align=3Dright><TT>29.6&nbsp;</TT></TD>
    <TD align=3Dright><TT>38&nbsp;</TT></TD>
    <TD noWrap align=3Dright><TT>-&nbsp;</TT></TD>
    <TD align=3Dright><TT>53&nbsp;</TT></TD>
    <TD align=3Dright><TT>0&nbsp;&nbsp;</TT></TD>
    <TD noWrap align=3Dright><TT>---&nbsp;&nbsp;</TT></TD>
    <TD =
noWrap><TT>&nbsp;K.IDEIEHNSPQDAAEQK.I</TT></TD></TR></TBODY></TABLE>
<TABLE cellSpacing=3D0 border=3D0>
  <TBODY>
  <TR>
    <TD><TT>&nbsp;&nbsp;&nbsp;&nbsp;&nbsp;&nbsp;</TT></TD>
    <TD><TT><B>No match to: </B>758.3947, 870.5419, 914.5406, 1053.5270, =

      1108.6134, 1518.7852, 1527.8273, 1930.0106, 2116.9643,=20
  2507.2216</TT></TD></TR></TBODY></TABLE><BR>
<TABLE cellSpacing=3D0 border=3D0>
  <TBODY>
  <TR>
    <TD><TT><B><A =
name=3DHit8>8.</A>&nbsp;&nbsp;&nbsp;&nbsp;</B></TT></TD>
    <TD noWrap><TT><A=20
      =
href=3D"http://202.116.111.27/mascot/cgi/protein_view.pl?file=3D../data/2=
0120508/F043520.dat&amp;hit=3D8"=20
      =
target=3D_blank>gi|149061923</A>&nbsp;&nbsp;&nbsp;&nbsp;<B>Mass:</B>&nbsp=
;21358&nbsp;&nbsp;&nbsp;&nbsp;<B>Score:</B>&nbsp;38&nbsp;&nbsp;&nbsp;&nbs=
p;&nbsp;<B>Expect:</B>&nbsp;9.5&nbsp;&nbsp;<B>Queries=20
      matched:</B>&nbsp;3</TT></TD></TR>
  <TR>
    <TD>&nbsp;</TD>
    <TD noWrap><TT>rCG48611, isoform CRA_b [Rattus=20
  norvegicus]</TT></TD></TR></TBODY></TABLE>
<TABLE cellSpacing=3D0 cellPadding=3D0 border=3D0>
  <TBODY>
  <TR>
    <TD><TT>&nbsp;&nbsp;&nbsp;&nbsp;&nbsp;&nbsp;</TT></TD>
    <TD align=3Dright><TT><B>Observed&nbsp;&nbsp;</B></TT></TD>
    <TD noWrap align=3Dright><TT><B>Mr(expt)&nbsp;&nbsp;</B></TT></TD>
    <TD noWrap align=3Dright><TT><B>Mr(calc)&nbsp;&nbsp;</B></TT></TD>
    <TD align=3Dright><TT><B>&nbsp;ppm&nbsp;&nbsp;</B></TT></TD>
    <TD align=3Dright><TT><B>Start&nbsp;</B></TT></TD>
    <TD align=3Dright><TT><B>&nbsp;</B></TT></TD>
    <TD align=3Dright><TT><B>End&nbsp;</B></TT></TD>
    <TD align=3Dright><TT><B>Miss&nbsp;</B></TT></TD>
    <TD align=3Dright><TT><B>Ions&nbsp;</B></TT></TD>
    <TD><TT><B>&nbsp;Peptide</B></TT></TD></TR>
  <TR>
    <TD align=3Dright>&nbsp;</TD>
    <TD align=3Dright><TT>1108.6134&nbsp;&nbsp;</TT></TD>
    <TD align=3Dright><TT>1107.6061&nbsp;&nbsp;</TT></TD>
    <TD align=3Dright><TT>1107.5924&nbsp;&nbsp;</TT></TD>
    <TD noWrap align=3Dright><TT>12.4&nbsp;</TT></TD>
    <TD align=3Dright><TT>57&nbsp;</TT></TD>
    <TD noWrap align=3Dright><TT>-&nbsp;</TT></TD>
    <TD align=3Dright><TT>66&nbsp;</TT></TD>
    <TD align=3Dright><TT>1&nbsp;&nbsp;</TT></TD>
    <TD noWrap align=3Dright><TT>---&nbsp;&nbsp;</TT></TD>
    <TD noWrap><TT>&nbsp;R.SLGLYGKDQK.E</TT></TD></TR>
  <TR>
    <TD align=3Dright>&nbsp;</TD>
    <TD align=3Dright><TT>1823.8946&nbsp;&nbsp;</TT></TD>
    <TD align=3Dright><TT>1822.8873&nbsp;&nbsp;</TT></TD>
    <TD align=3Dright><TT>1822.8560&nbsp;&nbsp;</TT></TD>
    <TD noWrap align=3Dright><TT>17.2&nbsp;</TT></TD>
    <TD align=3Dright><TT>83&nbsp;</TT></TD>
    <TD noWrap align=3Dright><TT>-&nbsp;</TT></TD>
    <TD align=3Dright><TT>97&nbsp;</TT></TD>
    <TD align=3Dright><TT>1&nbsp;&nbsp;</TT></TD>
    <TD noWrap align=3Dright><TT>---&nbsp;&nbsp;</TT></TD>
    <TD noWrap><TT>&nbsp;R.CKYGTLIYTNYENGK.D</TT></TD></TR>
  <TR>
    <TD align=3Dright>&nbsp;</TD>
    <TD align=3Dright><TT>2116.9643&nbsp;&nbsp;</TT></TD>
    <TD align=3Dright><TT>2115.9570&nbsp;&nbsp;</TT></TD>
    <TD align=3Dright><TT>2116.0106&nbsp;&nbsp;</TT></TD>
    <TD noWrap align=3Dright><TT>-25.34&nbsp;</TT></TD>
    <TD align=3Dright><TT>64&nbsp;</TT></TD>
    <TD noWrap align=3Dright><TT>-&nbsp;</TT></TD>
    <TD align=3Dright><TT>82&nbsp;</TT></TD>
    <TD align=3Dright><TT>1&nbsp;&nbsp;</TT></TD>
    <TD noWrap align=3Dright><TT>---&nbsp;&nbsp;</TT></TD>
    <TD =
noWrap><TT>&nbsp;K.DQKEAALVDMVNDGVEDLR.C</TT></TD></TR></TBODY></TABLE>
<TABLE cellSpacing=3D0 border=3D0>
  <TBODY>
  <TR>
    <TD><TT>&nbsp;&nbsp;&nbsp;&nbsp;&nbsp;&nbsp;</TT></TD>
    <TD><TT><B>No match to: </B>758.3947, 870.5419, 914.5406, 1053.5270, =

      1133.5993, 1287.6379, 1518.7852, 1527.8273, 1930.0106,=20
  2507.2216</TT></TD></TR></TBODY></TABLE><BR>
<TABLE cellSpacing=3D0 border=3D0>
  <TBODY>
  <TR>
    <TD><TT><B><A =
name=3DHit9>9.</A>&nbsp;&nbsp;&nbsp;&nbsp;</B></TT></TD>
    <TD noWrap><TT><A=20
      =
href=3D"http://202.116.111.27/mascot/cgi/protein_view.pl?file=3D../data/2=
0120508/F043520.dat&amp;hit=3D9"=20
      =
target=3D_blank>gi|25453420</A>&nbsp;&nbsp;&nbsp;&nbsp;<B>Mass:</B>&nbsp;=
23652&nbsp;&nbsp;&nbsp;&nbsp;<B>Score:</B>&nbsp;37&nbsp;&nbsp;&nbsp;&nbsp=
;&nbsp;<B>Expect:</B>&nbsp;13&nbsp;&nbsp;<B>Queries=20
      matched:</B>&nbsp;3</TT></TD></TR>
  <TR>
    <TD>&nbsp;</TD>
    <TD noWrap><TT>glutathione S-transferase P [Rattus=20
  norvegicus]</TT></TD></TR></TBODY></TABLE>
<TABLE cellSpacing=3D0 cellPadding=3D0 border=3D0>
  <TBODY>
  <TR>
    <TD><TT>&nbsp;&nbsp;&nbsp;&nbsp;&nbsp;&nbsp;</TT></TD>
    <TD align=3Dright><TT><B>Observed&nbsp;&nbsp;</B></TT></TD>
    <TD noWrap align=3Dright><TT><B>Mr(expt)&nbsp;&nbsp;</B></TT></TD>
    <TD noWrap align=3Dright><TT><B>Mr(calc)&nbsp;&nbsp;</B></TT></TD>
    <TD align=3Dright><TT><B>&nbsp;ppm&nbsp;&nbsp;</B></TT></TD>
    <TD align=3Dright><TT><B>Start&nbsp;</B></TT></TD>
    <TD align=3Dright><TT><B>&nbsp;</B></TT></TD>
    <TD align=3Dright><TT><B>End&nbsp;</B></TT></TD>
    <TD align=3Dright><TT><B>Miss&nbsp;</B></TT></TD>
    <TD align=3Dright><TT><B>Ions&nbsp;</B></TT></TD>
    <TD><TT><B>&nbsp;Peptide</B></TT></TD></TR>
  <TR>
    <TD align=3Dright>&nbsp;</TD>
    <TD align=3Dright><TT>1108.6134&nbsp;&nbsp;</TT></TD>
    <TD align=3Dright><TT>1107.6061&nbsp;&nbsp;</TT></TD>
    <TD align=3Dright><TT>1107.5924&nbsp;&nbsp;</TT></TD>
    <TD noWrap align=3Dright><TT>12.4&nbsp;</TT></TD>
    <TD align=3Dright><TT>76&nbsp;</TT></TD>
    <TD noWrap align=3Dright><TT>-&nbsp;</TT></TD>
    <TD align=3Dright><TT>85&nbsp;</TT></TD>
    <TD align=3Dright><TT>1&nbsp;&nbsp;</TT></TD>
    <TD noWrap align=3Dright><TT>---&nbsp;&nbsp;</TT></TD>
    <TD noWrap><TT>&nbsp;R.SLGLYGKDQK.E</TT></TD></TR>
  <TR>
    <TD align=3Dright>&nbsp;</TD>
    <TD align=3Dright><TT>1823.8946&nbsp;&nbsp;</TT></TD>
    <TD align=3Dright><TT>1822.8873&nbsp;&nbsp;</TT></TD>
    <TD align=3Dright><TT>1822.8560&nbsp;&nbsp;</TT></TD>
    <TD noWrap align=3Dright><TT>17.2&nbsp;</TT></TD>
    <TD align=3Dright><TT>102&nbsp;</TT></TD>
    <TD noWrap align=3Dright><TT>-&nbsp;</TT></TD>
    <TD align=3Dright><TT>116&nbsp;</TT></TD>
    <TD align=3Dright><TT>1&nbsp;&nbsp;</TT></TD>
    <TD noWrap align=3Dright><TT>---&nbsp;&nbsp;</TT></TD>
    <TD noWrap><TT>&nbsp;R.CKYGTLIYTNYENGK.D</TT></TD></TR>
  <TR>
    <TD align=3Dright>&nbsp;</TD>
    <TD align=3Dright><TT>2116.9643&nbsp;&nbsp;</TT></TD>
    <TD align=3Dright><TT>2115.9570&nbsp;&nbsp;</TT></TD>
    <TD align=3Dright><TT>2116.0106&nbsp;&nbsp;</TT></TD>
    <TD noWrap align=3Dright><TT>-25.34&nbsp;</TT></TD>
    <TD align=3Dright><TT>83&nbsp;</TT></TD>
    <TD noWrap align=3Dright><TT>-&nbsp;</TT></TD>
    <TD align=3Dright><TT>101&nbsp;</TT></TD>
    <TD align=3Dright><TT>1&nbsp;&nbsp;</TT></TD>
    <TD noWrap align=3Dright><TT>---&nbsp;&nbsp;</TT></TD>
    <TD =
noWrap><TT>&nbsp;K.DQKEAALVDMVNDGVEDLR.C</TT></TD></TR></TBODY></TABLE>
<TABLE cellSpacing=3D0 border=3D0>
  <TBODY>
  <TR>
    <TD><TT>&nbsp;&nbsp;&nbsp;&nbsp;&nbsp;&nbsp;</TT></TD>
    <TD><TT><B>No match to: </B>758.3947, 870.5419, 914.5406, 1053.5270, =

      1133.5993, 1287.6379, 1518.7852, 1527.8273, 1930.0106,=20
  2507.2216</TT></TD></TR></TBODY></TABLE><BR>
<TABLE cellSpacing=3D0 border=3D0>
  <TBODY>
  <TR>
    <TD><TT><B><A name=3DHit10>10.</A>&nbsp;&nbsp;&nbsp;</B></TT></TD>
    <TD noWrap><TT><A=20
      =
href=3D"http://202.116.111.27/mascot/cgi/protein_view.pl?file=3D../data/2=
0120508/F043520.dat&amp;hit=3D10"=20
      =
target=3D_blank>gi|149069278</A>&nbsp;&nbsp;&nbsp;&nbsp;<B>Mass:</B>&nbsp=
;1655&nbsp;&nbsp;&nbsp;&nbsp;&nbsp;<B>Score:</B>&nbsp;37&nbsp;&nbsp;&nbsp=
;&nbsp;&nbsp;<B>Expect:</B>&nbsp;15&nbsp;&nbsp;<B>Queries=20
      matched:</B>&nbsp;2</TT></TD></TR>
  <TR>
    <TD>&nbsp;</TD>
    <TD noWrap><TT>rCG43575 [Rattus =
norvegicus]</TT></TD></TR></TBODY></TABLE>
<TABLE cellSpacing=3D0 cellPadding=3D0 border=3D0>
  <TBODY>
  <TR>
    <TD><TT>&nbsp;&nbsp;&nbsp;&nbsp;&nbsp;&nbsp;</TT></TD>
    <TD align=3Dright><TT><B>Observed&nbsp;&nbsp;</B></TT></TD>
    <TD noWrap align=3Dright><TT><B>Mr(expt)&nbsp;&nbsp;</B></TT></TD>
    <TD noWrap align=3Dright><TT><B>Mr(calc)&nbsp;&nbsp;</B></TT></TD>
    <TD align=3Dright><TT><B>&nbsp;ppm&nbsp;&nbsp;</B></TT></TD>
    <TD align=3Dright><TT><B>Start&nbsp;</B></TT></TD>
    <TD align=3Dright><TT><B>&nbsp;</B></TT></TD>
    <TD align=3Dright><TT><B>End&nbsp;</B></TT></TD>
    <TD align=3Dright><TT><B>Miss&nbsp;</B></TT></TD>
    <TD align=3Dright><TT><B>Ions&nbsp;</B></TT></TD>
    <TD><TT><B>&nbsp;Peptide</B></TT></TD></TR>
  <TR>
    <TD align=3Dright>&nbsp;</TD>
    <TD align=3Dright><TT>870.5419&nbsp;&nbsp;</TT></TD>
    <TD align=3Dright><TT>869.5346&nbsp;&nbsp;</TT></TD>
    <TD align=3Dright><TT>869.5157&nbsp;&nbsp;</TT></TD>
    <TD noWrap align=3Dright><TT>21.8&nbsp;</TT></TD>
    <TD align=3Dright><TT>1&nbsp;</TT></TD>
    <TD noWrap align=3Dright><TT>-&nbsp;</TT></TD>
    <TD align=3Dright><TT>7&nbsp;</TT></TD>
    <TD align=3Dright><TT>0&nbsp;&nbsp;</TT></TD>
    <TD noWrap align=3Dright><TT>---&nbsp;&nbsp;</TT></TD>
    <TD noWrap><TT>&nbsp;-.MLLQPLR.I</TT></TD></TR>
  <TR>
    <TD align=3Dright>&nbsp;</TD>
    <TD align=3Dright><TT>1527.8273&nbsp;&nbsp;</TT></TD>
    <TD align=3Dright><TT>1526.8201&nbsp;&nbsp;</TT></TD>
    <TD align=3Dright><TT>1526.9119&nbsp;&nbsp;</TT></TD>
    <TD noWrap align=3Dright><TT>-60.14&nbsp;</TT></TD>
    <TD align=3Dright><TT>1&nbsp;</TT></TD>
    <TD noWrap align=3Dright><TT>-&nbsp;</TT></TD>
    <TD align=3Dright><TT>13&nbsp;</TT></TD>
    <TD align=3Dright><TT>1&nbsp;&nbsp;</TT></TD>
    <TD noWrap align=3Dright><TT>---&nbsp;&nbsp;</TT></TD>
    <TD =
noWrap><TT>&nbsp;-.MLLQPLRIPPPPR.K</TT></TD></TR></TBODY></TABLE>
<TABLE cellSpacing=3D0 border=3D0>
  <TBODY>
  <TR>
    <TD><TT>&nbsp;&nbsp;&nbsp;&nbsp;&nbsp;&nbsp;</TT></TD>
    <TD><TT><B>No match to: </B>758.3947, 914.5406, 1053.5270, =
1108.6134,=20
      1133.5993, 1287.6379, 1518.7852, 1823.8946, 1930.0106, 2116.9643,=20
      2507.2216</TT></TD></TR></TBODY></TABLE><BR>
<H3>Search Parameters</H3><FONT face=3D"Courier =
New,Courier,monospace"><PRE><B>Type of search         : MS/MS Ion =
Search</B>
<B>Enzyme                 : Trypsin</B>
<B>Fixed modifications    : Carbamidomethyl (C)</B>
<B>Variable modifications : Oxidation (M)</B>
<B>Mass values            : Monoisotopic</B>
<B>Protein Mass           : Unrestricted</B>
<B>Peptide Mass Tolerance : =C2=B1 75 ppm</B>
<B>Fragment Mass Tolerance: =C2=B1 0.5 Da</B>
<B>Max Missed Cleavages   : 1</B>
<B>Instrument type        : MALDI-TOF-TOF</B>
<A name=3DQuery1><B>Query1 (758.3947,1+)   </A>: &lt;no title&gt;</B>
<A name=3DQuery2><B>Query2 (870.5419,1+)   </A>: &lt;no title&gt;</B>
<A name=3DQuery3><B>Query3 (914.5406,1+)   </A>: &lt;no title&gt;</B>
<A name=3DQuery4><B>Query4 (1053.5270,1+)  </A>: &lt;no title&gt;</B>
<A name=3DQuery5><B>Query5 (1108.6134,1+)  </A>: &lt;no title&gt;</B>
<A name=3DQuery6><B>Query6 (1133.5993,1+)  </A>: &lt;no title&gt;</B>
<A name=3DQuery7><B>Query7 (1287.6379,1+)  </A>: &lt;no title&gt;</B>
<A name=3DQuery8><B>Query8 (1518.7852,1+)  </A>: &lt;no title&gt;</B>
<A name=3DQuery9><B>Query9 (1527.8273,1+)  </A>: &lt;no title&gt;</B>
<A name=3DQuery10><B>Query10 (1823.8946,1+) </A>: &lt;no title&gt;</B>
<A name=3DQuery11><B>Query11 (1930.0106,1+) </A>: &lt;no title&gt;</B>
<A name=3DQuery12><B>Query12 (2116.9643,1+) </A>: &lt;no title&gt;</B>
<A name=3DQuery13><B>Query13 (2507.2216,1+) </A>: &lt;no title&gt;</B>
</PRE></FONT>
<P>
<TABLE cellSpacing=3D2 cellPadding=3D1 width=3D"100%" border=3D2>
  <TBODY>
  <TR>
    <TD noWrap align=3Dmiddle><B>Mascot:</B>&nbsp; <A=20
      =
href=3D"http://www.matrixscience.com/">http://www.matrixscience.com/</A> =

  </TD></TR></TBODY></TABLE></P></BODY></HTML>

------=_NextPart_000_0000_01CD2D6B.E6BF9C00
Content-Type: image/gif
Content-Transfer-Encoding: base64
Content-Location: http://202.116.111.27/mascot/images/88x31_logo_white.gif

R0lGODlhWAAfANX/AMDAwP/v7//f3//Pz/+/v/+vr/+fn/+Pj/9/f/9wcP9gYP9QUP9AQP8wMP8g
IP8QEP8AAO/v/+/v79/f/9/f38/P/8/Pz7+//7+/v6+v/6+vr5+f/5+fn4+P/4+Pj39//39/f3Bw
/3BwcGBg/2BgYFBQ/1BQUEBA/0BAQDAw/zAwMCAg/yAgIBAQ/xAQEAAA/wAAAAAAAAAAAAAAAAAA
AAAAAAAAAAAAAAAAAAAAAAAAAAAAAAAAAAAAAAAAAAAAACH5BAEAAAAALAAAAABYAB8AQAb/QIBw
SCwaj8ikcslsEl0wTDHz+bxOgMrp8mpFiJFThfsyjl4j82tVLaVGk+Hq1TF2ut8jCkYRSkgcToKD
hIQUKiBCHnxEAghDBA8QQg4QBEQBQwyWQ5ICAAsBAZcACKQJEAsMQgQQk5hCAhAPlAACn0MkUYMS
HCIaABMfJychRSPEH0YbWEMXJyUhxCPSJQAb0icjH8gfeRvIxRnXxCfeGcQlFwAWIn1HLC7vQhtl
AFZ1ES0v6/QrRGSIWPlXpF6LISWuVNgA4EyaIRta9Jvw4kUcInsCDZEARcqQBQ6I0AJQAEIDIgQU
xJo1pOQqIQFUCmFQyYAQAzZBQXikqYAQ/wQQZAIgkFPIHmCFkipdyrSp06eDSLiQUDBhM3JrjFSY
Y++aMgAnXnwdUUFIwodgX1gTso/hkAgVK0w4Ma4IBxZHQMDACzCNlRJiKFokEu5EiopFrFwdYiWF
EC5rhYQ1BqbEhsN1inCE4YGIBBAo5kEdrRS0EQkwEhEp0AABAgYGeA6liUBBAgOXFDDYvUDA7t+/
LxHYzTPAb1wHHCxAsMBAgtnAf2cawsGFhSIUYOwiAtSVgwFCDphM4mmlpQQhiSgQMMBVAAEyNx1A
UtJBgQVCh2DQjoRE5yEOODDdAA+AV0oqMClgoAIQzDcTJwAE8Fp4zwEIwXQANABBTillEv9AeREu
px8LGpFm4okopqjiiiyOxoEKHg2xz2Jn8KPVPkSYA0AGeDT0EI8v5HEYWiG84BhEiAEQARueoXDd
EYv8R0QKij2GzAtuvVUCkIwJUUFFF30l2EVf2nhNVkWEBVhZRnDASBH7wUBVjhEoFkYEZ3w1BFkA
BESEYGy+1dYFH6wQaJ89HgMmlDC4cIQIMJBQRAlxWNHCOEWi5ZUzSQqhzwt1ETGHW1UKMSYRFaRQ
1h1HErEIX3ZZl2NFjo2QRglcpZBBBIehIcQIuQpzwj4tnHDRXMSKseMaHzxT0QppZNArFh/0ukI/
RqlQhAkmiNbitwBIoMKTG71ZxC1JEIDsYYqjJEUBCSB4q5dqQrSHS3s5GRDUEAmMpFNRlZBigL/i
PTCggBFqCLBMAcwyHQInDWFBpEfooi0RmzBAyiMfQhieTwdW+C8ABxCA7lAIoLKAEKGQBEF6H1n4
SSjqDpHddkS4KakRBWzCEgDyIaHvyj8FVcADRdkiU00JgNcwBLgYsQkC+pJChF4oHDFxEQnIBnTE
AauXSXswDy2ETwl8YtwQ7TVY78uNyMQgT5e0LMTEUua1swAF9MybgT8FiN8n8Emi8QALuLJAAgxI
ou4mD8h2QH4BLPBAA8tlMpwrtvmcCQgieDAnuKQXEgQAOw==

------=_NextPart_000_0000_01CD2D6B.E6BF9C00
Content-Type: application/octet-stream
Content-Transfer-Encoding: base64
Content-Location: http://202.116.111.27/mascot/cgi/score_gif.pl?score_gif_124418578620

R0lGODlhkAHIAMIAAP///wAAAP8AAAD/AAAA/////wAAAAAAACH5BAEAAAAALAAAAACQAcgAAAP+
CLrc/jDKSau9OOvNu/9gKI5kaZ5oqq5s675wLM90bd94ru987//AoHBILBqPyKRyyWw6n9CodEqt
Wq/YrHbL7Xq/4LB4TC6bz+i0es1uu9/wuHxOr4cIDHyEwAcMGH8LgQqDfoCAAokCA4qGgoePkYSQ
dpVdfQp4enuTko6doJ+LiqMCoYWolJ+rlq1JAQqwD5qZC5uznqm5kImMioy7waeqrsVDsrCyebUA
m7d80JjDwqt/v6S609rVxt1CybEOeuO2EgTZ3NS+vdiq6O/e8d8AyOLRzeWc8OqI14np2/bJG8ij
Hqdat3ABXJitFDtTDN1JJEjRyDNz0gRGBPD+kB2/j6Eqipyh7M7EgIf89Tq5cdvIlypKlvxwjqXG
dQ4X2dwJs2cLmSPw3LSJrdFQkD6TkgjAtOnMDtBQgszpS6pVVkqzfngqYtPRaR1HIf2qtWyPW2RT
qdQ5lqfZtzegpXVX9JfblnDzcuDKQejdd3VNzaWmt/CDZE75btAzGBTVf3jJGp7MAGjXtsHCArsq
mbLnCVGb3ZslLbLEtY3xfl4trlzCPalRBWbLmSXrwombmhNdGlfsfh1NI71tWLEtcswgMP5L6THE
356I6zW+rHqmaBmZR9IMUfhV6XCp5xuvsPYu1Nq/g1eam2lrhOTFQSc0ez7W9bdD897Txz7+znXe
qYbfgBUsh5lj/0HmH4EMFnhgOtw9qFGDFFoXoFqapSdghQTKpaFs6ElIDIck+iWiIIFdaBuJFRpo
HoJ1vbghiwSJB9WJnUQo44Q0DqSMjRfop+IjIe64Yo/e/GhCTTj6Ud+HIyJZY25BDXlKigtKCROQ
GLhopXNGEqZlVkK+lkd2J+po5UJjyuNUeeSYaeFvRa6JTpvdWKYcPsnN4t+TTRaCp5uVKYccn9dh
ZydwDi0a3aB5FsqJM7s5ylGCz0H5KKTFvLkbpQc5qmaWnMIEKi2VhjlJnaSWOlKZGDGpqpOsauoq
cSbOiqlgtt5362ReNgampb7+qpdXmo7+2qugxuYlJJ0ZBhpls2/JaiegulLb6Qm5XqsSscxqKweX
QWIy37CtijsuCsim+Zi0m6rrBrlBLstRtNnGK68aVHb1Z61N7utNaIqS1m1sWNor8Bzu7Qmfg5ai
q/DCb4BDz6dClgedsvBS3IbFih0qZ5/QUjVxsR6TAbLDDTyDnbUIAzxryh/rVl7Lu/0bXLo015EQ
qA6fi2m+IfWMhqctj5bxe6K+SzTKRoOhpwfPQikzsVGrLOkdOpvccdZpGHRZ1wDyDHYY7dFraLDp
Sfz12RW1GybHT8MtRmJVSnu1fXZ/obYFMH+ILdZ9320zCFGRbdTJhUvNLtFu1914F/3+mpQv3YRP
XgxaVuMLruZeVH7mRfwFLuHgfIPuONNxggZuwm+r7ven8eEc8dCfy472QUDzNlrTCX4dru5U4M1y
70wvunevxItBOqJ+Los6881XkXbyD+sj/bdmV29Fw0nrN/J+t8eYu/dXgJ838EUJj771f0Oc7fIB
v9/E9f5u73nq9sORuP6N6l7/3MC2A0UucwNsg9yGhDn+JTANVRMR/Wb2wDWYbkfTq18FFfg67jFu
g2wo4IsO6EAQUsEZvwsfvBpIPRNOQRrjm1PnvPa04bnQCajyHWgUZ5fY3bAKQBvfwQTnQR/+UApm
clnBhGY+AR4Rhzdj2sacdr4nInH+PEK01wTXZMUmFGxpLePhSozYxS/8L1Cwk1wZwyBC75CwhWv0
wgIHw0INxlELETTSFlNzx0uIkTYI7CMXhni6IqpRkFto41feaEdEWkE/UwxeDR0pRy3u74OUfOQf
nZhJIHZwZ5js5BB+FivI4Y6TouRBaXLIski2b5KpHCWikGe7+V2SjLHcQRBHF41NhjKXP9il9tBo
yEACU5VYrBQT/QHLYwbhIjGco3bqSEFn5qBg0LMH5yR4y0NaUwkXvFAGq/lNKIqxiuV8giLdwkhy
pvMIkEwWFVH5TlnqrZvGrOcofYlLfVrkkwH8pT9HaS5bMZKaUBvoM1c4z5Tg807+Ci3CNvX40HGy
KaIuwCZo+MDPKxUTohiFQQyHqas0iuKURwppC1IIsWU+BCwNFZNKWUDLVLnyGud56LRmStNYpbBk
/6HLHnkqg5HmoaPVMClIiaqCmpLUW6CURDsTylQSgFGZBkXpdmLqkqrqEk1z46ohhurVYFqShkkl
a1lViVQQRbWra71mfwBYtuZoFa5xxcE6p3JXRyDUhnmlgTQxw0K1BlavZw1qLiy61MO+wEPErOhH
d+rYGRASg5NVwFQBW1mRmrKJvBBrYzv7WIZKkhuGJS1NulQaoLZjsaklHilmG4HZkuKfRj0qXV/r
0bde1Hu2bQQEggsZe2bTdef+bEhfRys74nbHAc6VaO2wiqODipayqovucIkr3T5p82XgDa94x0ve
8pr3vOhNr3rXy972uve98I2vfOeLXm5NN1R9QZx+V0u1/faXv/+9EYAFHGACl4CV8svvgBVc4MX4
18AMhrAGcpsqCU/4wQe+cIMdvGAOWzgDFMZvhEes4Q2X+MNdQqaJQYxhD5P4xC9mcYdlvOIUz5jG
17yxjWtcLx4DrsUwdrGQhxzkIuNYtUhOspIHEuIQ1tK7cYCVhQqDYJ9B0zV0ONUsj1ut+/pvy9lr
shlySGbDOFUOuzwzB7esZqW0+Q1p9rKTk1NmKsv5y3QGM5qtU2c7ixmCy6D+1J/Z2BpBe2bQY/4d
KbOs6Ccv+dGQjrSkJ03pSmMAaROgDldkMpOpUQDTeznMAuL3afUdU0mfznQFjEMuVHdg04g5gatP
PeqLgc9msY5Fw3JNj05X5ke4rrUDUH24Yt/aYg0ABzJ2LWxj8+Upzg7HsUmtOiUx29pik7bYfL21
iwnb28k+XK2tPW5di1rZ5ZZ2usEd7m8jO9fv/qGnuG3rZuvG1fQOx7fBvWl77xrY9963u/ld72WP
GtTJ1vfAO43wCuab4ORWt8IfPjWDD3vdlqF3vyVecHZnW9UaZ7fIb0jxcdfD4MxWuMo9rm/3bLze
vYZ4wmN+cY6jO96axrgyzLst75n/+uTALjjADz70g9c83Mf2drTN/fJlR7zXRT/MtIm+cqhXmtqW
1oK4s/7EBAAAOw==

------=_NextPart_000_0000_01CD2D6B.E6BF9C00
Content-Type: image/gif
Content-Transfer-Encoding: base64
Content-Location: http://202.116.111.27/mascot/images/cyan_ball_white.gif

R0lGODlhEAAQAOb/AP////7+/v39/fz8/Pv7+/n5+ff39/Hx8e7u7u3t7evr6+rq6t3d3czMzMvL
y729vbi4uLbc3Kamppu/v5iYmJbR0YODg3SXl2xsbGtra2qiomRkZGNjY2LBwVSuri9QUCyCgin/
/yWysiKrqyC2th9SUhf//xWhoRNlZRJlZRCYmAuLiwaEhASsrAP//wOFhQGZmQD//wD29gDw8ADu
7gDo6ADm5gDg4ADe3gDY2ADU1ADS0gDQ0ADOzgDGxgDCwgDAwAC+vgC6ugCysgCsrACoqACmpgCi
ogAAAAAAAAAAAAAAAAAAAAAAAAAAAAAAAAAAAAAAAAAAAAAAAAAAAAAAAAAAAAAAAAAAAAAAAAAA
AAAAAAAAAAAAAAAAAAAAAAAAAAAAAAAAAAAAAAAAAAAAAAAAAAAAAAAAAAAAAAAAAAAAAAAAAAAA
AAAAAAAAAAAAAAAAAAAAAAAAAAAAAAAAAAAAAAAAAAAAAAAAAAAAAAAAAAAAAAAAAAAAAAAAACwA
AAAAEAAQAEAHuIAAggAGBgiHhYOCCB4tPj06Oj1BQ0YoGA8IhB1BOC4mLjaTRiASDAaDCA0SFhgb
GBYSDZqKFSJBPj6UJxoNDKmOnqAyOj4tMJiaBgwaKkYtLUZGLCUbpqiKhYcIiYqDER0jLSMeEwy0
3yI+ODY4PT5DKhezggbqNiYhJsRBLSsWDVAhGBGkBw0ZNNwFmbYhE6EJJ4YEmUhp2geAtFRdALEC
BgsUHzZQoDfIEIMGD1L64uatpUsAgQAAOw==

------=_NextPart_000_0000_01CD2D6B.E6BF9C00
Content-Type: application/octet-stream
Content-Transfer-Encoding: quoted-printable
Content-Location: http://202.116.111.27/mascot/templates/browser.js

	var browser_EXCLUDE =3D 1;=20
	var browser_IE =3D 0;=20
	var browser_IE4 =3D 0;=20
	var browser_IE5 =3D 0;=20
	var browser_IE6 =3D 0;
	var browser_MZ7 =3D 0;
	var browser_NS3 =3D 0;
	var browser_NS4 =3D 0;
	var browser_NS6 =3D 0;=20
	var browser_NS7 =3D 0;=20
	var browser_OP5 =3D 0;=20
	var browser_OP6 =3D 0;
	var browser_OP7 =3D 0;
	var browser_KDE =3D 0;
	var browser_SAF =3D 0;

	var agt=3Dnavigator.userAgent.toLowerCase();

  if(typeof navigator.vendor !=3D "undefined" && navigator.vendor =3D=3D =
"KDE"){
  	var thisKDE =3D agt;
  	var splitKDE =3D thisKDE.split("konqueror/");
  	var aKDE =3D splitKDE[1] . split("; ");
  	var KDEn =3D parseFloat(aKDE[0]);
  	if (KDEn >=3D 2.2) {
  		browser_KDE =3D 1;
  //		browser_NS6 =3D 1;
  		browser_EXCLUDE =3D 0;
  	}
  }

  else if(agt.indexOf('webtv') !=3D -1){browser_EXCLUDE =3D 1;}
 =20
  else if(typeof window.opera !=3D "undefined"){
  	browser_EXCLUDE =3D 0;
  	if(agt.indexOf("opera/5") !=3D -1 || agt.indexOf("opera 5") !=3D =
-1){browser_OP5 =3D 1;}
  	if(agt.indexOf("opera/6") !=3D -1 || agt.indexOf("opera 6") !=3D =
-1){browser_OP6 =3D 1;}
  	if(agt.indexOf("opera/7") !=3D -1 || agt.indexOf("opera 7") !=3D =
-1){browser_OP7 =3D 1;}
  }
 =20
  else if(typeof document.all !=3D "undefined"){
  	browser_EXCLUDE =3D 0;
  	browser_IE =3D 1;
  	if(typeof document.getElementById !=3D "undefined"){
  		browser_IE5 =3D 1;
  		if(agt.indexOf("msie 6") !=3D -1){
  			browser_IE6 =3D 1;
  		}
  	}
  	else{browser_IE4 =3D 1;}
  }
 =20
  else if(typeof document.getElementById !=3D "undefined"){
  	browser_EXCLUDE =3D 0;
  	if(agt.indexOf("netscape/6") !=3D -1 || agt.indexOf("netscape6") !=3D =
-1){browser_NS6 =3D 1;}
  	else if(agt.indexOf("netscape/7") !=3D -1 || agt.indexOf("netscape7") =
!=3D -1){browser_NS6 =3D 1; browser_NS7 =3D 1;}
  	else if(agt.indexOf("gecko") !=3D -1){browser_NS6 =3D 1; browser_MZ7 =
=3D 1;}
  	if(agt.indexOf("safari") !=3D -1 || (typeof document.childNodes !=3D =
"undefined" && typeof document.all =3D=3D "undefined" && typeof =
navigator.taintEnabled =3D=3D "undefined")){browser_MZ7 =3D 0; =
browser_NS6 =3D 1; browser_SAF =3D 1;}
  }
 =20
  else if((agt.indexOf('mozilla') !=3D -1) && =
(parseInt(navigator.appVersion) >=3D 3)){
  	browser_EXCLUDE =3D 0;
  	if (parseInt(navigator.appVersion) >=3D 4) {
    	browser_NS4 =3D 1;
  	} else {
    	browser_NS3 =3D 1;
  	}
  	if(typeof navigator.mimeTypes['*'] =3D=3D "undefined"){
  		browser_EXCLUDE =3D 1;
  		browser_NS4 =3D 0;
    	browser_NS3 =3D 0;
  	}
  }
 =20
  if(agt.indexOf('escape') !=3D -1){browser_EXCLUDE =3D 1; browser_NS3 =
=3D 0; browser_NS4 =3D 0;}
 =20
  if(typeof navigator.__ice_version !=3D "undefined"){browser_EXCLUDE =
=3D 1; browser_IE4 =3D 0;}

	var sTemp =3D "Browser detected as ";
	if (browser_EXCLUDE) { sTemp +=3D "EXCLUDE " }
	if (browser_IE)  { sTemp +=3D "IE " }
	if (browser_IE4) { sTemp +=3D "IE4 " }
	if (browser_IE5) { sTemp +=3D "IE5 " }
	if (browser_IE6) { sTemp +=3D "IE6 " }
	if (browser_MZ7) { sTemp +=3D "MZ7 " }
	if (browser_NS3) { sTemp +=3D "NS3 " }
	if (browser_NS4) { sTemp +=3D "NS4 " }
	if (browser_NS6) { sTemp +=3D "NS6 " }
	if (browser_NS7) { sTemp +=3D "NS7 " }
	if (browser_OP5) { sTemp +=3D "OP5 " }
	if (browser_OP6) { sTemp +=3D "OP6 " }
	if (browser_OP7) { sTemp +=3D "OP7 " }
	if (browser_KDE) { sTemp +=3D "KDE " }
	if (browser_SAF) { sTemp +=3D "SAF " }
//	alert(sTemp);

------=_NextPart_000_0000_01CD2D6B.E6BF9C00--
