# Supplementary material for: Ischemic postconditioning influences electron transport chain protein turnover in Langendorff-perfused rat hearts
Source: PeerJ. 2016 Feb 16;4:e1706. doi: 10.7717/peerj.1706 (PMC4768691; doi:10.7717/peerj.1706)
Supplement: Supplemental Information 1 [file peerj-04-1706-s002.zip › MASCOT search results/IPo vs. 5-HD/IMMT/protein_view_pl.mht]

From: <Saved by Windows Internet Explorer 7>
Subject: Mascot Search Results: Protein View
Date: Tue, 8 May 2012 22:43:18 +0800
MIME-Version: 1.0
Content-Type: multipart/related;
	type="text/html";
	boundary="----=_NextPart_000_0000_01CD2D6B.F688E650"
X-MimeOLE: Produced By Microsoft MimeOLE V6.00.2900.5579

This is a multi-part message in MIME format.

------=_NextPart_000_0000_01CD2D6B.F688E650
Content-Type: text/html;
	charset="Windows-1252"
Content-Transfer-Encoding: quoted-printable
Content-Location: http://202.116.111.27/mascot/cgi/protein_view.pl?file=../data/20120508/F043520.dat&hit=1

<!DOCTYPE HTML PUBLIC "-//W3C//DTD HTML 4.0 Transitional//EN">
<HTML><HEAD><TITLE>Mascot Search Results: Protein View</TITLE>
<META http-equiv=3DContent-Type content=3D"text/html; =
charset=3Dwindows-1252">
<META content=3D"MSHTML 6.00.6000.16735" name=3DGENERATOR></HEAD>
<BODY vLink=3D#0000ff aLink=3D#0000ff bgColor=3D#ffffff>
<H1><IMG height=3D31=20
src=3D"http://202.116.111.27/mascot/images/88x31_logo_white.gif" =
width=3D88=20
align=3Dtop border=3D0 NATURALSIZEFLAG=3D"3"> Mascot Search Results</H1>
<H3>Protein View</H3>
<FORM method=3Dpost><INPUT type=3Dhidden =
value=3D../data/20120508/F043520.dat=20
name=3Dfile> <INPUT type=3Dhidden value=3D1 name=3Dhit> <INPUT =
type=3Dhidden value=3Dfalse=20
name=3Dshowall> <INPUT type=3Dhidden value=3D0 name=3Dave_thresh> <INPUT =
type=3Dhidden=20
name=3D_showallfromerrortolerant> <INPUT type=3Dhidden =
name=3D_onlyerrortolerant>=20
<INPUT type=3Dhidden name=3D_noerrortolerant> <INPUT type=3Dhidden =
value=3D0.001=20
name=3D_server_mudpit_switch> <INPUT type=3Dhidden value=3D0=20
name=3D_ignoreionsscorebelow> <INPUT type=3Dhidden value=3D0.05 =
name=3D_sigthreshold>=20
<FONT face=3D"Courier New,Courier,monospace"><PRE>Match to: =
<B>gi|77917546</B> Score: <B>253</B> Expect: <B>3.4e-021</B>
<B>mitochondrial inner membrane protein [Rattus norvegicus]</B>

Nominal mass (M<SUB>r</SUB>): <B>67477</B>; Calculated pI value: =
<B>5.57</B>
NCBI BLAST search of <A =
href=3D"http://www.ncbi.nlm.nih.gov/blast/Blast.cgi?ALIGNMENTS=3D50&amp;A=
LIGNMENT_VIEW=3DPairwise&amp;AUTO_FORMAT=3DSemiauto&amp;CDD_SEARCH=3Don&a=
mp;CLIENT=3Dweb&amp;COMPOSITION_BASED_STATISTICS=3Don&amp;DATABASE=3Dnr&a=
mp;DESCRIPTIONS=3D100&amp;ENTREZ_QUERY=3D(none)&amp;EXPECT=3D10&amp;FILTE=
R=3DL&amp;FORMAT_BLOCK_ON_RESPAGE=3DNone&amp;FORMAT_OBJECT=3DAlignment&am=
p;FORMAT_TYPE=3DHTML&amp;GAPCOSTS=3D11+1&amp;I_THRESH=3D0.001&amp;LAYOUT=3D=
TwoWindows&amp;MATRIX_NAME=3DBLOSUM62&amp;NCBI_GI=3Don&amp;PAGE=3DProtein=
s&amp;PROGRAM=3Dblastp&amp;QUERY=3DMLRACQLSGVTVAAQSCLCGKFVLRPLRPCRRYSTSSS=
SGVTAGKIAGAGLLFVGGGIGGTILYAKWDSHFRESVEKTIPYSDKLFGMVLGSAPYTVPLPKKPIQSGPLKI=
SSVSEVMTDSELPMAQTQETNGDTPASAAGDPAPEVEHEDTINTECPNTDEGTSTFVTAALAKSLEDALNQTA=
TVTRQTITAQNAAVQAVKAHSSTLKTAMDNSEIAGEKKSAQWRTVEGALKERRKAVDEAADALLKAKEELEKM=
KTIIEDAKKREIAGATPYITAAEEKLHSMIVDLDSVVKKVQAAQSEAKVVSQYHELVVQARDDFRKELDSITP=
DITPGWKGMSISDLAGTLSTDDLNALIAHAHRRIDQLNRELAQQKATEKQHIELALERQKLEEKRAFDSAVAK=
ALEHHRSEIQAEQDRKVEEVRDAMENEMRTQLRRQAAAHTDHLRDVLKVQEQELKFEFEQDLSEKLSEQELEF=
HRRSQEQMDNFTLDINTAYARLRGIEQAVQSHAVAEEEARKAHQLWLSVEALKYSMKTSSAEMPTIPLGSAVE=
AIRVSCSDNEFTQALTAAIPPESLTRGVYSEETLRARFYAVQKLAGRVAMIDETKNSLYQ&amp;SERVICE=3D=
plain&amp;SET_DEFAULTS.x=3D9&amp;SET_DEFAULTS.y=3D5&amp;SHOW_OVERVIEW=3Do=
n&amp;WORD_SIZE=3D3&amp;END_OF_HTTPGET=3DYes" =
target=3D_blank>gi|77917546</A> against nr
Unformatted <A =
href=3D"http://202.116.111.27/mascot/cgi/getseq.pl?NCBInr+gi%7c77917546+s=
eq" target=3D_blank>sequence string</A> for pasting into other =
applications

Taxonomy: <A =
href=3D"http://www.ncbi.nlm.nih.gov/Taxonomy/Browser/wwwtax.cgi?lvl=3D0&a=
mp;id=3D10116" target=3D_blank>Rattus norvegicus</A>
Links to retrieve other entries containing this sequence from NCBI =
Entrez:
<A =
href=3D"http://www.ncbi.nlm.nih.gov/entrez/query.fcgi?cmd=3Dsearch&amp;db=
=3Dprotein&amp;doptcmdl=3Dgenpept&amp;tool=3Dmascot&amp;term=3Dgi%7c12378=
0621[accn]" target=3D_blank>gi|123780621</A> from <A =
href=3D"http://www.ncbi.nlm.nih.gov/Taxonomy/Browser/wwwtax.cgi?lvl=3D0&a=
mp;id=3D10116" target=3D_blank>Rattus norvegicus</A>
<A =
href=3D"http://www.ncbi.nlm.nih.gov/entrez/query.fcgi?cmd=3Dsearch&amp;db=
=3Dprotein&amp;doptcmdl=3Dgenpept&amp;tool=3Dmascot&amp;term=3Dgi%7c76779=
358[accn]" target=3D_blank>gi|76779358</A> from <A =
href=3D"http://www.ncbi.nlm.nih.gov/Taxonomy/Browser/wwwtax.cgi?lvl=3D0&a=
mp;id=3D10116" target=3D_blank>Rattus norvegicus</A>

Fixed modifications: Carbamidomethyl (C)
Variable modifications: Oxidation (M)
Cleavage by Trypsin: cuts C-term side of KR unless next residue is P
Sequence Coverage: <B>22%</B>

Matched peptides shown in <B><FONT color=3D#ff0000>Bold Red</FONT></B>

     <B>1</B> MLRACQLSGV TVAAQSCLCG KFVLRPLRPC RRYSTSSSSG VTAGKIAGAG=20
<B>    51</B> LLFVGGGIGG TILYAKWDSH FRESVEKTIP YSDKLFGMVL GSAPYTVPLP=20
<B>   101</B> KKPIQSGPLK ISSVSEVMTD SELPMAQTQE TNGDTPASAA GDPAPEVEHE=20
<B>   151</B> DTINTECPNT DEGTSTFVTA ALAK<B><FONT color=3D#ff0000>SLEDAL =
NQTATVTR</FONT></B>QT ITAQNAAVQA=20
<B>   201</B> VKAHSSTLKT AMDNSEIAGE KKSAQWRTVE GALKERRKAV DEAADALLKA=20
<B>   251</B> KEELEKMKTI IEDAKKREIA GATPYITAAE EKLHSMIVDL DSVVKKVQAA=20
<B>   301</B> QSEAK<B><FONT color=3D#ff0000>VVSQY HELVVQAR</FONT></B>DD =
FRKELDSITP DITPGWKGMS ISDLAGTLST=20
<B>   351</B> DDLNALIAHA HR<B><FONT color=3D#ff0000>RIDQLNR</FONT></B>E =
LAQQKATEK<B><FONT color=3D#ff0000>Q HIELALER</FONT></B>QK LEEKRAFDSA=20
<B>   401</B> VAKALEHHRS EIQAEQDRKV EEVRDAMENE MRTQLRRQAA AHTDHLRDVL=20
<B>   451</B> KVQEQELKFE FEQDLSEK<B><FONT color=3D#ff0000>LS =
EQELEFHR</FONT></B>R<B><FONT color=3D#ff0000>S QEQMDNFTLD =
INTAYAR</FONT></B>LR<B><FONT color=3D#ff0000>G </FONT></B>
<B>   501<FONT color=3D#ff0000> IEQAVQSHAV AEEEAR</FONT></B>KAHQ =
LWLSVEALKY SMK<B><FONT color=3D#ff0000>TSSAEMP TIPLGSAVEA </FONT></B>
<B>   551<FONT color=3D#ff0000> IRVSCSDNEF TQALTAAIPP ESLTRGVYSE =
ETLR</FONT></B>ARFYAV QKLAGRVAMI=20
<B>   601</B> DETKNSLYQ
</PRE></FONT>
<P><INPUT onclick=3D"this.form.showall.value=3D'true'; return true" =
type=3Dsubmit value=3D"Show predicted peptides also">=20

<P><INPUT type=3Dsubmit value=3D"Sort Peptides By">&nbsp; <INPUT =
type=3Dradio CHECKED=20
value=3Dstartup name=3Dsort>Residue Number&nbsp; <INPUT type=3Dradio =
value=3Dmassup=20
name=3Dsort>Increasing Mass&nbsp; <INPUT type=3Dradio value=3Dmassdown=20
name=3Dsort>Decreasing Mass&nbsp; <FONT face=3D"Courier =
New,Courier,monospace"><PRE><B> Start - End     Observed    Mr(expt)   =
Mr(calc)      ppm    Miss Sequence</B>
<B><FONT color=3D#ff0000>   175 - 188    1518.7852  1517.7779  1517.7685 =
         6     0  K.SLEDALNQTATVTR.Q </FONT></B> (<A =
href=3D"http://202.116.111.27/mascot/cgi/peptide_view.pl?file=3D../data/2=
0120508/F043520.dat&amp;query=3D8&amp;hit=3D1" target=3D_blank>Ions =
score 8</A>)
<B><FONT color=3D#ff0000>   306 - 318    1527.8273  1526.8201  1526.8205 =
        -0     0  K.VVSQYHELVVQAR.D </FONT></B> (<A =
href=3D"http://202.116.111.27/mascot/cgi/peptide_view.pl?file=3D../data/2=
0120508/F043520.dat&amp;query=3D9&amp;hit=3D1" target=3D_blank>Ions =
score 36</A>)
<B><FONT color=3D#ff0000>   363 - 369     914.5406   913.5333   913.5093 =
        26     1  R.RIDQLNR.E </FONT></B> (<A =
href=3D"http://202.116.111.27/mascot/cgi/peptide_view.pl?file=3D../data/2=
0120508/F043520.dat&amp;query=3D3&amp;hit=3D1" target=3D_blank>No =
match</A>)
<B><FONT color=3D#ff0000>   364 - 369     758.3947   757.3874   757.4082 =
       -28     0  R.IDQLNR.E </FONT></B> (<A =
href=3D"http://202.116.111.27/mascot/cgi/peptide_view.pl?file=3D../data/2=
0120508/F043520.dat&amp;query=3D1&amp;hit=3D1" target=3D_blank>No =
match</A>)
<B><FONT color=3D#ff0000>   380 - 388    1108.6134  1107.6061  1107.6036 =
         2     0  K.QHIELALER.Q </FONT></B> (<A =
href=3D"http://202.116.111.27/mascot/cgi/peptide_view.pl?file=3D../data/2=
0120508/F043520.dat&amp;query=3D5&amp;hit=3D1" target=3D_blank>Ions =
score 15</A>)
<B><FONT color=3D#ff0000>   469 - 478    1287.6379  1286.6307  1286.6255 =
         4     0  K.LSEQELEFHR.R </FONT></B> (<A =
href=3D"http://202.116.111.27/mascot/cgi/peptide_view.pl?file=3D../data/2=
0120508/F043520.dat&amp;query=3D7&amp;hit=3D1" target=3D_blank>No =
match</A>)
<B><FONT color=3D#ff0000>   480 - 497    2116.9643  2115.9570  2115.9531 =
         2     0  R.SQEQMDNFTLDINTAYAR.L </FONT></B> (<A =
href=3D"http://202.116.111.27/mascot/cgi/peptide_view.pl?file=3D../data/2=
0120508/F043520.dat&amp;query=3D12&amp;hit=3D1" target=3D_blank>No =
match</A>)
<B><FONT color=3D#ff0000>   500 - 516    1823.8946  1822.8873  1822.8809 =
         4     0  R.GIEQAVQSHAVAEEEAR.K </FONT></B> (<A =
href=3D"http://202.116.111.27/mascot/cgi/peptide_view.pl?file=3D../data/2=
0120508/F043520.dat&amp;query=3D10&amp;hit=3D1" target=3D_blank>Ions =
score 51</A>)
<B><FONT color=3D#ff0000>   534 - 552    1930.0106  1929.0034  1928.9877 =
         8     0  K.TSSAEMPTIPLGSAVEAIR.V </FONT></B> (<A =
href=3D"http://202.116.111.27/mascot/cgi/peptide_view.pl?file=3D../data/2=
0120508/F043520.dat&amp;query=3D11&amp;hit=3D1" target=3D_blank>No =
match</A>)
<B><FONT color=3D#ff0000>   553 - 575    2507.2216  2506.2143  2506.2010 =
         5     0  R.VSCSDNEFTQALTAAIPPESLTR.G </FONT></B> (<A =
href=3D"http://202.116.111.27/mascot/cgi/peptide_view.pl?file=3D../data/2=
0120508/F043520.dat&amp;query=3D13&amp;hit=3D1" target=3D_blank>No =
match</A>)
<B><FONT color=3D#ff0000>   576 - 584    1053.5270  1052.5197  1052.5138 =
         6     0  R.GVYSEETLR.A </FONT></B> (<A =
href=3D"http://202.116.111.27/mascot/cgi/peptide_view.pl?file=3D../data/2=
0120508/F043520.dat&amp;query=3D4&amp;hit=3D1" target=3D_blank>No =
match</A>)
<P><IMG height=3D150 alt=3D"Error Distribution" =
src=3D"http://202.116.111.27/mascot/cgi/mass_error.pl?mass_error_50570133=
1280" width=3D450>
</FORM><HR>

</PRE></FONT>
<P>
<TABLE cellSpacing=3D2 cellPadding=3D1 width=3D"100%" border=3D2>
  <TBODY>
  <TR>
    <TD noWrap align=3Dmiddle><B>Mascot:</B>&nbsp; <A=20
      =
href=3D"http://www.matrixscience.com/">http://www.matrixscience.com/</A> =

  </TD></TR></TBODY></TABLE></P></BODY></HTML>

------=_NextPart_000_0000_01CD2D6B.F688E650
Content-Type: image/gif
Content-Transfer-Encoding: base64
Content-Location: http://202.116.111.27/mascot/images/88x31_logo_white.gif

R0lGODlhWAAfANX/AMDAwP/v7//f3//Pz/+/v/+vr/+fn/+Pj/9/f/9wcP9gYP9QUP9AQP8wMP8g
IP8QEP8AAO/v/+/v79/f/9/f38/P/8/Pz7+//7+/v6+v/6+vr5+f/5+fn4+P/4+Pj39//39/f3Bw
/3BwcGBg/2BgYFBQ/1BQUEBA/0BAQDAw/zAwMCAg/yAgIBAQ/xAQEAAA/wAAAAAAAAAAAAAAAAAA
AAAAAAAAAAAAAAAAAAAAAAAAAAAAAAAAAAAAAAAAAAAAACH5BAEAAAAALAAAAABYAB8AQAb/QIBw
SCwaj8ikcslsEl0wTDHz+bxOgMrp8mpFiJFThfsyjl4j82tVLaVGk+Hq1TF2ut8jCkYRSkgcToKD
hIQUKiBCHnxEAghDBA8QQg4QBEQBQwyWQ5ICAAsBAZcACKQJEAsMQgQQk5hCAhAPlAACn0MkUYMS
HCIaABMfJychRSPEH0YbWEMXJyUhxCPSJQAb0icjH8gfeRvIxRnXxCfeGcQlFwAWIn1HLC7vQhtl
AFZ1ES0v6/QrRGSIWPlXpF6LISWuVNgA4EyaIRta9Jvw4kUcInsCDZEARcqQBQ6I0AJQAEIDIgQU
xJo1pOQqIQFUCmFQyYAQAzZBQXikqYAQ/wQQZAIgkFPIHmCFkipdyrSp06eDSLiQUDBhM3JrjFSY
Y++aMgAnXnwdUUFIwodgX1gTso/hkAgVK0w4Ma4IBxZHQMDACzCNlRJiKFokEu5EiopFrFwdYiWF
EC5rhYQ1BqbEhsN1inCE4YGIBBAo5kEdrRS0EQkwEhEp0AABAgYGeA6liUBBAgOXFDDYvUDA7t+/
LxHYzTPAb1wHHCxAsMBAgtnAf2cawsGFhSIUYOwiAtSVgwFCDphM4mmlpQQhiSgQMMBVAAEyNx1A
UtJBgQVCh2DQjoRE5yEOODDdAA+AV0oqMClgoAIQzDcTJwAE8Fp4zwEIwXQANABBTillEv9AeREu
px8LGpFm4okopqjiiiyOxoEKHg2xz2Jn8KPVPkSYA0AGeDT0EI8v5HEYWiG84BhEiAEQARueoXDd
EYv8R0QKij2GzAtuvVUCkIwJUUFFF30l2EVf2nhNVkWEBVhZRnDASBH7wUBVjhEoFkYEZ3w1BFkA
BESEYGy+1dYFH6wQaJ89HgMmlDC4cIQIMJBQRAlxWNHCOEWi5ZUzSQqhzwt1ETGHW1UKMSYRFaRQ
1h1HErEIX3ZZl2NFjo2QRglcpZBBBIehIcQIuQpzwj4tnHDRXMSKseMaHzxT0QppZNArFh/0ukI/
RqlQhAkmiNbitwBIoMKTG71ZxC1JEIDsYYqjJEUBCSB4q5dqQrSHS3s5GRDUEAmMpFNRlZBigL/i
PTCggBFqCLBMAcwyHQInDWFBpEfooi0RmzBAyiMfQhieTwdW+C8ABxCA7lAIoLKAEKGQBEF6H1n4
SSjqDpHddkS4KakRBWzCEgDyIaHvyj8FVcADRdkiU00JgNcwBLgYsQkC+pJChF4oHDFxEQnIBnTE
AauXSXswDy2ETwl8YtwQ7TVY78uNyMQgT5e0LMTEUua1swAF9MybgT8FiN8n8Emi8QALuLJAAgxI
ou4mD8h2QH4BLPBAA8tlMpwrtvmcCQgieDAnuKQXEgQAOw==

------=_NextPart_000_0000_01CD2D6B.F688E650
Content-Type: application/octet-stream
Content-Transfer-Encoding: base64
Content-Location: http://202.116.111.27/mascot/cgi/mass_error.pl?mass_error_505701331280

R0lGODlhwgGWAMIAAP///wAAAP8AAADMAAAA/wAAAAAAAAAAACH5BAEAAAAALAAAAADCAZYAAAP+
CLrc/jDKSau9OOvNu/9gKI5kaZ5oqq5s675wLM90bd94ru987//AoHBILBqPyKRyyWw6n9CodEqt
Wq/YrHbL7Xq/4LB4TC6bz+i0es1uu9/wuHxOr9vv+Lx+z+/7/4CBgoOEhYaHiImKi4yNjhAEkQSP
lJUxk5aZmieYm555AaEBN52fpnOjC6kXogqioRulp7Ntq6qst7axMAK9tL9do68csiu9AsDJWKmr
uhbFKsfK0z2vzhPX1w6S3NwM3gvgCuIA5OaS3+jh6uPs5e7nkeny6/Tt9u/48aX78/zwAPUF/Cew
IMGD/hLWQ7hQ4T2GDx3mgzhRIjkP2ipoyyj+ARq1j8Fa4WLQbBfIk144SrDmCpZJlDCzWFOpwmPM
m4Js4ty5ZFgNnTyDFrFFMwVQoUiBEJVxManTIcxsHH1K9cZMl5eqapUzdavXFz5pdP1KNsVSsWXT
zjg7Y6zatyGi/oRLd8XVoiOa1t1LxS3fv0b8Ah5M0gFeToQTa2DbVrFjViLnPp5cRDDlyzAsY96M
Qi/nz41Bi5Y8Opqv0uNQm0amWrPqCtJaw4z9usThmktod9E9mHeL27iV+NYynG9xFcBNeB5yfHXt
Es3N5nBNJnr1015nkrZjfUz35w2oA/lOiPzOsKGpmFe73g1jjXmttC87n817bACSQwIvHDv+n/sR
lASCeJXUx18D6FEgYAbdNGjRQA8aFCFF/TRkYUQXVpRhhQocQyGEG4KI4YgakshhiSieqKKIKbK4
Ij5r3TLgTQYeKGMGC3pAoI046edKfiLsyGNMPv4Y5JB7FUmCkEiepB1aTUZZAZNSUqPkgO5UmZ0O
VGoJzJXxeUkWmCF0KeYsT6Z3ppdmrrmJM2QS4yZVcgEJ5ZxJ1RknBsvhSaSRdqrpJ093bTfokG0e
CliiivLFaKN1PQopXJJOSlaflo5WaaaXcsrfpp5uBWqoVY1K6lOmnppUqqruhGmrk7EKq6uzalqr
aLLemohILGmQq66GlHTlr8AiIkxkDBb+W5WeUzb44ocShhitiS5WO22L1z474bbSQustt9Rma+23
3YKL4m9hZfOSskJttC675yF4I5/wtusTsvRCUGO9N9m0L78w+esfwJ0SnBixBm/i7MIMN+zwwxBH
LPHEFFds8cUYZ6zxxhx37DHGUwhm2ci+vvtMySgnq/LK+bbs8gUimzylzEzEnPLLM98Ms84n80wB
yT5PADTLPRNdNM5N2Gx0zkj/THNHT0O9tNNBSz210FVb3TTWUii9tdZH75z1fmOT/XUEQ4t9NdhM
n22220d4rTbc4UWNdtkPpB323m3zTfXab88tuN8JF2744Yg7KW9hjFfRTLqLU4GsLpT+X8Er5I0z
ghWQwubieI4/dj6FgMJ4Hrrjphcm+iKlA9o65/M+8fq9qe/Jw+yB4m55frzW7siCuIMOBfC5F496
8avbvgOzyf9+Y/CxD/8A9IBKQXzzx8uLvebPIx+97NN7X7303W9vPQTUB8q66r4rnwPxsJ8+umHi
xz9/41Gtrkiv6vfvvlX32lzlJIe52P0PgJd7zwETx8AGOvCBEIygBCdIQQYM4IIDUEAGNajBC9pg
gx0EYQVJIDyMtGRzkesACDPowRYuQIQw8CAHZzjCEcAChSZ0XYA+sEIAsNCHQJwABjkoQxausIg+
hOELg9gAJQIRiUX8YQ3ZxwysRAa3X5kjHQqV1MMfblCGD+jiF5NIxCUiEQJKdCIZnzhGL07Rc5Uz
XxYNmDkNYHCMNGRiE++oxz52sQIwVCMTpfjEQr7ReAEkCUfYUkUBeoCQPbRgGJtISUmWkQIiFOQg
N+nGQ5pvgOEr37y4OMM/5nGJlkSlKgkpgUhGAIptNOQbRXdD36FPlLz7HgZMGcQhovGMqnwhMH85
xDs60YhExGMfR6hFO10Rh4tLV+sW2IRAHpIn1rzmFhIAADs=

------=_NextPart_000_0000_01CD2D6B.F688E650--
