# Supplementary material for: Ischemic postconditioning influences electron transport chain protein turnover in Langendorff-perfused rat hearts
Source: PeerJ. 2016 Feb 16;4:e1706. doi: 10.7717/peerj.1706 (PMC4768691; doi:10.7717/peerj.1706)
Supplement: Supplemental Information 1 [file peerj-04-1706-s002.zip › MASCOT search results/IPo vs. 5-HD/rCG44606/Protein Summary Report (__-data-20120508-F043614_dat).mht]

From: <Saved by Windows Internet Explorer 7>
Subject: Protein Summary Report (../data/20120508/F043614.dat)
Date: Wed, 9 May 2012 16:46:40 +0800
MIME-Version: 1.0
Content-Type: multipart/related;
	type="text/html";
	boundary="----=_NextPart_000_0000_01CD2E03.4EF82FC0"
X-MimeOLE: Produced By Microsoft MimeOLE V6.00.2900.5579

This is a multi-part message in MIME format.

------=_NextPart_000_0000_01CD2E03.4EF82FC0
Content-Type: text/html;
	charset="utf-8"
Content-Transfer-Encoding: quoted-printable
Content-Location: http://202.116.111.27/mascot/cgi/master_results.pl?file=..%2Fdata%2F20120508%2FF043614.dat&REPTYPE=protein&_sigthreshold=0.05&REPORT=10&_server_mudpit_switch=99999999&_ignoreionsscorebelow=0&_showsubsets=0&_showpopups=TRUE&_sortunassigned=scoredown&_requireboldred=0

=EF=BB=BF<!DOCTYPE HTML PUBLIC "-//W3C//DTD HTML 4.0 Transitional//EN">
<HTML><HEAD><TITLE>Protein Summary Report =
(../data/20120508/F043614.dat)</TITLE>
<META http-equiv=3DContent-Type content=3D"text/html; charset=3Dutf-8">
<STYLE type=3Dtext/css>.tooltip {
	LEFT: 0px; VISIBILITY: hidden; POSITION: absolute; TOP: 0px
}
</STYLE>

<SCRIPT language=3DJavaScript=20
src=3D"http://202.116.111.27/mascot/templates/browser.js"=20
type=3Dtext/javascript></SCRIPT>

<SCRIPT language=3DJavaScript>=0A=
<!-- Begin hiding Javascript from old browsers.=0A=
 =0A=
  var arrayReady=3D0;=0A=
  =0A=
  if (document.images){=0A=
    redBall =3D new Image();=0A=
    redBall.src =3D "../images/red_ball_white.gif";  =0A=
    cyanBall =3D new Image();=0A=
    cyanBall.src =3D "../images/cyan_ball_white.gif";  =0A=
  }=0A=
  =0A=
  function cover(hit,query,protSeq){=0A=
    document.Results.OV_Title.value =3D queryTitle[query];=0A=
    document.Results.OV_Accession.value =3D protName[hit];=0A=
    document.Results.OV_Sequence.value =3D protSeq;=0A=
    if (hit =3D=3D 0) {=0A=
      self.status =3D queryTitle[query];=0A=
    } else {=0A=
      self.status =3D protName[hit] + ": " + protSeq;=0A=
    }=0A=
    if (protSeq !=3D "" && document.fred && arrayReady =3D=3D 1){=0A=
      var i =3D 0;=0A=
      var element =3D 0;=0A=
      element =3D eval(protSeq+"["+i+"]");=0A=
      while(element) {=0A=
        document.images[element].src =3D redBall.src;=0A=
        i++;=0A=
        element =3D eval(protSeq+"["+i+"]");=0A=
      }=0A=
    }=0A=
  }=0A=
=0A=
  function uncover(hit,query,protSeq){=0A=
    document.Results.OV_Title.value =3D "-Query-";=0A=
    document.Results.OV_Accession.value=3D"-Accession-";=0A=
    document.Results.OV_Sequence.value=3D"-Sequence-";=0A=
    self.status=3D"";=0A=
    if (protSeq !=3D "" && document.fred && arrayReady =3D=3D 1){=0A=
      var i =3D 0;=0A=
      var element =3D 0;=0A=
      element =3D eval(protSeq+"["+i+"]");=0A=
      while(element) {=0A=
        document.images[element].src =3D cyanBall.src;=0A=
        i++;=0A=
        element =3D eval(protSeq+"["+i+"]");=0A=
      }=0A=
    }=0A=
  }=0A=
=0A=
  function checkQuery(checkState,numChecks,form){=0A=
    if (numChecks =3D=3D 1){=0A=
      form.QUE.checked =3D checkState;=0A=
    } else {=0A=
      for (var i =3D 0; i < form.elements.length; i++) {=0A=
        if (form.elements[i].name =3D=3D "QUE"){=0A=
          form.elements[i].checked =3D checkState;=0A=
        }=0A=
      }=0A=
    }=0A=
  }=0A=
=0A=
  function SaveClicks(checkBox,form){=0A=
    if (form.ErrTolRepeat && form.ErrTolRepeat.checked) {=0A=
      return;=0A=
    }=0A=
    var checkState =3D checkBox.checked;=0A=
    var thisHit =3D 0;=0A=
    for (var i =3D 0; i < form.elements.length; i++) {=0A=
      if (thisHit =3D=3D 1){=0A=
        if (form.elements[i].name =3D=3D "QUE") {=0A=
          form.elements[i].checked =3D !checkState;=0A=
        } else {=0A=
          break;=0A=
        }=0A=
      } else {=0A=
        if (form.elements[i] =3D=3D checkBox){=0A=
          thisHit =3D 1;=0A=
        }=0A=
      }=0A=
    }=0A=
  }=0A=
=0A=
  function unMatched(form){=0A=
    var numMisses =3D 0;=0A=
    for (var i =3D 0; i < form.elements.length; i++) {=0A=
      if (form.elements[i].name =3D=3D "MISSES"){=0A=
        numMisses++;=0A=
      } =0A=
    }=0A=
    if (numMisses < 1) {=0A=
      alert("No unmatched mass values to be searched");=0A=
      return false;=0A=
    }=0A=
    for (var i =3D 0; i < form.elements.length; i++) {=0A=
      if (form.elements[i].name =3D=3D "QUE"){=0A=
        form.elements[i].name =3D "DUMMY";=0A=
      } =0A=
    }=0A=
    for (var i =3D 0; i < form.elements.length; i++) {=0A=
      if (form.elements[i].name =3D=3D "MISSES"){=0A=
        form.elements[i].name =3D "QUE";=0A=
      } =0A=
    }=0A=
    form.submit();=0A=
    return true;=0A=
  }=0A=
=0A=
  function setReFormatAction(form){=0A=
    if (form.REPTYPE.options[form.REPTYPE.selectedIndex].value =3D=3D =
"export"){=0A=
      form.action =3D "./export_dat_2.pl";=0A=
    }=0A=
  }=0A=
    =0A=
  function makeAccessionString(form){=0A=
    if (!form.ErrTolRepeat || !form.ErrTolRepeat.checked) {=0A=
      form.ACCESSION.value =3D "";=0A=
      return true;=0A=
    }=0A=
    var tempString =3D "";=0A=
    var numAccessions =3D 1;=0A=
    for (var i =3D 0; i < form.elements.length; i++) {=0A=
      if (form.elements[i].name =3D=3D "INCLUDE" && =
form.elements[i].checked){=0A=
        tempString =3D tempString + =
unescape(et_list[form.elements[i].value]) + ",";=0A=
      }=0A=
    }=0A=
    if (tempString =3D=3D "") {=0A=
      alert("No hits selected for error tolerant search");=0A=
      return false;=0A=
    }=0A=
    tempString =3D tempString.substring(0, tempString.length - 1);=0A=
    form.ACCESSION.value =3D tempString;=0A=
    checkQuery(1,20, form);=0A=
    return true;=0A=
  }=0A=
=0A=
  function clearEl() {}=0A=
=0A=
  function makeArchive(form){=0A=
    var formatForm =3D window.document.forms["Re-format"];=0A=
    var tempUrl =3D =
"http://202.116.111.27/mascot/cgi/master_results.pl?file=3D..%2Fdata%2F20=
120508%2FF043614.dat;REPTYPE=3Darchive;_sigthreshold=3D0.05;REPORT=3D10;_=
server_mudpit_switch=3D99999999;_ignoreionsscorebelow=3D0;_showsubsets=3D=
0;_showpopups=3DTRUE;_sortunassigned=3Dscoredown;_requireboldred=3D0&INTE=
RMEDIATE=3D%2e%2e%2fdata%2f20120508%2fF043614%2edat";    for (var i =3D =
0; i < form.elements.length; i++) {=0A=
      if (form.elements[i].name =3D=3D "INCLUDE" && =
form.elements[i].checked){=0A=
        tempUrl =3D tempUrl + "&INCLUDE=3D" + form.elements[i].value;=0A=
      }=0A=
    }=0A=
    window.location.href =3D tempUrl;=0A=
  }=0A=
=0A=
protName =3D new Array(1);=0A=
protName[0] =3D "";=0A=
protName[1] =3D "gi|149059002";=0A=
protName[2] =3D "gi|38259206";=0A=
protName[3] =3D "gi|125313";=0A=
protName[4] =3D "gi|23618899";=0A=
protName[5] =3D "gi|149069221";=0A=
protName[6] =3D "gi|149068904";=0A=
protName[7] =3D "gi|149068903";=0A=
protName[8] =3D "gi|149044106";=0A=
protName[9] =3D "gi|149018211";=0A=
protName[10] =3D "gi|149030968";=0A=
=0A=
queryTitle =3D new Array(1);=0A=
queryTitle[0] =3D "";=0A=
queryTitle[1] =3D "";=0A=
queryTitle[2] =3D "";=0A=
queryTitle[3] =3D "";=0A=
queryTitle[4] =3D "";=0A=
queryTitle[5] =3D "";=0A=
queryTitle[6] =3D "";=0A=
queryTitle[7] =3D "";=0A=
queryTitle[8] =3D "";=0A=
queryTitle[9] =3D "";=0A=
queryTitle[10] =3D "";=0A=
queryTitle[11] =3D "";=0A=
queryTitle[12] =3D "";=0A=
queryTitle[13] =3D "";=0A=
queryTitle[14] =3D "";=0A=
queryTitle[15] =3D "";=0A=
queryTitle[16] =3D "";=0A=
queryTitle[17] =3D "";=0A=
queryTitle[18] =3D "";=0A=
queryTitle[19] =3D "";=0A=
queryTitle[20] =3D "";=0A=
=0A=
// End hiding Javascript from old browsers. -->=0A=
</SCRIPT>

<META content=3D"MSHTML 6.00.6000.16735" name=3DGENERATOR></HEAD>
<BODY vLink=3D#0000ff aLink=3D#0000ff bgColor=3D#ffffff>
<H1><IMG height=3D31=20
src=3D"http://202.116.111.27/mascot/images/88x31_logo_white.gif" =
width=3D88=20
align=3Dtop border=3D0 name=3Dfred NATURALSIZEFLAG=3D"3"> Mascot Search=20
Results</H1><FONT face=3D"Courier New,Courier,monospace"><PRE><B>User    =
        : </B>
<B>Email           : </B>
<B>Search title    : </B>
<B>Database        : NCBInr 20111105 (15916306 sequences; 5467648827 =
residues)</B>
<B>Taxonomy        : Rattus (67400 sequences)</B>
<B>Timestamp       : 8 May 2012 at 09:11:02 GMT</B>
<B>Warning         : <FONT color=3D#ff0000>A Peptide summary report will =
usually give a much clearer picture of MS/MS search results.</FONT></B>
<B>Top Score       : 134 for <FONT color=3D#ff0000>gi|149059002</FONT>, =
rCG44606 [Rattus norvegicus]</B>
</PRE></FONT>
<H3>Probability Based Mowse Score</H3>Protein score is -10*Log(P), where =
P is=20
the probability that the observed match is a random event.<BR>Protein =
scores=20
greater than 61 are significant (p&lt;0.05).<BR>Protein scores are =
derived from=20
ions scores as a non-probabilistic basis for ranking protein hits.
<P><IMG height=3D200 alt=3D"Score Distribution"=20
src=3D"http://202.116.111.27/mascot/cgi/score_gif.pl?score_gif_2127259839=
61"=20
width=3D400>=20
<FORM name=3DRe-format onsubmit=3D"return setReFormatAction(this)"=20
action=3D./master_results.pl method=3Dget><INPUT type=3Dhidden=20
value=3D../data/20120508/F043614.dat name=3Dfile>=20
<H3>Protein Summary Report</H3>
<TABLE cellSpacing=3D1 cellPadding=3D3 border=3D0>
  <TBODY>
  <TR>
    <TD noWrap bgColor=3D#eeeeff><INPUT type=3Dsubmit value=3D"Format =
As"> </TD>
    <TD noWrap bgColor=3D#eeeeff><SELECT name=3DREPTYPE> <OPTION =
value=3Dprotein=20
        selected>Protein Summary (deprecated)</OPTION> <OPTION=20
        value=3Dpeptide>Peptide Summary</OPTION> <OPTION =
value=3Dselect>Select=20
        Summary (protein hits)</OPTION> <OPTION =
value=3Dunassigned>Select Summary=20
        (unassigned)</OPTION> <OPTION value=3Dexport>Export Search=20
      Results</OPTION></SELECT> </TD>
    <TD bgColor=3D#eeeeff>&nbsp;</TD>
    <TD noWrap bgColor=3D#eeeeff><A=20
      =
href=3D"http://202.116.111.27/mascot/help/results_help.html#FORMAT"=20
      target=3D_blank>Help</A> </TD></TR>
  <TR>
    <TD bgColor=3D#eeeeff>&nbsp;</TD>
    <TD noWrap bgColor=3D#eeeeff>Significance threshold p&lt; <INPUT =
size=3D8=20
      value=3D0.05 name=3D_sigthreshold> </TD>
    <TD noWrap bgColor=3D#eeeeff>Max. number of hits <INPUT size=3D5 =
value=3D10=20
      name=3DREPORT> </TD>
    <TD bgColor=3D#eeeeff>&nbsp;</TD></TR>
  <TR>
    <TD bgColor=3D#eeeeff>&nbsp;</TD>
    <TD noWrap bgColor=3D#eeeeff>Standard scoring&nbsp;<INPUT =
type=3Dradio CHECKED=20
      value=3D99999999 name=3D_server_mudpit_switch>&nbsp;MudPIT =
scoring&nbsp;<INPUT=20
      type=3Dradio value=3D0.000000001 name=3D_server_mudpit_switch> =
</TD>
    <TD noWrap bgColor=3D#eeeeff>Ions score or expect cut-off <INPUT =
size=3D5=20
      value=3D0 name=3D_ignoreionsscorebelow> </TD>
    <TD noWrap bgColor=3D#eeeeff>Show sub-sets <INPUT size=3D2 value=3D0 =

      name=3D_showsubsets> </TD></TR>
  <TR>
    <TD bgColor=3D#eeeeff>&nbsp;</TD>
    <TD noWrap bgColor=3D#eeeeff>Show pop-ups&nbsp;<INPUT type=3Dradio =
CHECKED=20
      value=3DTRUE name=3D_showpopups>&nbsp;Suppress pop-ups&nbsp;<INPUT =
type=3Dradio=20
      value=3DFALSE name=3D_showpopups> </TD>
    <TD noWrap bgColor=3D#eeeeff>Sort unassigned <SELECT =
name=3D_sortunassigned>=20
        <OPTION value=3Dscoredown selected>Decreasing Score</OPTION> =
<OPTION=20
        value=3Dqueryup>Increasing query / Mr</OPTION> <OPTION=20
        value=3Dintdown>Decreasing Intensity</OPTION></SELECT> </TD>
    <TD noWrap bgColor=3D#eeeeff>Require bold red <INPUT=20
      onclick=3D"if (form.rbrchkbox.checked) { =
form._requireboldred.value =3D 1; } else { form._requireboldred.value =
=3D 0; } return true;"=20
      type=3Dcheckbox name=3Drbrchkbox> <INPUT type=3Dhidden value=3D0=20
      name=3D_requireboldred> </TD></TR></TBODY></TABLE></FORM>
<FORM name=3DResults action=3D./search_form.pl method=3Dpost>
<H3>Overview Table</H3>Click on column header to jump to entry in =
results=20
list.<BR>Move mouse over any indicator to highlight identical =
peptides.<BR>Click=20
on an indicator to see details of individual match.<BR>Use check boxes =
to select=20
sub-set of queries for new search.=20
<P>
<TABLE cellSpacing=3D0 cellPadding=3D0 width=3D600 border=3D0>
  <TBODY>
  <TR>
    <TD noWrap><B>Mouse over:&nbsp;</B></TD>
    <TD><INPUT size=3D62 value=3D-Query- name=3DOV_Title></TD></TR>
  <TR>
    <TD>&nbsp;</TD>
    <TD noWrap><INPUT value=3D-Accession- name=3DOV_Accession> =
&nbsp;<INPUT=20
      size=3D40 value=3D-Sequence- name=3DOV_Sequence> =
</TD></TR></TBODY></TABLE>
<P>
<TABLE cellSpacing=3D0 cellPadding=3D1 border=3D1>
  <TBODY>
  <TR>
    <TH align=3Dright bgColor=3D#cccccc>Hit:</TH>
    <TH align=3Dmiddle width=3D16 bgColor=3D#cccccc><A=20
      onmouseover=3D"cover(1,0,''); return true"=20
      onmouseout=3D"uncover(1,0,''); return true"=20
      =
href=3D"http://202.116.111.27/mascot/cgi/master_results.pl?file=3D..%2Fda=
ta%2F20120508%2FF043614.dat&amp;REPTYPE=3Dprotein&amp;_sigthreshold=3D0.0=
5&amp;REPORT=3D10&amp;_server_mudpit_switch=3D99999999&amp;_ignoreionssco=
rebelow=3D0&amp;_showsubsets=3D0&amp;_showpopups=3DTRUE&amp;_sortunassign=
ed=3Dscoredown&amp;_requireboldred=3D0#Hit1">1</A></TH>
    <TH align=3Dmiddle width=3D16 bgColor=3D#cccccc><A=20
      onmouseover=3D"cover(2,0,''); return true"=20
      onmouseout=3D"uncover(2,0,''); return true"=20
      =
href=3D"http://202.116.111.27/mascot/cgi/master_results.pl?file=3D..%2Fda=
ta%2F20120508%2FF043614.dat&amp;REPTYPE=3Dprotein&amp;_sigthreshold=3D0.0=
5&amp;REPORT=3D10&amp;_server_mudpit_switch=3D99999999&amp;_ignoreionssco=
rebelow=3D0&amp;_showsubsets=3D0&amp;_showpopups=3DTRUE&amp;_sortunassign=
ed=3Dscoredown&amp;_requireboldred=3D0#Hit2">2</A></TH>
    <TH align=3Dmiddle width=3D16 bgColor=3D#cccccc><A=20
      onmouseover=3D"cover(3,0,''); return true"=20
      onmouseout=3D"uncover(3,0,''); return true"=20
      =
href=3D"http://202.116.111.27/mascot/cgi/master_results.pl?file=3D..%2Fda=
ta%2F20120508%2FF043614.dat&amp;REPTYPE=3Dprotein&amp;_sigthreshold=3D0.0=
5&amp;REPORT=3D10&amp;_server_mudpit_switch=3D99999999&amp;_ignoreionssco=
rebelow=3D0&amp;_showsubsets=3D0&amp;_showpopups=3DTRUE&amp;_sortunassign=
ed=3Dscoredown&amp;_requireboldred=3D0#Hit3">3</A></TH>
    <TH align=3Dmiddle width=3D16 bgColor=3D#cccccc><A=20
      onmouseover=3D"cover(4,0,''); return true"=20
      onmouseout=3D"uncover(4,0,''); return true"=20
      =
href=3D"http://202.116.111.27/mascot/cgi/master_results.pl?file=3D..%2Fda=
ta%2F20120508%2FF043614.dat&amp;REPTYPE=3Dprotein&amp;_sigthreshold=3D0.0=
5&amp;REPORT=3D10&amp;_server_mudpit_switch=3D99999999&amp;_ignoreionssco=
rebelow=3D0&amp;_showsubsets=3D0&amp;_showpopups=3DTRUE&amp;_sortunassign=
ed=3Dscoredown&amp;_requireboldred=3D0#Hit4">4</A></TH>
    <TH align=3Dmiddle width=3D16 bgColor=3D#cccccc><A=20
      onmouseover=3D"cover(5,0,''); return true"=20
      onmouseout=3D"uncover(5,0,''); return true"=20
      =
href=3D"http://202.116.111.27/mascot/cgi/master_results.pl?file=3D..%2Fda=
ta%2F20120508%2FF043614.dat&amp;REPTYPE=3Dprotein&amp;_sigthreshold=3D0.0=
5&amp;REPORT=3D10&amp;_server_mudpit_switch=3D99999999&amp;_ignoreionssco=
rebelow=3D0&amp;_showsubsets=3D0&amp;_showpopups=3DTRUE&amp;_sortunassign=
ed=3Dscoredown&amp;_requireboldred=3D0#Hit5">5</A></TH>
    <TH align=3Dmiddle width=3D16 bgColor=3D#cccccc><A=20
      onmouseover=3D"cover(6,0,''); return true"=20
      onmouseout=3D"uncover(6,0,''); return true"=20
      =
href=3D"http://202.116.111.27/mascot/cgi/master_results.pl?file=3D..%2Fda=
ta%2F20120508%2FF043614.dat&amp;REPTYPE=3Dprotein&amp;_sigthreshold=3D0.0=
5&amp;REPORT=3D10&amp;_server_mudpit_switch=3D99999999&amp;_ignoreionssco=
rebelow=3D0&amp;_showsubsets=3D0&amp;_showpopups=3DTRUE&amp;_sortunassign=
ed=3Dscoredown&amp;_requireboldred=3D0#Hit6">6</A></TH>
    <TH align=3Dmiddle width=3D16 bgColor=3D#cccccc><A=20
      onmouseover=3D"cover(7,0,''); return true"=20
      onmouseout=3D"uncover(7,0,''); return true"=20
      =
href=3D"http://202.116.111.27/mascot/cgi/master_results.pl?file=3D..%2Fda=
ta%2F20120508%2FF043614.dat&amp;REPTYPE=3Dprotein&amp;_sigthreshold=3D0.0=
5&amp;REPORT=3D10&amp;_server_mudpit_switch=3D99999999&amp;_ignoreionssco=
rebelow=3D0&amp;_showsubsets=3D0&amp;_showpopups=3DTRUE&amp;_sortunassign=
ed=3Dscoredown&amp;_requireboldred=3D0#Hit7">7</A></TH>
    <TH align=3Dmiddle width=3D16 bgColor=3D#cccccc><A=20
      onmouseover=3D"cover(8,0,''); return true"=20
      onmouseout=3D"uncover(8,0,''); return true"=20
      =
href=3D"http://202.116.111.27/mascot/cgi/master_results.pl?file=3D..%2Fda=
ta%2F20120508%2FF043614.dat&amp;REPTYPE=3Dprotein&amp;_sigthreshold=3D0.0=
5&amp;REPORT=3D10&amp;_server_mudpit_switch=3D99999999&amp;_ignoreionssco=
rebelow=3D0&amp;_showsubsets=3D0&amp;_showpopups=3DTRUE&amp;_sortunassign=
ed=3Dscoredown&amp;_requireboldred=3D0#Hit8">8</A></TH>
    <TH align=3Dmiddle width=3D16 bgColor=3D#cccccc><A=20
      onmouseover=3D"cover(9,0,''); return true"=20
      onmouseout=3D"uncover(9,0,''); return true"=20
      =
href=3D"http://202.116.111.27/mascot/cgi/master_results.pl?file=3D..%2Fda=
ta%2F20120508%2FF043614.dat&amp;REPTYPE=3Dprotein&amp;_sigthreshold=3D0.0=
5&amp;REPORT=3D10&amp;_server_mudpit_switch=3D99999999&amp;_ignoreionssco=
rebelow=3D0&amp;_showsubsets=3D0&amp;_showpopups=3DTRUE&amp;_sortunassign=
ed=3Dscoredown&amp;_requireboldred=3D0#Hit9">9</A></TH>
    <TH align=3Dmiddle width=3D16 bgColor=3D#cccccc><A=20
      onmouseover=3D"cover(10,0,''); return true"=20
      onmouseout=3D"uncover(10,0,''); return true"=20
      =
href=3D"http://202.116.111.27/mascot/cgi/master_results.pl?file=3D..%2Fda=
ta%2F20120508%2FF043614.dat&amp;REPTYPE=3Dprotein&amp;_sigthreshold=3D0.0=
5&amp;REPORT=3D10&amp;_server_mudpit_switch=3D99999999&amp;_ignoreionssco=
rebelow=3D0&amp;_showsubsets=3D0&amp;_showpopups=3DTRUE&amp;_sortunassign=
ed=3Dscoredown&amp;_requireboldred=3D0#Hit10">10</A></TH></TR>
  <TR>
    <TD noWrap bgColor=3D#cccccc><B><INPUT type=3Dcheckbox CHECKED=20
      value=3D"699.375012 from(700.382288,1+)  intensity(171.7712)  =
query(1)"=20
      name=3DQUE> <A onmouseover=3D"cover(0,1,''); return true"=20
      onmouseout=3D"uncover(0,1,''); return true"=20
      =
href=3D"http://202.116.111.27/mascot/cgi/master_results.pl?file=3D..%2Fda=
ta%2F20120508%2FF043614.dat&amp;REPTYPE=3Dprotein&amp;_sigthreshold=3D0.0=
5&amp;REPORT=3D10&amp;_server_mudpit_switch=3D99999999&amp;_ignoreionssco=
rebelow=3D0&amp;_showsubsets=3D0&amp;_showpopups=3DTRUE&amp;_sortunassign=
ed=3Dscoredown&amp;_requireboldred=3D0#Query1">700.3823</A>=20
      (1+) </B></TD>
    <TD>&nbsp;</TD>
    <TD>&nbsp;</TD>
    <TD>&nbsp;</TD>
    <TD>&nbsp;</TD>
    <TD>&nbsp;</TD>
    <TD>&nbsp;</TD>
    <TD>&nbsp;</TD>
    <TD>&nbsp;</TD>
    <TD>&nbsp;</TD>
    <TD>&nbsp;</TD></TR>
  <TR>
    <TD noWrap bgColor=3D#cccccc><B><INPUT type=3Dcheckbox CHECKED=20
      value=3D"700.421038 from(701.428314,1+)  intensity(249.7445)  =
query(2)"=20
      name=3DQUE> <A onmouseover=3D"cover(0,2,''); return true"=20
      onmouseout=3D"uncover(0,2,''); return true"=20
      =
href=3D"http://202.116.111.27/mascot/cgi/master_results.pl?file=3D..%2Fda=
ta%2F20120508%2FF043614.dat&amp;REPTYPE=3Dprotein&amp;_sigthreshold=3D0.0=
5&amp;REPORT=3D10&amp;_server_mudpit_switch=3D99999999&amp;_ignoreionssco=
rebelow=3D0&amp;_showsubsets=3D0&amp;_showpopups=3DTRUE&amp;_sortunassign=
ed=3Dscoredown&amp;_requireboldred=3D0#Query2">701.4283</A>=20
      (1+) </B></TD>
    <TD>&nbsp;</TD>
    <TD>&nbsp;</TD>
    <TD>&nbsp;</TD>
    <TD>&nbsp;</TD>
    <TD>&nbsp;</TD>
    <TD>&nbsp;</TD>
    <TD>&nbsp;</TD>
    <TD>&nbsp;</TD>
    <TD>&nbsp;</TD>
    <TD>&nbsp;</TD></TR>
  <TR>
    <TD noWrap bgColor=3D#cccccc><B><INPUT type=3Dcheckbox CHECKED=20
      value=3D"702.354106 from(703.361382,1+)  intensity(182.0398)  =
query(3)"=20
      name=3DQUE> <A onmouseover=3D"cover(0,3,''); return true"=20
      onmouseout=3D"uncover(0,3,''); return true"=20
      =
href=3D"http://202.116.111.27/mascot/cgi/master_results.pl?file=3D..%2Fda=
ta%2F20120508%2FF043614.dat&amp;REPTYPE=3Dprotein&amp;_sigthreshold=3D0.0=
5&amp;REPORT=3D10&amp;_server_mudpit_switch=3D99999999&amp;_ignoreionssco=
rebelow=3D0&amp;_showsubsets=3D0&amp;_showpopups=3DTRUE&amp;_sortunassign=
ed=3Dscoredown&amp;_requireboldred=3D0#Query3">703.3614</A>=20
      (1+) </B></TD>
    <TD>&nbsp;</TD>
    <TD>&nbsp;</TD>
    <TD>&nbsp;</TD>
    <TD>&nbsp;</TD>
    <TD>&nbsp;</TD>
    <TD>&nbsp;</TD>
    <TD>&nbsp;</TD>
    <TD>&nbsp;</TD>
    <TD>&nbsp;</TD>
    <TD>&nbsp;</TD></TR>
  <TR>
    <TD noWrap bgColor=3D#cccccc><B><INPUT type=3Dcheckbox CHECKED=20
      value=3D"703.390104 from(704.397380,1+)  intensity(153.4764)  =
query(4)"=20
      name=3DQUE> <A onmouseover=3D"cover(0,4,''); return true"=20
      onmouseout=3D"uncover(0,4,''); return true"=20
      =
href=3D"http://202.116.111.27/mascot/cgi/master_results.pl?file=3D..%2Fda=
ta%2F20120508%2FF043614.dat&amp;REPTYPE=3Dprotein&amp;_sigthreshold=3D0.0=
5&amp;REPORT=3D10&amp;_server_mudpit_switch=3D99999999&amp;_ignoreionssco=
rebelow=3D0&amp;_showsubsets=3D0&amp;_showpopups=3DTRUE&amp;_sortunassign=
ed=3Dscoredown&amp;_requireboldred=3D0#Query4">704.3974</A>=20
      (1+) </B></TD>
    <TD>&nbsp;</TD>
    <TD>&nbsp;</TD>
    <TD>&nbsp;</TD>
    <TD>&nbsp;</TD>
    <TD>&nbsp;</TD>
    <TD>&nbsp;</TD>
    <TD>&nbsp;</TD>
    <TD>&nbsp;</TD>
    <TD>&nbsp;</TD>
    <TD>&nbsp;</TD></TR>
  <TR>
    <TD noWrap bgColor=3D#cccccc><B><INPUT type=3Dcheckbox CHECKED=20
      value=3D"723.394395 from(724.401671,1+)  intensity(234.8131)  =
query(5)"=20
      name=3DQUE> <A onmouseover=3D"cover(0,5,''); return true"=20
      onmouseout=3D"uncover(0,5,''); return true"=20
      =
href=3D"http://202.116.111.27/mascot/cgi/master_results.pl?file=3D..%2Fda=
ta%2F20120508%2FF043614.dat&amp;REPTYPE=3Dprotein&amp;_sigthreshold=3D0.0=
5&amp;REPORT=3D10&amp;_server_mudpit_switch=3D99999999&amp;_ignoreionssco=
rebelow=3D0&amp;_showsubsets=3D0&amp;_showpopups=3DTRUE&amp;_sortunassign=
ed=3Dscoredown&amp;_requireboldred=3D0#Query5">724.4017</A>=20
      (1+) </B></TD>
    <TD>&nbsp;</TD>
    <TD>&nbsp;</TD>
    <TD>&nbsp;</TD>
    <TD>&nbsp;</TD>
    <TD>&nbsp;</TD>
    <TD>&nbsp;</TD>
    <TD>&nbsp;</TD>
    <TD>&nbsp;</TD>
    <TD>&nbsp;</TD>
    <TD>&nbsp;</TD></TR>
  <TR>
    <TD noWrap bgColor=3D#cccccc><B><INPUT type=3Dcheckbox CHECKED=20
      value=3D"869.524385 from(870.531661,1+)  intensity(208.3172)  =
query(6)"=20
      name=3DQUE> <A onmouseover=3D"cover(0,6,''); return true"=20
      onmouseout=3D"uncover(0,6,''); return true"=20
      =
href=3D"http://202.116.111.27/mascot/cgi/master_results.pl?file=3D..%2Fda=
ta%2F20120508%2FF043614.dat&amp;REPTYPE=3Dprotein&amp;_sigthreshold=3D0.0=
5&amp;REPORT=3D10&amp;_server_mudpit_switch=3D99999999&amp;_ignoreionssco=
rebelow=3D0&amp;_showsubsets=3D0&amp;_showpopups=3DTRUE&amp;_sortunassign=
ed=3Dscoredown&amp;_requireboldred=3D0#Query6">870.5317</A>=20
      (1+) </B></TD>
    <TD>&nbsp;</TD>
    <TD>&nbsp;</TD>
    <TD>&nbsp;</TD>
    <TD>&nbsp;</TD>
    <TD>&nbsp;</TD>
    <TD>&nbsp;</TD>
    <TD>&nbsp;</TD>
    <TD>&nbsp;</TD>
    <TD>&nbsp;</TD>
    <TD>&nbsp;</TD></TR>
  <TR>
    <TD noWrap bgColor=3D#cccccc><B><INPUT type=3Dcheckbox CHECKED=20
      value=3D"1056.540487 from(1057.547763,1+)  intensity(0.0000)  =
query(7)"=20
      name=3DQUE> <A onmouseover=3D"cover(0,7,''); return true"=20
      onmouseout=3D"uncover(0,7,''); return true"=20
      =
href=3D"http://202.116.111.27/mascot/cgi/master_results.pl?file=3D..%2Fda=
ta%2F20120508%2FF043614.dat&amp;REPTYPE=3Dprotein&amp;_sigthreshold=3D0.0=
5&amp;REPORT=3D10&amp;_server_mudpit_switch=3D99999999&amp;_ignoreionssco=
rebelow=3D0&amp;_showsubsets=3D0&amp;_showpopups=3DTRUE&amp;_sortunassign=
ed=3Dscoredown&amp;_requireboldred=3D0#Query7">1057.5478</A>=20
      (1+) </B></TD>
    <TD align=3Dmiddle><A onmouseover=3D"cover(1,7,'GLSLPPACSR'); return =
true"=20
      onmouseout=3D"uncover(1,7,'GLSLPPACSR'); return true"=20
      =
href=3D"http://202.116.111.27/mascot/cgi/peptide_view.pl?file=3D../data/2=
0120508/F043614.dat&amp;query=3D7&amp;hit=3D1"=20
      target=3D_blank><IMG height=3D16=20
      src=3D"http://202.116.111.27/mascot/images/cyan_ball_white.gif" =
width=3D16=20
      border=3D0></A></TD>
    <TD align=3Dmiddle><A onmouseover=3D"cover(2,7,'GLSLPPACSR'); return =
true"=20
      onmouseout=3D"uncover(2,7,'GLSLPPACSR'); return true"=20
      =
href=3D"http://202.116.111.27/mascot/cgi/peptide_view.pl?file=3D../data/2=
0120508/F043614.dat&amp;query=3D7&amp;hit=3D2"=20
      target=3D_blank><IMG height=3D16=20
      src=3D"http://202.116.111.27/mascot/images/cyan_ball_white.gif" =
width=3D16=20
      border=3D0></A></TD>
    <TD align=3Dmiddle><A onmouseover=3D"cover(3,7,'GLSLPPACSR'); return =
true"=20
      onmouseout=3D"uncover(3,7,'GLSLPPACSR'); return true"=20
      =
href=3D"http://202.116.111.27/mascot/cgi/peptide_view.pl?file=3D../data/2=
0120508/F043614.dat&amp;query=3D7&amp;hit=3D3"=20
      target=3D_blank><IMG height=3D16=20
      src=3D"http://202.116.111.27/mascot/images/cyan_ball_white.gif" =
width=3D16=20
      border=3D0></A></TD>
    <TD>&nbsp;</TD>
    <TD>&nbsp;</TD>
    <TD>&nbsp;</TD>
    <TD>&nbsp;</TD>
    <TD>&nbsp;</TD>
    <TD>&nbsp;</TD>
    <TD>&nbsp;</TD></TR>
  <TR>
    <TD noWrap bgColor=3D#cccccc><B><INPUT type=3Dcheckbox CHECKED=20
      value=3D"1101.525875 from(1102.533151,1+)  intensity(0.0000)  =
query(8)"=20
      name=3DQUE> <A onmouseover=3D"cover(0,8,''); return true"=20
      onmouseout=3D"uncover(0,8,''); return true"=20
      =
href=3D"http://202.116.111.27/mascot/cgi/master_results.pl?file=3D..%2Fda=
ta%2F20120508%2FF043614.dat&amp;REPTYPE=3Dprotein&amp;_sigthreshold=3D0.0=
5&amp;REPORT=3D10&amp;_server_mudpit_switch=3D99999999&amp;_ignoreionssco=
rebelow=3D0&amp;_showsubsets=3D0&amp;_showpopups=3DTRUE&amp;_sortunassign=
ed=3Dscoredown&amp;_requireboldred=3D0#Query8">1102.5332</A>=20
      (1+) </B></TD>
    <TD align=3Dmiddle><A onmouseover=3D"cover(1,8,'ITHGQFDER'); return =
true"=20
      onmouseout=3D"uncover(1,8,'ITHGQFDER'); return true"=20
      =
href=3D"http://202.116.111.27/mascot/cgi/peptide_view.pl?file=3D../data/2=
0120508/F043614.dat&amp;query=3D8&amp;hit=3D1"=20
      target=3D_blank><IMG height=3D16=20
      src=3D"http://202.116.111.27/mascot/images/cyan_ball_white.gif" =
width=3D16=20
      border=3D0></A></TD>
    <TD align=3Dmiddle><A onmouseover=3D"cover(2,8,'ITHGQFDER'); return =
true"=20
      onmouseout=3D"uncover(2,8,'ITHGQFDER'); return true"=20
      =
href=3D"http://202.116.111.27/mascot/cgi/peptide_view.pl?file=3D../data/2=
0120508/F043614.dat&amp;query=3D8&amp;hit=3D2"=20
      target=3D_blank><IMG height=3D16=20
      src=3D"http://202.116.111.27/mascot/images/cyan_ball_white.gif" =
width=3D16=20
      border=3D0></A></TD>
    <TD align=3Dmiddle><A onmouseover=3D"cover(3,8,'ITHGQFDER'); return =
true"=20
      onmouseout=3D"uncover(3,8,'ITHGQFDER'); return true"=20
      =
href=3D"http://202.116.111.27/mascot/cgi/peptide_view.pl?file=3D../data/2=
0120508/F043614.dat&amp;query=3D8&amp;hit=3D3"=20
      target=3D_blank><IMG height=3D16=20
      src=3D"http://202.116.111.27/mascot/images/cyan_ball_white.gif" =
width=3D16=20
      border=3D0></A></TD>
    <TD>&nbsp;</TD>
    <TD align=3Dmiddle><A onmouseover=3D"cover(5,8,'YEDIYEDR'); return =
true"=20
      onmouseout=3D"uncover(5,8,'YEDIYEDR'); return true"=20
      =
href=3D"http://202.116.111.27/mascot/cgi/peptide_view.pl?file=3D../data/2=
0120508/F043614.dat&amp;query=3D8&amp;hit=3D5"=20
      target=3D_blank><IMG height=3D16=20
      src=3D"http://202.116.111.27/mascot/images/cyan_ball_white.gif" =
width=3D16=20
      border=3D0></A></TD>
    <TD>&nbsp;</TD>
    <TD>&nbsp;</TD>
    <TD>&nbsp;</TD>
    <TD>&nbsp;</TD>
    <TD>&nbsp;</TD></TR>
  <TR>
    <TD noWrap bgColor=3D#cccccc><B><INPUT type=3Dcheckbox CHECKED=20
      value=3D"1363.610965 from(1364.618241,1+)  intensity(114.9737)  =
query(9)"=20
      name=3DQUE> <A onmouseover=3D"cover(0,9,''); return true"=20
      onmouseout=3D"uncover(0,9,''); return true"=20
      =
href=3D"http://202.116.111.27/mascot/cgi/master_results.pl?file=3D..%2Fda=
ta%2F20120508%2FF043614.dat&amp;REPTYPE=3Dprotein&amp;_sigthreshold=3D0.0=
5&amp;REPORT=3D10&amp;_server_mudpit_switch=3D99999999&amp;_ignoreionssco=
rebelow=3D0&amp;_showsubsets=3D0&amp;_showpopups=3DTRUE&amp;_sortunassign=
ed=3Dscoredown&amp;_requireboldred=3D0#Query9">1364.6182</A>=20
      (1+) </B></TD>
    <TD>&nbsp;</TD>
    <TD>&nbsp;</TD>
    <TD>&nbsp;</TD>
    <TD>&nbsp;</TD>
    <TD>&nbsp;</TD>
    <TD>&nbsp;</TD>
    <TD>&nbsp;</TD>
    <TD>&nbsp;</TD>
    <TD>&nbsp;</TD>
    <TD>&nbsp;</TD></TR>
  <TR>
    <TD noWrap bgColor=3D#cccccc><B><INPUT type=3Dcheckbox CHECKED=20
      value=3D"1389.683566 from(1390.690842,1+)  intensity(0.0000)  =
query(10)"=20
      name=3DQUE> <A onmouseover=3D"cover(0,10,''); return true"=20
      onmouseout=3D"uncover(0,10,''); return true"=20
      =
href=3D"http://202.116.111.27/mascot/cgi/master_results.pl?file=3D..%2Fda=
ta%2F20120508%2FF043614.dat&amp;REPTYPE=3Dprotein&amp;_sigthreshold=3D0.0=
5&amp;REPORT=3D10&amp;_server_mudpit_switch=3D99999999&amp;_ignoreionssco=
rebelow=3D0&amp;_showsubsets=3D0&amp;_showpopups=3DTRUE&amp;_sortunassign=
ed=3Dscoredown&amp;_requireboldred=3D0#Query10">1390.6908</A>=20
      (1+) </B></TD>
    <TD align=3Dmiddle><A onmouseover=3D"cover(1,10,'LFPPSADYPDLR'); =
return true"=20
      onmouseout=3D"uncover(1,10,'LFPPSADYPDLR'); return true"=20
      =
href=3D"http://202.116.111.27/mascot/cgi/peptide_view.pl?file=3D../data/2=
0120508/F043614.dat&amp;query=3D10&amp;hit=3D1"=20
      target=3D_blank><IMG height=3D16=20
      src=3D"http://202.116.111.27/mascot/images/cyan_ball_white.gif" =
width=3D16=20
      border=3D0></A></TD>
    <TD align=3Dmiddle><A onmouseover=3D"cover(2,10,'LFPPSADYPDLR'); =
return true"=20
      onmouseout=3D"uncover(2,10,'LFPPSADYPDLR'); return true"=20
      =
href=3D"http://202.116.111.27/mascot/cgi/peptide_view.pl?file=3D../data/2=
0120508/F043614.dat&amp;query=3D10&amp;hit=3D2"=20
      target=3D_blank><IMG height=3D16=20
      src=3D"http://202.116.111.27/mascot/images/cyan_ball_white.gif" =
width=3D16=20
      border=3D0></A></TD>
    <TD align=3Dmiddle><A onmouseover=3D"cover(3,10,'LFPPSADYPDLR'); =
return true"=20
      onmouseout=3D"uncover(3,10,'LFPPSADYPDLR'); return true"=20
      =
href=3D"http://202.116.111.27/mascot/cgi/peptide_view.pl?file=3D../data/2=
0120508/F043614.dat&amp;query=3D10&amp;hit=3D3"=20
      target=3D_blank><IMG height=3D16=20
      src=3D"http://202.116.111.27/mascot/images/cyan_ball_white.gif" =
width=3D16=20
      border=3D0></A></TD>
    <TD>&nbsp;</TD>
    <TD>&nbsp;</TD>
    <TD>&nbsp;</TD>
    <TD>&nbsp;</TD>
    <TD>&nbsp;</TD>
    <TD>&nbsp;</TD>
    <TD align=3Dmiddle><A onmouseover=3D"cover(10,10,'NSNSISSLERQR'); =
return true"=20
      onmouseout=3D"uncover(10,10,'NSNSISSLERQR'); return true"=20
      =
href=3D"http://202.116.111.27/mascot/cgi/peptide_view.pl?file=3D../data/2=
0120508/F043614.dat&amp;query=3D10&amp;hit=3D10"=20
      target=3D_blank><IMG height=3D16=20
      src=3D"http://202.116.111.27/mascot/images/cyan_ball_white.gif" =
width=3D16=20
      border=3D0></A></TD></TR>
  <TR>
    <TD noWrap bgColor=3D#cccccc><B><INPUT type=3Dcheckbox CHECKED=20
      value=3D"1517.793012 from(1518.800288,1+)  intensity(226.6816)  =
query(11)"=20
      name=3DQUE> <A onmouseover=3D"cover(0,11,''); return true"=20
      onmouseout=3D"uncover(0,11,''); return true"=20
      =
href=3D"http://202.116.111.27/mascot/cgi/master_results.pl?file=3D..%2Fda=
ta%2F20120508%2FF043614.dat&amp;REPTYPE=3Dprotein&amp;_sigthreshold=3D0.0=
5&amp;REPORT=3D10&amp;_server_mudpit_switch=3D99999999&amp;_ignoreionssco=
rebelow=3D0&amp;_showsubsets=3D0&amp;_showpopups=3DTRUE&amp;_sortunassign=
ed=3Dscoredown&amp;_requireboldred=3D0#Query11">1518.8003</A>=20
      (1+) </B></TD>
    <TD>&nbsp;</TD>
    <TD>&nbsp;</TD>
    <TD>&nbsp;</TD>
    <TD>&nbsp;</TD>
    <TD>&nbsp;</TD>
    <TD>&nbsp;</TD>
    <TD>&nbsp;</TD>
    <TD>&nbsp;</TD>
    <TD>&nbsp;</TD>
    <TD>&nbsp;</TD></TR>
  <TR>
    <TD noWrap bgColor=3D#cccccc><B><INPUT type=3Dcheckbox CHECKED=20
      value=3D"1552.725632 from(1553.732908,1+)  intensity(0.0000)  =
query(12)"=20
      name=3DQUE> <A onmouseover=3D"cover(0,12,''); return true"=20
      onmouseout=3D"uncover(0,12,''); return true"=20
      =
href=3D"http://202.116.111.27/mascot/cgi/master_results.pl?file=3D..%2Fda=
ta%2F20120508%2FF043614.dat&amp;REPTYPE=3Dprotein&amp;_sigthreshold=3D0.0=
5&amp;REPORT=3D10&amp;_server_mudpit_switch=3D99999999&amp;_ignoreionssco=
rebelow=3D0&amp;_showsubsets=3D0&amp;_showpopups=3DTRUE&amp;_sortunassign=
ed=3Dscoredown&amp;_requireboldred=3D0#Query12">1553.7329</A>=20
      (1+) </B></TD>
    <TD>&nbsp;</TD>
    <TD>&nbsp;</TD>
    <TD>&nbsp;</TD>
    <TD>&nbsp;</TD>
    <TD>&nbsp;</TD>
    <TD>&nbsp;</TD>
    <TD>&nbsp;</TD>
    <TD>&nbsp;</TD>
    <TD>&nbsp;</TD>
    <TD>&nbsp;</TD></TR>
  <TR>
    <TD noWrap bgColor=3D#cccccc><B><INPUT type=3Dcheckbox CHECKED=20
      value=3D"1640.914144 from(1641.921420,1+)  intensity(67.7801)  =
query(13)"=20
      name=3DQUE> <A onmouseover=3D"cover(0,13,''); return true"=20
      onmouseout=3D"uncover(0,13,''); return true"=20
      =
href=3D"http://202.116.111.27/mascot/cgi/master_results.pl?file=3D..%2Fda=
ta%2F20120508%2FF043614.dat&amp;REPTYPE=3Dprotein&amp;_sigthreshold=3D0.0=
5&amp;REPORT=3D10&amp;_server_mudpit_switch=3D99999999&amp;_ignoreionssco=
rebelow=3D0&amp;_showsubsets=3D0&amp;_showpopups=3DTRUE&amp;_sortunassign=
ed=3Dscoredown&amp;_requireboldred=3D0#Query13">1641.9214</A>=20
      (1+) </B></TD>
    <TD>&nbsp;</TD>
    <TD>&nbsp;</TD>
    <TD>&nbsp;</TD>
    <TD>&nbsp;</TD>
    <TD>&nbsp;</TD>
    <TD>&nbsp;</TD>
    <TD>&nbsp;</TD>
    <TD>&nbsp;</TD>
    <TD>&nbsp;</TD>
    <TD>&nbsp;</TD></TR>
  <TR>
    <TD noWrap bgColor=3D#cccccc><B><INPUT type=3Dcheckbox CHECKED=20
      value=3D"1706.779932 from(1707.787208,1+)  intensity(107.8186)  =
query(14)"=20
      name=3DQUE> <A onmouseover=3D"cover(0,14,''); return true"=20
      onmouseout=3D"uncover(0,14,''); return true"=20
      =
href=3D"http://202.116.111.27/mascot/cgi/master_results.pl?file=3D..%2Fda=
ta%2F20120508%2FF043614.dat&amp;REPTYPE=3Dprotein&amp;_sigthreshold=3D0.0=
5&amp;REPORT=3D10&amp;_server_mudpit_switch=3D99999999&amp;_ignoreionssco=
rebelow=3D0&amp;_showsubsets=3D0&amp;_showpopups=3DTRUE&amp;_sortunassign=
ed=3Dscoredown&amp;_requireboldred=3D0#Query14">1707.7872</A>=20
      (1+) </B></TD>
    <TD>&nbsp;</TD>
    <TD>&nbsp;</TD>
    <TD>&nbsp;</TD>
    <TD>&nbsp;</TD>
    <TD>&nbsp;</TD>
    <TD>&nbsp;</TD>
    <TD>&nbsp;</TD>
    <TD>&nbsp;</TD>
    <TD>&nbsp;</TD>
    <TD>&nbsp;</TD></TR>
  <TR>
    <TD noWrap bgColor=3D#cccccc><B><INPUT type=3Dcheckbox CHECKED=20
      value=3D"1837.912068 from(1838.919344,1+)  intensity(138.2129)  =
query(15)"=20
      name=3DQUE> <A onmouseover=3D"cover(0,15,''); return true"=20
      onmouseout=3D"uncover(0,15,''); return true"=20
      =
href=3D"http://202.116.111.27/mascot/cgi/master_results.pl?file=3D..%2Fda=
ta%2F20120508%2FF043614.dat&amp;REPTYPE=3Dprotein&amp;_sigthreshold=3D0.0=
5&amp;REPORT=3D10&amp;_server_mudpit_switch=3D99999999&amp;_ignoreionssco=
rebelow=3D0&amp;_showsubsets=3D0&amp;_showpopups=3DTRUE&amp;_sortunassign=
ed=3Dscoredown&amp;_requireboldred=3D0#Query15">1838.9193</A>=20
      (1+) </B></TD>
    <TD>&nbsp;</TD>
    <TD>&nbsp;</TD>
    <TD>&nbsp;</TD>
    <TD>&nbsp;</TD>
    <TD>&nbsp;</TD>
    <TD>&nbsp;</TD>
    <TD>&nbsp;</TD>
    <TD>&nbsp;</TD>
    <TD>&nbsp;</TD>
    <TD>&nbsp;</TD></TR>
  <TR>
    <TD noWrap bgColor=3D#cccccc><B><INPUT type=3Dcheckbox CHECKED=20
      value=3D"1850.943569 from(1851.950845,1+)  intensity(68.4146)  =
query(16)"=20
      name=3DQUE> <A onmouseover=3D"cover(0,16,''); return true"=20
      onmouseout=3D"uncover(0,16,''); return true"=20
      =
href=3D"http://202.116.111.27/mascot/cgi/master_results.pl?file=3D..%2Fda=
ta%2F20120508%2FF043614.dat&amp;REPTYPE=3Dprotein&amp;_sigthreshold=3D0.0=
5&amp;REPORT=3D10&amp;_server_mudpit_switch=3D99999999&amp;_ignoreionssco=
rebelow=3D0&amp;_showsubsets=3D0&amp;_showpopups=3DTRUE&amp;_sortunassign=
ed=3Dscoredown&amp;_requireboldred=3D0#Query16">1851.9508</A>=20
      (1+) </B></TD>
    <TD>&nbsp;</TD>
    <TD>&nbsp;</TD>
    <TD>&nbsp;</TD>
    <TD>&nbsp;</TD>
    <TD>&nbsp;</TD>
    <TD>&nbsp;</TD>
    <TD>&nbsp;</TD>
    <TD>&nbsp;</TD>
    <TD>&nbsp;</TD>
    <TD>&nbsp;</TD></TR>
  <TR>
    <TD noWrap bgColor=3D#cccccc><B><INPUT type=3Dcheckbox CHECKED=20
      value=3D"1892.916983 from(1893.924259,1+)  intensity(95.1430)  =
query(17)"=20
      name=3DQUE> <A onmouseover=3D"cover(0,17,''); return true"=20
      onmouseout=3D"uncover(0,17,''); return true"=20
      =
href=3D"http://202.116.111.27/mascot/cgi/master_results.pl?file=3D..%2Fda=
ta%2F20120508%2FF043614.dat&amp;REPTYPE=3Dprotein&amp;_sigthreshold=3D0.0=
5&amp;REPORT=3D10&amp;_server_mudpit_switch=3D99999999&amp;_ignoreionssco=
rebelow=3D0&amp;_showsubsets=3D0&amp;_showpopups=3DTRUE&amp;_sortunassign=
ed=3Dscoredown&amp;_requireboldred=3D0#Query17">1893.9243</A>=20
      (1+) </B></TD>
    <TD>&nbsp;</TD>
    <TD>&nbsp;</TD>
    <TD>&nbsp;</TD>
    <TD>&nbsp;</TD>
    <TD>&nbsp;</TD>
    <TD>&nbsp;</TD>
    <TD>&nbsp;</TD>
    <TD>&nbsp;</TD>
    <TD>&nbsp;</TD>
    <TD>&nbsp;</TD></TR>
  <TR>
    <TD noWrap bgColor=3D#cccccc><B><INPUT type=3Dcheckbox CHECKED=20
      value=3D"2035.080499 from(2036.087775,1+)  intensity(61.9825)  =
query(18)"=20
      name=3DQUE> <A onmouseover=3D"cover(0,18,''); return true"=20
      onmouseout=3D"uncover(0,18,''); return true"=20
      =
href=3D"http://202.116.111.27/mascot/cgi/master_results.pl?file=3D..%2Fda=
ta%2F20120508%2FF043614.dat&amp;REPTYPE=3Dprotein&amp;_sigthreshold=3D0.0=
5&amp;REPORT=3D10&amp;_server_mudpit_switch=3D99999999&amp;_ignoreionssco=
rebelow=3D0&amp;_showsubsets=3D0&amp;_showpopups=3DTRUE&amp;_sortunassign=
ed=3Dscoredown&amp;_requireboldred=3D0#Query18">2036.0878</A>=20
      (1+) </B></TD>
    <TD>&nbsp;</TD>
    <TD>&nbsp;</TD>
    <TD>&nbsp;</TD>
    <TD>&nbsp;</TD>
    <TD>&nbsp;</TD>
    <TD>&nbsp;</TD>
    <TD>&nbsp;</TD>
    <TD>&nbsp;</TD>
    <TD>&nbsp;</TD>
    <TD>&nbsp;</TD></TR>
  <TR>
    <TD noWrap bgColor=3D#cccccc><B><INPUT type=3Dcheckbox CHECKED=20
      value=3D"2232.109544 from(2233.116820,1+)  intensity(89.1069)  =
query(19)"=20
      name=3DQUE> <A onmouseover=3D"cover(0,19,''); return true"=20
      onmouseout=3D"uncover(0,19,''); return true"=20
      =
href=3D"http://202.116.111.27/mascot/cgi/master_results.pl?file=3D..%2Fda=
ta%2F20120508%2FF043614.dat&amp;REPTYPE=3Dprotein&amp;_sigthreshold=3D0.0=
5&amp;REPORT=3D10&amp;_server_mudpit_switch=3D99999999&amp;_ignoreionssco=
rebelow=3D0&amp;_showsubsets=3D0&amp;_showpopups=3DTRUE&amp;_sortunassign=
ed=3Dscoredown&amp;_requireboldred=3D0#Query19">2233.1168</A>=20
      (1+) </B></TD>
    <TD>&nbsp;</TD>
    <TD>&nbsp;</TD>
    <TD>&nbsp;</TD>
    <TD>&nbsp;</TD>
    <TD>&nbsp;</TD>
    <TD>&nbsp;</TD>
    <TD>&nbsp;</TD>
    <TD>&nbsp;</TD>
    <TD>&nbsp;</TD>
    <TD>&nbsp;</TD></TR>
  <TR>
    <TD noWrap bgColor=3D#cccccc><B><INPUT type=3Dcheckbox CHECKED=20
      value=3D"2248.096021 from(2249.103297,1+)  intensity(63.3752)  =
query(20)"=20
      name=3DQUE> <A onmouseover=3D"cover(0,20,''); return true"=20
      onmouseout=3D"uncover(0,20,''); return true"=20
      =
href=3D"http://202.116.111.27/mascot/cgi/master_results.pl?file=3D..%2Fda=
ta%2F20120508%2FF043614.dat&amp;REPTYPE=3Dprotein&amp;_sigthreshold=3D0.0=
5&amp;REPORT=3D10&amp;_server_mudpit_switch=3D99999999&amp;_ignoreionssco=
rebelow=3D0&amp;_showsubsets=3D0&amp;_showpopups=3DTRUE&amp;_sortunassign=
ed=3Dscoredown&amp;_requireboldred=3D0#Query20">2249.1033</A>=20
      (1+) </B></TD>
    <TD>&nbsp;</TD>
    <TD>&nbsp;</TD>
    <TD>&nbsp;</TD>
    <TD>&nbsp;</TD>
    <TD>&nbsp;</TD>
    <TD>&nbsp;</TD>
    <TD>&nbsp;</TD>
    <TD>&nbsp;</TD>
    <TD>&nbsp;</TD>
    <TD>&nbsp;</TD></TR></TBODY></TABLE>
<SCRIPT language=3DJavaScript>=0A=
<!-- =0A=
=0A=
YEDIYEDR =3D new Array(1);=0A=
YEDIYEDR[0] =3D 8;=0A=
NSNSISSLERQR =3D new Array(1);=0A=
NSNSISSLERQR[0] =3D 12;=0A=
LFPPSADYPDLR =3D new Array(1);=0A=
LFPPSADYPDLR[0] =3D 9;=0A=
LFPPSADYPDLR[1] =3D 10;=0A=
LFPPSADYPDLR[2] =3D 11;=0A=
GLSLPPACSR =3D new Array(1);=0A=
GLSLPPACSR[0] =3D 2;=0A=
GLSLPPACSR[1] =3D 3;=0A=
GLSLPPACSR[2] =3D 4;=0A=
ITHGQFDER =3D new Array(1);=0A=
ITHGQFDER[0] =3D 5;=0A=
ITHGQFDER[1] =3D 6;=0A=
ITHGQFDER[2] =3D 7;=0A=
arrayReady =3D 1;=0A=
=0A=
// -->=0A=
</SCRIPT>
<INPUT type=3Dhidden value=3D2 name=3DFORMVER> <INPUT type=3Dhidden =
value=3DMIS=20
name=3DSEARCH> <INPUT type=3Dhidden name=3DUSERNAME> <INPUT =
type=3Dhidden=20
name=3DUSEREMAIL> <INPUT type=3Dhidden name=3DCOM> <INPUT type=3Dhidden=20
value=3D"Carbamidomethyl (C)" name=3DMODS> <INPUT type=3Dhidden =
value=3D"Oxidation (M)"=20
name=3DIT_MODS> <INPUT type=3Dhidden value=3DTrypsin name=3DCLE> <INPUT =
type=3Dhidden=20
value=3DMonoisotopic name=3DMASS> <INPUT type=3Dhidden name=3DSEG> =
<INPUT type=3Dhidden=20
value=3D75 name=3DTOL> <INPUT type=3Dhidden value=3Dppm name=3DTOLU> =
<INPUT type=3Dhidden=20
value=3D0.5 name=3DITOL> <INPUT type=3Dhidden value=3DDa name=3DITOLU> =
<INPUT type=3Dhidden=20
value=3DNCBInr name=3DDB> <INPUT type=3Dhidden value=3D1+ name=3DCHARGE> =
<INPUT=20
type=3Dhidden value=3D1 name=3DPFA> <INPUT type=3Dhidden name=3DFILE> =
<INPUT type=3Dhidden=20
value=3D"Mascot generic" name=3DFORMAT> <INPUT type=3Dhidden=20
value=3D../data/20120508/F043614.dat name=3DINTERMEDIATE> <INPUT =
type=3Dhidden=20
value=3D10 name=3DREPORT> <INPUT type=3Dhidden value=3DON =
name=3DOVERVIEW> <INPUT=20
type=3Dhidden name=3DPRECURSOR> <INPUT type=3Dhidden=20
value=3D". . . . . . . . . . . . . . . . Rattus" name=3DTAXONOMY> <INPUT =
type=3Dhidden=20
name=3DREPTYPE> <INPUT type=3Dhidden value=3D"not again" =
name=3DrepeatSearch> <INPUT=20
type=3Dhidden value=3DMALDI-TOF-TOF name=3DINSTRUMENT> <INPUT =
type=3Dhidden=20
name=3DACCESSION> <INPUT type=3Dhidden value=3D0 name=3DDECOY> <INPUT =
type=3Dhidden=20
value=3DNone name=3DQUANTITATION> <INPUT type=3Dhidden value=3D0 =
name=3DPEP_ISOTOPE_ERROR>=20

<P><INPUT onclick=3D"checkQuery(1,20, this.form)" type=3Dbutton =
value=3D"Select All">=20
&nbsp;&nbsp;<INPUT onclick=3D"checkQuery(0,20, this.form)" type=3Dbutton =
value=3D"Select None">=20
&nbsp;&nbsp;<INPUT type=3Dsubmit value=3D"Search Selected">=20
&nbsp;&nbsp;&nbsp;&nbsp;</FORM>
<H3>Index</H3>
<TABLE cellSpacing=3D0 cellPadding=3D0 border=3D0>
  <TBODY>
  <TR>
    <TD>&nbsp;</TD>
    <TD><TT><B>&nbsp;Accession</B></TT></TD>
    <TD><TT><B>&nbsp;&nbsp;Mass</B></TT></TD>
    <TD><TT><B>&nbsp;&nbsp;Score</B></TT></TD>
    <TD><TT><B>&nbsp;&nbsp;Description</B></TT></TD></TR>
  <TR>
    <TD noWrap align=3Dright><TT><B>1.</B></TT></TD>
    <TD noWrap><TT><B>&nbsp;<A=20
      =
href=3D"http://202.116.111.27/mascot/cgi/master_results.pl?file=3D..%2Fda=
ta%2F20120508%2FF043614.dat&amp;REPTYPE=3Dprotein&amp;_sigthreshold=3D0.0=
5&amp;REPORT=3D10&amp;_server_mudpit_switch=3D99999999&amp;_ignoreionssco=
rebelow=3D0&amp;_showsubsets=3D0&amp;_showpopups=3DTRUE&amp;_sortunassign=
ed=3Dscoredown&amp;_requireboldred=3D0#Hit1">gi|149059002</A></B></TT></T=
D>
    <TD noWrap><TT>&nbsp;&nbsp;40522</TT></TD>
    <TD noWrap align=3Dright><TT>134</TT></TD>
    <TD noWrap><TT>&nbsp;&nbsp;rCG44606 [Rattus =
norvegicus]</TT></TD></TR>
  <TR>
    <TD noWrap align=3Dright><TT><B>2.</B></TT></TD>
    <TD noWrap><TT><B>&nbsp;<A=20
      =
href=3D"http://202.116.111.27/mascot/cgi/master_results.pl?file=3D..%2Fda=
ta%2F20120508%2FF043614.dat&amp;REPTYPE=3Dprotein&amp;_sigthreshold=3D0.0=
5&amp;REPORT=3D10&amp;_server_mudpit_switch=3D99999999&amp;_ignoreionssco=
rebelow=3D0&amp;_showsubsets=3D0&amp;_showpopups=3DTRUE&amp;_sortunassign=
ed=3Dscoredown&amp;_requireboldred=3D0#Hit2">gi|38259206</A></B></TT></TD=
>
    <TD noWrap><TT>&nbsp;&nbsp;47899</TT></TD>
    <TD noWrap align=3Dright><TT>131</TT></TD>
    <TD noWrap><TT>&nbsp;&nbsp;creatine kinase S-type, mitochondrial =
precursor=20
      [Mus musculus]</TT></TD></TR>
  <TR>
    <TD noWrap align=3Dright><TT><B>3.</B></TT></TD>
    <TD noWrap><TT><B>&nbsp;<A=20
      =
href=3D"http://202.116.111.27/mascot/cgi/master_results.pl?file=3D..%2Fda=
ta%2F20120508%2FF043614.dat&amp;REPTYPE=3Dprotein&amp;_sigthreshold=3D0.0=
5&amp;REPORT=3D10&amp;_server_mudpit_switch=3D99999999&amp;_ignoreionssco=
rebelow=3D0&amp;_showsubsets=3D0&amp;_showpopups=3DTRUE&amp;_sortunassign=
ed=3Dscoredown&amp;_requireboldred=3D0#Hit3">gi|125313</A></B></TT></TD>
    <TD noWrap><TT>&nbsp;&nbsp;47811</TT></TD>
    <TD noWrap align=3Dright><TT>116</TT></TD>
    <TD noWrap><TT>&nbsp;&nbsp;RecName: Full=3DCreatine kinase S-type,=20
      mitochondrial; AltName: Full=3DBasic-type mitochondrial creatine =
kinase;=20
      Short=3DMib-CK; AltName: Full=3DSarcomeric mitochondrial creatine =
kinase;=20
      Short=3DS-MtCK; Flags: Precursor</TT></TD></TR>
  <TR>
    <TD noWrap align=3Dright><TT><B>4.</B></TT></TD>
    <TD noWrap><TT><B>&nbsp;<A=20
      =
href=3D"http://202.116.111.27/mascot/cgi/master_results.pl?file=3D..%2Fda=
ta%2F20120508%2FF043614.dat&amp;REPTYPE=3Dprotein&amp;_sigthreshold=3D0.0=
5&amp;REPORT=3D10&amp;_server_mudpit_switch=3D99999999&amp;_ignoreionssco=
rebelow=3D0&amp;_showsubsets=3D0&amp;_showpopups=3DTRUE&amp;_sortunassign=
ed=3Dscoredown&amp;_requireboldred=3D0#Hit4">gi|23618899</A></B></TT></TD=
>
    <TD noWrap><TT>&nbsp;&nbsp;252779</TT></TD>
    <TD noWrap align=3Dright><TT>51</TT></TD>
    <TD noWrap><TT>&nbsp;&nbsp;myosin-VIIa [Rattus =
norvegicus]</TT></TD></TR>
  <TR>
    <TD noWrap align=3Dright><TT><B>5.</B></TT></TD>
    <TD noWrap><TT><B>&nbsp;<A=20
      =
href=3D"http://202.116.111.27/mascot/cgi/master_results.pl?file=3D..%2Fda=
ta%2F20120508%2FF043614.dat&amp;REPTYPE=3Dprotein&amp;_sigthreshold=3D0.0=
5&amp;REPORT=3D10&amp;_server_mudpit_switch=3D99999999&amp;_ignoreionssco=
rebelow=3D0&amp;_showsubsets=3D0&amp;_showpopups=3DTRUE&amp;_sortunassign=
ed=3Dscoredown&amp;_requireboldred=3D0#Hit5">gi|149069221</A></B></TT></T=
D>
    <TD noWrap><TT>&nbsp;&nbsp;23868</TT></TD>
    <TD noWrap align=3Dright><TT>48</TT></TD>
    <TD noWrap><TT>&nbsp;&nbsp;transcription factor AP-2 beta =
(predicted)=20
      [Rattus norvegicus]</TT></TD></TR>
  <TR>
    <TD noWrap align=3Dright><TT><B>6.</B></TT></TD>
    <TD noWrap><TT><B>&nbsp;<A=20
      =
href=3D"http://202.116.111.27/mascot/cgi/master_results.pl?file=3D..%2Fda=
ta%2F20120508%2FF043614.dat&amp;REPTYPE=3Dprotein&amp;_sigthreshold=3D0.0=
5&amp;REPORT=3D10&amp;_server_mudpit_switch=3D99999999&amp;_ignoreionssco=
rebelow=3D0&amp;_showsubsets=3D0&amp;_showpopups=3DTRUE&amp;_sortunassign=
ed=3Dscoredown&amp;_requireboldred=3D0#Hit6">gi|149068904</A></B></TT></T=
D>
    <TD noWrap><TT>&nbsp;&nbsp;246162</TT></TD>
    <TD noWrap align=3Dright><TT>44</TT></TD>
    <TD noWrap><TT>&nbsp;&nbsp;myosin VIIA, isoform CRA_b [Rattus=20
      norvegicus]</TT></TD></TR>
  <TR>
    <TD noWrap align=3Dright><TT><B>7.</B></TT></TD>
    <TD noWrap><TT><B>&nbsp;<A=20
      =
href=3D"http://202.116.111.27/mascot/cgi/master_results.pl?file=3D..%2Fda=
ta%2F20120508%2FF043614.dat&amp;REPTYPE=3Dprotein&amp;_sigthreshold=3D0.0=
5&amp;REPORT=3D10&amp;_server_mudpit_switch=3D99999999&amp;_ignoreionssco=
rebelow=3D0&amp;_showsubsets=3D0&amp;_showpopups=3DTRUE&amp;_sortunassign=
ed=3Dscoredown&amp;_requireboldred=3D0#Hit7">gi|149068903</A></B></TT></T=
D>
    <TD noWrap><TT>&nbsp;&nbsp;250395</TT></TD>
    <TD noWrap align=3Dright><TT>44</TT></TD>
    <TD noWrap><TT>&nbsp;&nbsp;myosin VIIA, isoform CRA_a [Rattus=20
      norvegicus]</TT></TD></TR>
  <TR>
    <TD noWrap align=3Dright><TT><B>8.</B></TT></TD>
    <TD noWrap><TT><B>&nbsp;<A=20
      =
href=3D"http://202.116.111.27/mascot/cgi/master_results.pl?file=3D..%2Fda=
ta%2F20120508%2FF043614.dat&amp;REPTYPE=3Dprotein&amp;_sigthreshold=3D0.0=
5&amp;REPORT=3D10&amp;_server_mudpit_switch=3D99999999&amp;_ignoreionssco=
rebelow=3D0&amp;_showsubsets=3D0&amp;_showpopups=3DTRUE&amp;_sortunassign=
ed=3Dscoredown&amp;_requireboldred=3D0#Hit8">gi|149044106</A></B></TT></T=
D>
    <TD noWrap><TT>&nbsp;&nbsp;4976</TT></TD>
    <TD noWrap align=3Dright><TT>44</TT></TD>
    <TD noWrap><TT>&nbsp;&nbsp;rCG27784 [Rattus =
norvegicus]</TT></TD></TR>
  <TR>
    <TD noWrap align=3Dright><TT><B>9.</B></TT></TD>
    <TD noWrap><TT><B>&nbsp;<A=20
      =
href=3D"http://202.116.111.27/mascot/cgi/master_results.pl?file=3D..%2Fda=
ta%2F20120508%2FF043614.dat&amp;REPTYPE=3Dprotein&amp;_sigthreshold=3D0.0=
5&amp;REPORT=3D10&amp;_server_mudpit_switch=3D99999999&amp;_ignoreionssco=
rebelow=3D0&amp;_showsubsets=3D0&amp;_showpopups=3DTRUE&amp;_sortunassign=
ed=3Dscoredown&amp;_requireboldred=3D0#Hit9">gi|149018211</A></B></TT></T=
D>
    <TD noWrap><TT>&nbsp;&nbsp;7411</TT></TD>
    <TD noWrap align=3Dright><TT>43</TT></TD>
    <TD noWrap><TT>&nbsp;&nbsp;rCG25459 [Rattus =
norvegicus]</TT></TD></TR>
  <TR>
    <TD noWrap align=3Dright><TT><B>10.</B></TT></TD>
    <TD noWrap><TT><B>&nbsp;<A=20
      =
href=3D"http://202.116.111.27/mascot/cgi/master_results.pl?file=3D..%2Fda=
ta%2F20120508%2FF043614.dat&amp;REPTYPE=3Dprotein&amp;_sigthreshold=3D0.0=
5&amp;REPORT=3D10&amp;_server_mudpit_switch=3D99999999&amp;_ignoreionssco=
rebelow=3D0&amp;_showsubsets=3D0&amp;_showpopups=3DTRUE&amp;_sortunassign=
ed=3Dscoredown&amp;_requireboldred=3D0#Hit10">gi|149030968</A></B></TT></=
TD>
    <TD noWrap><TT>&nbsp;&nbsp;88697</TT></TD>
    <TD noWrap align=3Dright><TT>42</TT></TD>
    <TD noWrap><TT>&nbsp;&nbsp;rCG37517, isoform CRA_d [Rattus=20
    norvegicus]</TT></TD></TR></TBODY></TABLE>
<H3>Results List</H3>
<TABLE cellSpacing=3D0 border=3D0>
  <TBODY>
  <TR>
    <TD><TT><B><A =
name=3DHit1>1.</A>&nbsp;&nbsp;&nbsp;&nbsp;</B></TT></TD>
    <TD noWrap><TT><A=20
      =
href=3D"http://202.116.111.27/mascot/cgi/protein_view.pl?file=3D../data/2=
0120508/F043614.dat&amp;hit=3D1"=20
      =
target=3D_blank>gi|149059002</A>&nbsp;&nbsp;&nbsp;&nbsp;<B>Mass:</B>&nbsp=
;40522&nbsp;&nbsp;&nbsp;&nbsp;<B>Score:</B>&nbsp;134&nbsp;&nbsp;&nbsp;&nb=
sp;<B>Expect:</B>&nbsp;2.7e-009&nbsp;&nbsp;<B>Queries=20
      matched:</B>&nbsp;8</TT></TD></TR>
  <TR>
    <TD>&nbsp;</TD>
    <TD noWrap><TT>rCG44606 [Rattus =
norvegicus]</TT></TD></TR></TBODY></TABLE>
<TABLE cellSpacing=3D0 cellPadding=3D0 border=3D0>
  <TBODY>
  <TR>
    <TD><TT>&nbsp;&nbsp;&nbsp;&nbsp;&nbsp;&nbsp;</TT></TD>
    <TD align=3Dright><TT><B>Observed&nbsp;&nbsp;</B></TT></TD>
    <TD noWrap align=3Dright><TT><B>Mr(expt)&nbsp;&nbsp;</B></TT></TD>
    <TD noWrap align=3Dright><TT><B>Mr(calc)&nbsp;&nbsp;</B></TT></TD>
    <TD align=3Dright><TT><B>&nbsp;ppm&nbsp;&nbsp;</B></TT></TD>
    <TD align=3Dright><TT><B>Start&nbsp;</B></TT></TD>
    <TD align=3Dright><TT><B>&nbsp;</B></TT></TD>
    <TD align=3Dright><TT><B>End&nbsp;</B></TT></TD>
    <TD align=3Dright><TT><B>Miss&nbsp;</B></TT></TD>
    <TD align=3Dright><TT><B>Ions&nbsp;</B></TT></TD>
    <TD><TT><B>&nbsp;Peptide</B></TT></TD></TR>
  <TR>
    <TD align=3Dright>&nbsp;</TD>
    <TD align=3Dright><TT>724.4017&nbsp;&nbsp;</TT></TD>
    <TD align=3Dright><TT>723.3944&nbsp;&nbsp;</TT></TD>
    <TD align=3Dright><TT>723.3915&nbsp;&nbsp;</TT></TD>
    <TD noWrap align=3Dright><TT>3.97&nbsp;</TT></TD>
    <TD align=3Dright><TT>159&nbsp;</TT></TD>
    <TD noWrap align=3Dright><TT>-&nbsp;</TT></TD>
    <TD align=3Dright><TT>164&nbsp;</TT></TD>
    <TD align=3Dright><TT>0&nbsp;&nbsp;</TT></TD>
    <TD noWrap align=3Dright><TT>---&nbsp;&nbsp;</TT></TD>
    <TD noWrap><TT>&nbsp;R.YVLSSR.V</TT></TD></TR>
  <TR>
    <TD align=3Dright>&nbsp;</TD>
    <TD align=3Dright><TT>1057.5478&nbsp;&nbsp;</TT></TD>
    <TD align=3Dright><TT>1056.5405&nbsp;&nbsp;</TT></TD>
    <TD align=3Dright><TT>1056.5386&nbsp;&nbsp;</TT></TD>
    <TD noWrap align=3Dright><TT>1.78&nbsp;</TT></TD>
    <TD align=3Dright><TT>173&nbsp;</TT></TD>
    <TD noWrap align=3Dright><TT>-&nbsp;</TT></TD>
    <TD align=3Dright><TT>182&nbsp;</TT></TD>
    <TD align=3Dright><TT>0&nbsp;&nbsp;</TT></TD>
    <TD noWrap align=3Dright><TT>16&nbsp;&nbsp;</TT></TD>
    <TD noWrap><TT>&nbsp;R.GLSLPPACSR.A</TT></TD></TR>
  <TR>
    <TD align=3Dright>&nbsp;</TD>
    <TD align=3Dright><TT>1102.5332&nbsp;&nbsp;</TT></TD>
    <TD align=3Dright><TT>1101.5259&nbsp;&nbsp;</TT></TD>
    <TD align=3Dright><TT>1101.5203&nbsp;&nbsp;</TT></TD>
    <TD noWrap align=3Dright><TT>5.04&nbsp;</TT></TD>
    <TD align=3Dright><TT>150&nbsp;</TT></TD>
    <TD noWrap align=3Dright><TT>-&nbsp;</TT></TD>
    <TD align=3Dright><TT>158&nbsp;</TT></TD>
    <TD align=3Dright><TT>0&nbsp;&nbsp;</TT></TD>
    <TD noWrap align=3Dright><TT>11&nbsp;&nbsp;</TT></TD>
    <TD noWrap><TT>&nbsp;K.ITHGQFDER.Y</TT></TD></TR>
  <TR>
    <TD align=3Dright>&nbsp;</TD>
    <TD align=3Dright><TT>1364.6182&nbsp;&nbsp;</TT></TD>
    <TD align=3Dright><TT>1363.6110&nbsp;&nbsp;</TT></TD>
    <TD align=3Dright><TT>1363.6038&nbsp;&nbsp;</TT></TD>
    <TD noWrap align=3Dright><TT>5.27&nbsp;</TT></TD>
    <TD align=3Dright><TT>210&nbsp;</TT></TD>
    <TD noWrap align=3Dright><TT>-&nbsp;</TT></TD>
    <TD align=3Dright><TT>220&nbsp;</TT></TD>
    <TD align=3Dright><TT>0&nbsp;&nbsp;</TT></TD>
    <TD noWrap align=3Dright><TT>---&nbsp;&nbsp;</TT></TD>
    <TD noWrap><TT>&nbsp;K.LSEMTEQDQQR.L</TT></TD></TR>
  <TR>
    <TD align=3Dright>&nbsp;</TD>
    <TD align=3Dright><TT>1390.6908&nbsp;&nbsp;</TT></TD>
    <TD align=3Dright><TT>1389.6836&nbsp;&nbsp;</TT></TD>
    <TD align=3Dright><TT>1389.6929&nbsp;&nbsp;</TT></TD>
    <TD noWrap align=3Dright><TT>-6.68&nbsp;</TT></TD>
    <TD align=3Dright><TT>47&nbsp;</TT></TD>
    <TD noWrap align=3Dright><TT>-&nbsp;</TT></TD>
    <TD align=3Dright><TT>58&nbsp;</TT></TD>
    <TD align=3Dright><TT>0&nbsp;&nbsp;</TT></TD>
    <TD noWrap align=3Dright><TT>27&nbsp;&nbsp;</TT></TD>
    <TD noWrap><TT>&nbsp;K.LFPPSADYPDLR.K</TT></TD></TR>
  <TR>
    <TD align=3Dright>&nbsp;</TD>
    <TD align=3Dright><TT>1518.8003&nbsp;&nbsp;</TT></TD>
    <TD align=3Dright><TT>1517.7930&nbsp;&nbsp;</TT></TD>
    <TD align=3Dright><TT>1517.7878&nbsp;&nbsp;</TT></TD>
    <TD noWrap align=3Dright><TT>3.43&nbsp;</TT></TD>
    <TD align=3Dright><TT>47&nbsp;</TT></TD>
    <TD noWrap align=3Dright><TT>-&nbsp;</TT></TD>
    <TD align=3Dright><TT>59&nbsp;</TT></TD>
    <TD align=3Dright><TT>1&nbsp;&nbsp;</TT></TD>
    <TD noWrap align=3Dright><TT>---&nbsp;&nbsp;</TT></TD>
    <TD noWrap><TT>&nbsp;K.LFPPSADYPDLRK.H</TT></TD></TR>
  <TR>
    <TD align=3Dright>&nbsp;</TD>
    <TD align=3Dright><TT>1641.9214&nbsp;&nbsp;</TT></TD>
    <TD align=3Dright><TT>1640.9141&nbsp;&nbsp;</TT></TD>
    <TD align=3Dright><TT>1640.9097&nbsp;&nbsp;</TT></TD>
    <TD noWrap align=3Dright><TT>2.71&nbsp;</TT></TD>
    <TD align=3Dright><TT>186&nbsp;</TT></TD>
    <TD noWrap align=3Dright><TT>-&nbsp;</TT></TD>
    <TD align=3Dright><TT>200&nbsp;</TT></TD>
    <TD align=3Dright><TT>1&nbsp;&nbsp;</TT></TD>
    <TD noWrap align=3Dright><TT>---&nbsp;&nbsp;</TT></TD>
    <TD noWrap><TT>&nbsp;R.REVENVAITALEGLK.G</TT></TD></TR>
  <TR>
    <TD align=3Dright>&nbsp;</TD>
    <TD align=3Dright><TT>1893.9243&nbsp;&nbsp;</TT></TD>
    <TD align=3Dright><TT>1892.9170&nbsp;&nbsp;</TT></TD>
    <TD align=3Dright><TT>1892.8992&nbsp;&nbsp;</TT></TD>
    <TD noWrap align=3Dright><TT>9.42&nbsp;</TT></TD>
    <TD align=3Dright><TT>227&nbsp;</TT></TD>
    <TD noWrap align=3Dright><TT>-&nbsp;</TT></TD>
    <TD align=3Dright><TT>240&nbsp;</TT></TD>
    <TD align=3Dright><TT>1&nbsp;&nbsp;</TT></TD>
    <TD noWrap align=3Dright><TT>---&nbsp;&nbsp;</TT></TD>
    <TD =
noWrap><TT>&nbsp;R.LIQERGWEFMWNER.L</TT></TD></TR></TBODY></TABLE>
<TABLE cellSpacing=3D0 border=3D0>
  <TBODY>
  <TR>
    <TD><TT>&nbsp;&nbsp;&nbsp;&nbsp;&nbsp;&nbsp;</TT></TD>
    <TD><TT><B>No match to: </B>700.3823, 701.4283, 703.3614, 704.3974,=20
      870.5317, 1553.7329, 1707.7872, 1838.9193, 1851.9508, 2036.0878,=20
      2233.1168, 2249.1033</TT></TD></TR></TBODY></TABLE><BR>
<TABLE cellSpacing=3D0 border=3D0>
  <TBODY>
  <TR>
    <TD><TT><B><A =
name=3DHit2>2.</A>&nbsp;&nbsp;&nbsp;&nbsp;</B></TT></TD>
    <TD noWrap><TT><A=20
      =
href=3D"http://202.116.111.27/mascot/cgi/protein_view.pl?file=3D../data/2=
0120508/F043614.dat&amp;hit=3D2"=20
      =
target=3D_blank>gi|38259206</A>&nbsp;&nbsp;&nbsp;&nbsp;<B>Mass:</B>&nbsp;=
47899&nbsp;&nbsp;&nbsp;&nbsp;<B>Score:</B>&nbsp;131&nbsp;&nbsp;&nbsp;&nbs=
p;<B>Expect:</B>&nbsp;5.4e-009&nbsp;&nbsp;<B>Queries=20
      matched:</B>&nbsp;8</TT></TD></TR>
  <TR>
    <TD>&nbsp;</TD>
    <TD noWrap><TT>creatine kinase S-type, mitochondrial precursor [Mus=20
      musculus]</TT></TD></TR></TBODY></TABLE>
<TABLE cellSpacing=3D0 cellPadding=3D0 border=3D0>
  <TBODY>
  <TR>
    <TD><TT>&nbsp;&nbsp;&nbsp;&nbsp;&nbsp;&nbsp;</TT></TD>
    <TD align=3Dright><TT><B>Observed&nbsp;&nbsp;</B></TT></TD>
    <TD noWrap align=3Dright><TT><B>Mr(expt)&nbsp;&nbsp;</B></TT></TD>
    <TD noWrap align=3Dright><TT><B>Mr(calc)&nbsp;&nbsp;</B></TT></TD>
    <TD align=3Dright><TT><B>&nbsp;ppm&nbsp;&nbsp;</B></TT></TD>
    <TD align=3Dright><TT><B>Start&nbsp;</B></TT></TD>
    <TD align=3Dright><TT><B>&nbsp;</B></TT></TD>
    <TD align=3Dright><TT><B>End&nbsp;</B></TT></TD>
    <TD align=3Dright><TT><B>Miss&nbsp;</B></TT></TD>
    <TD align=3Dright><TT><B>Ions&nbsp;</B></TT></TD>
    <TD><TT><B>&nbsp;Peptide</B></TT></TD></TR>
  <TR>
    <TD align=3Dright>&nbsp;</TD>
    <TD align=3Dright><TT>724.4017&nbsp;&nbsp;</TT></TD>
    <TD align=3Dright><TT>723.3944&nbsp;&nbsp;</TT></TD>
    <TD align=3Dright><TT>723.3915&nbsp;&nbsp;</TT></TD>
    <TD noWrap align=3Dright><TT>3.97&nbsp;</TT></TD>
    <TD align=3Dright><TT>159&nbsp;</TT></TD>
    <TD noWrap align=3Dright><TT>-&nbsp;</TT></TD>
    <TD align=3Dright><TT>164&nbsp;</TT></TD>
    <TD align=3Dright><TT>0&nbsp;&nbsp;</TT></TD>
    <TD noWrap align=3Dright><TT>---&nbsp;&nbsp;</TT></TD>
    <TD noWrap><TT>&nbsp;R.YVLSSR.V</TT></TD></TR>
  <TR>
    <TD align=3Dright>&nbsp;</TD>
    <TD align=3Dright><TT>1057.5478&nbsp;&nbsp;</TT></TD>
    <TD align=3Dright><TT>1056.5405&nbsp;&nbsp;</TT></TD>
    <TD align=3Dright><TT>1056.5386&nbsp;&nbsp;</TT></TD>
    <TD noWrap align=3Dright><TT>1.78&nbsp;</TT></TD>
    <TD align=3Dright><TT>173&nbsp;</TT></TD>
    <TD noWrap align=3Dright><TT>-&nbsp;</TT></TD>
    <TD align=3Dright><TT>182&nbsp;</TT></TD>
    <TD align=3Dright><TT>0&nbsp;&nbsp;</TT></TD>
    <TD noWrap align=3Dright><TT>16&nbsp;&nbsp;</TT></TD>
    <TD noWrap><TT>&nbsp;R.GLSLPPACSR.A</TT></TD></TR>
  <TR>
    <TD align=3Dright>&nbsp;</TD>
    <TD align=3Dright><TT>1102.5332&nbsp;&nbsp;</TT></TD>
    <TD align=3Dright><TT>1101.5259&nbsp;&nbsp;</TT></TD>
    <TD align=3Dright><TT>1101.5203&nbsp;&nbsp;</TT></TD>
    <TD noWrap align=3Dright><TT>5.04&nbsp;</TT></TD>
    <TD align=3Dright><TT>150&nbsp;</TT></TD>
    <TD noWrap align=3Dright><TT>-&nbsp;</TT></TD>
    <TD align=3Dright><TT>158&nbsp;</TT></TD>
    <TD align=3Dright><TT>0&nbsp;&nbsp;</TT></TD>
    <TD noWrap align=3Dright><TT>11&nbsp;&nbsp;</TT></TD>
    <TD noWrap><TT>&nbsp;K.ITHGQFDER.Y</TT></TD></TR>
  <TR>
    <TD align=3Dright>&nbsp;</TD>
    <TD align=3Dright><TT>1364.6182&nbsp;&nbsp;</TT></TD>
    <TD align=3Dright><TT>1363.6110&nbsp;&nbsp;</TT></TD>
    <TD align=3Dright><TT>1363.6038&nbsp;&nbsp;</TT></TD>
    <TD noWrap align=3Dright><TT>5.27&nbsp;</TT></TD>
    <TD align=3Dright><TT>210&nbsp;</TT></TD>
    <TD noWrap align=3Dright><TT>-&nbsp;</TT></TD>
    <TD align=3Dright><TT>220&nbsp;</TT></TD>
    <TD align=3Dright><TT>0&nbsp;&nbsp;</TT></TD>
    <TD noWrap align=3Dright><TT>---&nbsp;&nbsp;</TT></TD>
    <TD noWrap><TT>&nbsp;K.LSEMTEQDQQR.L</TT></TD></TR>
  <TR>
    <TD align=3Dright>&nbsp;</TD>
    <TD align=3Dright><TT>1390.6908&nbsp;&nbsp;</TT></TD>
    <TD align=3Dright><TT>1389.6836&nbsp;&nbsp;</TT></TD>
    <TD align=3Dright><TT>1389.6929&nbsp;&nbsp;</TT></TD>
    <TD noWrap align=3Dright><TT>-6.68&nbsp;</TT></TD>
    <TD align=3Dright><TT>47&nbsp;</TT></TD>
    <TD noWrap align=3Dright><TT>-&nbsp;</TT></TD>
    <TD align=3Dright><TT>58&nbsp;</TT></TD>
    <TD align=3Dright><TT>0&nbsp;&nbsp;</TT></TD>
    <TD noWrap align=3Dright><TT>27&nbsp;&nbsp;</TT></TD>
    <TD noWrap><TT>&nbsp;K.LFPPSADYPDLR.K</TT></TD></TR>
  <TR>
    <TD align=3Dright>&nbsp;</TD>
    <TD align=3Dright><TT>1518.8003&nbsp;&nbsp;</TT></TD>
    <TD align=3Dright><TT>1517.7930&nbsp;&nbsp;</TT></TD>
    <TD align=3Dright><TT>1517.7878&nbsp;&nbsp;</TT></TD>
    <TD noWrap align=3Dright><TT>3.43&nbsp;</TT></TD>
    <TD align=3Dright><TT>47&nbsp;</TT></TD>
    <TD noWrap align=3Dright><TT>-&nbsp;</TT></TD>
    <TD align=3Dright><TT>59&nbsp;</TT></TD>
    <TD align=3Dright><TT>1&nbsp;&nbsp;</TT></TD>
    <TD noWrap align=3Dright><TT>---&nbsp;&nbsp;</TT></TD>
    <TD noWrap><TT>&nbsp;K.LFPPSADYPDLRK.H</TT></TD></TR>
  <TR>
    <TD align=3Dright>&nbsp;</TD>
    <TD align=3Dright><TT>1641.9214&nbsp;&nbsp;</TT></TD>
    <TD align=3Dright><TT>1640.9141&nbsp;&nbsp;</TT></TD>
    <TD align=3Dright><TT>1640.9097&nbsp;&nbsp;</TT></TD>
    <TD noWrap align=3Dright><TT>2.71&nbsp;</TT></TD>
    <TD align=3Dright><TT>186&nbsp;</TT></TD>
    <TD noWrap align=3Dright><TT>-&nbsp;</TT></TD>
    <TD align=3Dright><TT>200&nbsp;</TT></TD>
    <TD align=3Dright><TT>1&nbsp;&nbsp;</TT></TD>
    <TD noWrap align=3Dright><TT>---&nbsp;&nbsp;</TT></TD>
    <TD noWrap><TT>&nbsp;R.REVENVAITALEGLK.G</TT></TD></TR>
  <TR>
    <TD align=3Dright>&nbsp;</TD>
    <TD align=3Dright><TT>1893.9243&nbsp;&nbsp;</TT></TD>
    <TD align=3Dright><TT>1892.9170&nbsp;&nbsp;</TT></TD>
    <TD align=3Dright><TT>1892.8992&nbsp;&nbsp;</TT></TD>
    <TD noWrap align=3Dright><TT>9.42&nbsp;</TT></TD>
    <TD align=3Dright><TT>297&nbsp;</TT></TD>
    <TD noWrap align=3Dright><TT>-&nbsp;</TT></TD>
    <TD align=3Dright><TT>310&nbsp;</TT></TD>
    <TD align=3Dright><TT>1&nbsp;&nbsp;</TT></TD>
    <TD noWrap align=3Dright><TT>---&nbsp;&nbsp;</TT></TD>
    <TD =
noWrap><TT>&nbsp;R.LIQERGWEFMWNER.L</TT></TD></TR></TBODY></TABLE>
<TABLE cellSpacing=3D0 border=3D0>
  <TBODY>
  <TR>
    <TD><TT>&nbsp;&nbsp;&nbsp;&nbsp;&nbsp;&nbsp;</TT></TD>
    <TD><TT><B>No match to: </B>700.3823, 701.4283, 703.3614, 704.3974,=20
      870.5317, 1553.7329, 1707.7872, 1838.9193, 1851.9508, 2036.0878,=20
      2233.1168, 2249.1033</TT></TD></TR></TBODY></TABLE><BR>
<TABLE cellSpacing=3D0 border=3D0>
  <TBODY>
  <TR>
    <TD><TT><B><A =
name=3DHit3>3.</A>&nbsp;&nbsp;&nbsp;&nbsp;</B></TT></TD>
    <TD noWrap><TT><A=20
      =
href=3D"http://202.116.111.27/mascot/cgi/protein_view.pl?file=3D../data/2=
0120508/F043614.dat&amp;hit=3D3"=20
      =
target=3D_blank>gi|125313</A>&nbsp;&nbsp;&nbsp;&nbsp;<B>Mass:</B>&nbsp;47=
811&nbsp;&nbsp;&nbsp;&nbsp;<B>Score:</B>&nbsp;116&nbsp;&nbsp;&nbsp;&nbsp;=
<B>Expect:</B>&nbsp;1.7e-007&nbsp;&nbsp;<B>Queries=20
      matched:</B>&nbsp;7</TT></TD></TR>
  <TR>
    <TD>&nbsp;</TD>
    <TD noWrap><TT>RecName: Full=3DCreatine kinase S-type, =
mitochondrial;=20
      AltName: Full=3DBasic-type mitochondrial creatine kinase; =
Short=3DMib-CK;=20
      AltName: Full=3DSarcomeric mitochondrial creatine kinase; =
Short=3DS-MtCK;=20
      Flags: Precursor</TT></TD></TR></TBODY></TABLE>
<TABLE cellSpacing=3D0 cellPadding=3D0 border=3D0>
  <TBODY>
  <TR>
    <TD><TT>&nbsp;&nbsp;&nbsp;&nbsp;&nbsp;&nbsp;</TT></TD>
    <TD align=3Dright><TT><B>Observed&nbsp;&nbsp;</B></TT></TD>
    <TD noWrap align=3Dright><TT><B>Mr(expt)&nbsp;&nbsp;</B></TT></TD>
    <TD noWrap align=3Dright><TT><B>Mr(calc)&nbsp;&nbsp;</B></TT></TD>
    <TD align=3Dright><TT><B>&nbsp;ppm&nbsp;&nbsp;</B></TT></TD>
    <TD align=3Dright><TT><B>Start&nbsp;</B></TT></TD>
    <TD align=3Dright><TT><B>&nbsp;</B></TT></TD>
    <TD align=3Dright><TT><B>End&nbsp;</B></TT></TD>
    <TD align=3Dright><TT><B>Miss&nbsp;</B></TT></TD>
    <TD align=3Dright><TT><B>Ions&nbsp;</B></TT></TD>
    <TD><TT><B>&nbsp;Peptide</B></TT></TD></TR>
  <TR>
    <TD align=3Dright>&nbsp;</TD>
    <TD align=3Dright><TT>724.4017&nbsp;&nbsp;</TT></TD>
    <TD align=3Dright><TT>723.3944&nbsp;&nbsp;</TT></TD>
    <TD align=3Dright><TT>723.3915&nbsp;&nbsp;</TT></TD>
    <TD noWrap align=3Dright><TT>3.97&nbsp;</TT></TD>
    <TD align=3Dright><TT>159&nbsp;</TT></TD>
    <TD noWrap align=3Dright><TT>-&nbsp;</TT></TD>
    <TD align=3Dright><TT>164&nbsp;</TT></TD>
    <TD align=3Dright><TT>0&nbsp;&nbsp;</TT></TD>
    <TD noWrap align=3Dright><TT>---&nbsp;&nbsp;</TT></TD>
    <TD noWrap><TT>&nbsp;R.YVLSSR.V</TT></TD></TR>
  <TR>
    <TD align=3Dright>&nbsp;</TD>
    <TD align=3Dright><TT>1057.5478&nbsp;&nbsp;</TT></TD>
    <TD align=3Dright><TT>1056.5405&nbsp;&nbsp;</TT></TD>
    <TD align=3Dright><TT>1056.5386&nbsp;&nbsp;</TT></TD>
    <TD noWrap align=3Dright><TT>1.78&nbsp;</TT></TD>
    <TD align=3Dright><TT>173&nbsp;</TT></TD>
    <TD noWrap align=3Dright><TT>-&nbsp;</TT></TD>
    <TD align=3Dright><TT>182&nbsp;</TT></TD>
    <TD align=3Dright><TT>0&nbsp;&nbsp;</TT></TD>
    <TD noWrap align=3Dright><TT>16&nbsp;&nbsp;</TT></TD>
    <TD noWrap><TT>&nbsp;R.GLSLPPACSR.A</TT></TD></TR>
  <TR>
    <TD align=3Dright>&nbsp;</TD>
    <TD align=3Dright><TT>1102.5332&nbsp;&nbsp;</TT></TD>
    <TD align=3Dright><TT>1101.5259&nbsp;&nbsp;</TT></TD>
    <TD align=3Dright><TT>1101.5203&nbsp;&nbsp;</TT></TD>
    <TD noWrap align=3Dright><TT>5.04&nbsp;</TT></TD>
    <TD align=3Dright><TT>150&nbsp;</TT></TD>
    <TD noWrap align=3Dright><TT>-&nbsp;</TT></TD>
    <TD align=3Dright><TT>158&nbsp;</TT></TD>
    <TD align=3Dright><TT>0&nbsp;&nbsp;</TT></TD>
    <TD noWrap align=3Dright><TT>11&nbsp;&nbsp;</TT></TD>
    <TD noWrap><TT>&nbsp;K.ITHGQFDER.Y</TT></TD></TR>
  <TR>
    <TD align=3Dright>&nbsp;</TD>
    <TD align=3Dright><TT>1364.6182&nbsp;&nbsp;</TT></TD>
    <TD align=3Dright><TT>1363.6110&nbsp;&nbsp;</TT></TD>
    <TD align=3Dright><TT>1363.6038&nbsp;&nbsp;</TT></TD>
    <TD noWrap align=3Dright><TT>5.27&nbsp;</TT></TD>
    <TD align=3Dright><TT>210&nbsp;</TT></TD>
    <TD noWrap align=3Dright><TT>-&nbsp;</TT></TD>
    <TD align=3Dright><TT>220&nbsp;</TT></TD>
    <TD align=3Dright><TT>0&nbsp;&nbsp;</TT></TD>
    <TD noWrap align=3Dright><TT>---&nbsp;&nbsp;</TT></TD>
    <TD noWrap><TT>&nbsp;K.LSEMTEQDQQR.L</TT></TD></TR>
  <TR>
    <TD align=3Dright>&nbsp;</TD>
    <TD align=3Dright><TT>1390.6908&nbsp;&nbsp;</TT></TD>
    <TD align=3Dright><TT>1389.6836&nbsp;&nbsp;</TT></TD>
    <TD align=3Dright><TT>1389.6929&nbsp;&nbsp;</TT></TD>
    <TD noWrap align=3Dright><TT>-6.68&nbsp;</TT></TD>
    <TD align=3Dright><TT>47&nbsp;</TT></TD>
    <TD noWrap align=3Dright><TT>-&nbsp;</TT></TD>
    <TD align=3Dright><TT>58&nbsp;</TT></TD>
    <TD align=3Dright><TT>0&nbsp;&nbsp;</TT></TD>
    <TD noWrap align=3Dright><TT>27&nbsp;&nbsp;</TT></TD>
    <TD noWrap><TT>&nbsp;K.LFPPSADYPDLR.K</TT></TD></TR>
  <TR>
    <TD align=3Dright>&nbsp;</TD>
    <TD align=3Dright><TT>1518.8003&nbsp;&nbsp;</TT></TD>
    <TD align=3Dright><TT>1517.7930&nbsp;&nbsp;</TT></TD>
    <TD align=3Dright><TT>1517.7878&nbsp;&nbsp;</TT></TD>
    <TD noWrap align=3Dright><TT>3.43&nbsp;</TT></TD>
    <TD align=3Dright><TT>47&nbsp;</TT></TD>
    <TD noWrap align=3Dright><TT>-&nbsp;</TT></TD>
    <TD align=3Dright><TT>59&nbsp;</TT></TD>
    <TD align=3Dright><TT>1&nbsp;&nbsp;</TT></TD>
    <TD noWrap align=3Dright><TT>---&nbsp;&nbsp;</TT></TD>
    <TD noWrap><TT>&nbsp;K.LFPPSADYPDLRK.H</TT></TD></TR>
  <TR>
    <TD align=3Dright>&nbsp;</TD>
    <TD align=3Dright><TT>1893.9243&nbsp;&nbsp;</TT></TD>
    <TD align=3Dright><TT>1892.9170&nbsp;&nbsp;</TT></TD>
    <TD align=3Dright><TT>1892.8992&nbsp;&nbsp;</TT></TD>
    <TD noWrap align=3Dright><TT>9.42&nbsp;</TT></TD>
    <TD align=3Dright><TT>297&nbsp;</TT></TD>
    <TD noWrap align=3Dright><TT>-&nbsp;</TT></TD>
    <TD align=3Dright><TT>310&nbsp;</TT></TD>
    <TD align=3Dright><TT>1&nbsp;&nbsp;</TT></TD>
    <TD noWrap align=3Dright><TT>---&nbsp;&nbsp;</TT></TD>
    <TD =
noWrap><TT>&nbsp;R.LIQERGWEFMWNER.L</TT></TD></TR></TBODY></TABLE>
<TABLE cellSpacing=3D0 border=3D0>
  <TBODY>
  <TR>
    <TD><TT>&nbsp;&nbsp;&nbsp;&nbsp;&nbsp;&nbsp;</TT></TD>
    <TD><TT><B>No match to: </B>700.3823, 701.4283, 703.3614, 704.3974,=20
      870.5317, 1553.7329, 1641.9214, 1707.7872, 1838.9193, 1851.9508,=20
      2036.0878, 2233.1168, 2249.1033</TT></TD></TR></TBODY></TABLE><BR>
<TABLE cellSpacing=3D0 border=3D0>
  <TBODY>
  <TR>
    <TD><TT><B><A =
name=3DHit4>4.</A>&nbsp;&nbsp;&nbsp;&nbsp;</B></TT></TD>
    <TD noWrap><TT><A=20
      =
href=3D"http://202.116.111.27/mascot/cgi/protein_view.pl?file=3D../data/2=
0120508/F043614.dat&amp;hit=3D4"=20
      =
target=3D_blank>gi|23618899</A>&nbsp;&nbsp;&nbsp;&nbsp;<B>Mass:</B>&nbsp;=
252779&nbsp;&nbsp;&nbsp;<B>Score:</B>&nbsp;51&nbsp;&nbsp;&nbsp;&nbsp;&nbs=
p;<B>Expect:</B>&nbsp;0.55&nbsp;&nbsp;<B>Queries=20
      matched:</B>&nbsp;10</TT></TD></TR>
  <TR>
    <TD>&nbsp;</TD>
    <TD noWrap><TT>myosin-VIIa [Rattus =
norvegicus]</TT></TD></TR></TBODY></TABLE>
<TABLE cellSpacing=3D0 cellPadding=3D0 border=3D0>
  <TBODY>
  <TR>
    <TD><TT>&nbsp;&nbsp;&nbsp;&nbsp;&nbsp;&nbsp;</TT></TD>
    <TD align=3Dright><TT><B>Observed&nbsp;&nbsp;</B></TT></TD>
    <TD noWrap align=3Dright><TT><B>Mr(expt)&nbsp;&nbsp;</B></TT></TD>
    <TD noWrap align=3Dright><TT><B>Mr(calc)&nbsp;&nbsp;</B></TT></TD>
    <TD align=3Dright><TT><B>&nbsp;ppm&nbsp;&nbsp;</B></TT></TD>
    <TD align=3Dright><TT><B>Start&nbsp;</B></TT></TD>
    <TD align=3Dright><TT><B>&nbsp;</B></TT></TD>
    <TD align=3Dright><TT><B>End&nbsp;</B></TT></TD>
    <TD align=3Dright><TT><B>Miss&nbsp;</B></TT></TD>
    <TD align=3Dright><TT><B>Ions&nbsp;</B></TT></TD>
    <TD><TT><B>&nbsp;Peptide</B></TT></TD></TR>
  <TR>
    <TD align=3Dright>&nbsp;</TD>
    <TD align=3Dright><TT>700.3823&nbsp;&nbsp;</TT></TD>
    <TD align=3Dright><TT>699.3750&nbsp;&nbsp;</TT></TD>
    <TD align=3Dright><TT>699.4167&nbsp;&nbsp;</TT></TD>
    <TD noWrap align=3Dright><TT>-59.56&nbsp;</TT></TD>
    <TD align=3Dright><TT>1421&nbsp;</TT></TD>
    <TD noWrap align=3Dright><TT>-&nbsp;</TT></TD>
    <TD align=3Dright><TT>1426&nbsp;</TT></TD>
    <TD align=3Dright><TT>0&nbsp;&nbsp;</TT></TD>
    <TD noWrap align=3Dright><TT>---&nbsp;&nbsp;</TT></TD>
    <TD noWrap><TT>&nbsp;R.EITPLK.N</TT></TD></TR>
  <TR>
    <TD align=3Dright>&nbsp;</TD>
    <TD align=3Dright><TT>703.3614&nbsp;&nbsp;</TT></TD>
    <TD align=3Dright><TT>702.3541&nbsp;&nbsp;</TT></TD>
    <TD align=3Dright><TT>702.3959&nbsp;&nbsp;</TT></TD>
    <TD noWrap align=3Dright><TT>-59.49&nbsp;</TT></TD>
    <TD align=3Dright><TT>849&nbsp;</TT></TD>
    <TD noWrap align=3Dright><TT>-&nbsp;</TT></TD>
    <TD align=3Dright><TT>854&nbsp;</TT></TD>
    <TD align=3Dright><TT>1&nbsp;&nbsp;</TT></TD>
    <TD noWrap align=3Dright><TT>---&nbsp;&nbsp;</TT></TD>
    <TD noWrap><TT>&nbsp;R.GMIARR.L</TT></TD></TR>
  <TR>
    <TD align=3Dright>&nbsp;</TD>
    <TD align=3Dright><TT>704.3974&nbsp;&nbsp;</TT></TD>
    <TD align=3Dright><TT>703.3901&nbsp;&nbsp;</TT></TD>
    <TD align=3Dright><TT>703.3938&nbsp;&nbsp;</TT></TD>
    <TD noWrap align=3Dright><TT>-5.32&nbsp;</TT></TD>
    <TD align=3Dright><TT>1068&nbsp;</TT></TD>
    <TD noWrap align=3Dright><TT>-&nbsp;</TT></TD>
    <TD align=3Dright><TT>1073&nbsp;</TT></TD>
    <TD align=3Dright><TT>0&nbsp;&nbsp;</TT></TD>
    <TD noWrap align=3Dright><TT>---&nbsp;&nbsp;</TT></TD>
    <TD noWrap><TT>&nbsp;K.IPVMTK.I + Oxidation (M)</TT></TD></TR>
  <TR>
    <TD align=3Dright>&nbsp;</TD>
    <TD align=3Dright><TT>1390.6908&nbsp;&nbsp;</TT></TD>
    <TD align=3Dright><TT>1389.6836&nbsp;&nbsp;</TT></TD>
    <TD align=3Dright><TT>1389.7252&nbsp;&nbsp;</TT></TD>
    <TD noWrap align=3Dright><TT>-29.97&nbsp;</TT></TD>
    <TD align=3Dright><TT>389&nbsp;</TT></TD>
    <TD noWrap align=3Dright><TT>-&nbsp;</TT></TD>
    <TD align=3Dright><TT>400&nbsp;</TT></TD>
    <TD align=3Dright><TT>1&nbsp;&nbsp;</TT></TD>
    <TD noWrap align=3Dright><TT>---&nbsp;&nbsp;</TT></TD>
    <TD noWrap><TT>&nbsp;R.EQALDVRDAFVK.G</TT></TD></TR>
  <TR>
    <TD align=3Dright>&nbsp;</TD>
    <TD align=3Dright><TT>1707.7872&nbsp;&nbsp;</TT></TD>
    <TD align=3Dright><TT>1706.7799&nbsp;&nbsp;</TT></TD>
    <TD align=3Dright><TT>1706.9066&nbsp;&nbsp;</TT></TD>
    <TD noWrap align=3Dright><TT>-74.18&nbsp;</TT></TD>
    <TD align=3Dright><TT>2&nbsp;</TT></TD>
    <TD noWrap align=3Dright><TT>-&nbsp;</TT></TD>
    <TD align=3Dright><TT>15&nbsp;</TT></TD>
    <TD align=3Dright><TT>1&nbsp;&nbsp;</TT></TD>
    <TD noWrap align=3Dright><TT>---&nbsp;&nbsp;</TT></TD>
    <TD noWrap><TT>&nbsp;M.VILQKGDYVWMDLK.S</TT></TD></TR>
  <TR>
    <TD align=3Dright>&nbsp;</TD>
    <TD align=3Dright><TT>1838.9193&nbsp;&nbsp;</TT></TD>
    <TD align=3Dright><TT>1837.9121&nbsp;&nbsp;</TT></TD>
    <TD align=3Dright><TT>1837.9470&nbsp;&nbsp;</TT></TD>
    <TD noWrap align=3Dright><TT>-19.03&nbsp;</TT></TD>
    <TD align=3Dright><TT>1&nbsp;</TT></TD>
    <TD noWrap align=3Dright><TT>-&nbsp;</TT></TD>
    <TD align=3Dright><TT>15&nbsp;</TT></TD>
    <TD align=3Dright><TT>1&nbsp;&nbsp;</TT></TD>
    <TD noWrap align=3Dright><TT>---&nbsp;&nbsp;</TT></TD>
    <TD noWrap><TT>&nbsp;-.MVILQKGDYVWMDLK.S</TT></TD></TR>
  <TR>
    <TD align=3Dright>&nbsp;</TD>
    <TD align=3Dright><TT>1851.9508&nbsp;&nbsp;</TT></TD>
    <TD align=3Dright><TT>1850.9436&nbsp;&nbsp;</TT></TD>
    <TD align=3Dright><TT>1850.8588&nbsp;&nbsp;</TT></TD>
    <TD noWrap align=3Dright><TT>45.8&nbsp;</TT></TD>
    <TD align=3Dright><TT>1004&nbsp;</TT></TD>
    <TD noWrap align=3Dright><TT>-&nbsp;</TT></TD>
    <TD align=3Dright><TT>1019&nbsp;</TT></TD>
    <TD align=3Dright><TT>0&nbsp;&nbsp;</TT></TD>
    <TD noWrap align=3Dright><TT>---&nbsp;&nbsp;</TT></TD>
    <TD noWrap><TT>&nbsp;K.FAATYFQGTTTHSYTR.R</TT></TD></TR>
  <TR>
    <TD align=3Dright>&nbsp;</TD>
    <TD align=3Dright><TT>1893.9243&nbsp;&nbsp;</TT></TD>
    <TD align=3Dright><TT>1892.9170&nbsp;&nbsp;</TT></TD>
    <TD align=3Dright><TT>1893.0104&nbsp;&nbsp;</TT></TD>
    <TD noWrap align=3Dright><TT>-49.34&nbsp;</TT></TD>
    <TD align=3Dright><TT>1254&nbsp;</TT></TD>
    <TD noWrap align=3Dright><TT>-&nbsp;</TT></TD>
    <TD align=3Dright><TT>1270&nbsp;</TT></TD>
    <TD align=3Dright><TT>1&nbsp;&nbsp;</TT></TD>
    <TD noWrap align=3Dright><TT>---&nbsp;&nbsp;</TT></TD>
    <TD noWrap><TT>&nbsp;K.SKKPIMLPVTFMDGTTK.T</TT></TD></TR>
  <TR>
    <TD align=3Dright>&nbsp;</TD>
    <TD align=3Dright><TT>2036.0878&nbsp;&nbsp;</TT></TD>
    <TD align=3Dright><TT>2035.0805&nbsp;&nbsp;</TT></TD>
    <TD align=3Dright><TT>2035.0374&nbsp;&nbsp;</TT></TD>
    <TD noWrap align=3Dright><TT>21.2&nbsp;</TT></TD>
    <TD align=3Dright><TT>1751&nbsp;</TT></TD>
    <TD noWrap align=3Dright><TT>-&nbsp;</TT></TD>
    <TD align=3Dright><TT>1767&nbsp;</TT></TD>
    <TD align=3Dright><TT>1&nbsp;&nbsp;</TT></TD>
    <TD noWrap align=3Dright><TT>---&nbsp;&nbsp;</TT></TD>
    <TD noWrap><TT>&nbsp;R.TRSVNELTDQIFEWAVK.A</TT></TD></TR>
  <TR>
    <TD align=3Dright>&nbsp;</TD>
    <TD align=3Dright><TT>2233.1168&nbsp;&nbsp;</TT></TD>
    <TD align=3Dright><TT>2232.1095&nbsp;&nbsp;</TT></TD>
    <TD align=3Dright><TT>2232.0534&nbsp;&nbsp;</TT></TD>
    <TD noWrap align=3Dright><TT>25.1&nbsp;</TT></TD>
    <TD align=3Dright><TT>1214&nbsp;</TT></TD>
    <TD noWrap align=3Dright><TT>-&nbsp;</TT></TD>
    <TD align=3Dright><TT>1232&nbsp;</TT></TD>
    <TD align=3Dright><TT>1&nbsp;&nbsp;</TT></TD>
    <TD noWrap align=3Dright><TT>---&nbsp;&nbsp;</TT></TD>
    <TD =
noWrap><TT>&nbsp;R.NFIHGGPPGYAPYCEERLR.R</TT></TD></TR></TBODY></TABLE>
<TABLE cellSpacing=3D0 border=3D0>
  <TBODY>
  <TR>
    <TD><TT>&nbsp;&nbsp;&nbsp;&nbsp;&nbsp;&nbsp;</TT></TD>
    <TD><TT><B>No match to: </B>701.4283, 724.4017, 870.5317, 1057.5478, =

      1102.5332, 1364.6182, 1518.8003, 1553.7329, 1641.9214,=20
  2249.1033</TT></TD></TR></TBODY></TABLE><BR>
<TABLE cellSpacing=3D0 border=3D0>
  <TBODY>
  <TR>
    <TD><TT><B><A =
name=3DHit5>5.</A>&nbsp;&nbsp;&nbsp;&nbsp;</B></TT></TD>
    <TD noWrap><TT><A=20
      =
href=3D"http://202.116.111.27/mascot/cgi/protein_view.pl?file=3D../data/2=
0120508/F043614.dat&amp;hit=3D5"=20
      =
target=3D_blank>gi|149069221</A>&nbsp;&nbsp;&nbsp;&nbsp;<B>Mass:</B>&nbsp=
;23868&nbsp;&nbsp;&nbsp;&nbsp;<B>Score:</B>&nbsp;48&nbsp;&nbsp;&nbsp;&nbs=
p;&nbsp;<B>Expect:</B>&nbsp;1.2&nbsp;&nbsp;<B>Queries=20
      matched:</B>&nbsp;4</TT></TD></TR>
  <TR>
    <TD>&nbsp;</TD>
    <TD noWrap><TT>transcription factor AP-2 beta (predicted) [Rattus=20
      norvegicus]</TT></TD></TR></TBODY></TABLE>
<TABLE cellSpacing=3D0 cellPadding=3D0 border=3D0>
  <TBODY>
  <TR>
    <TD><TT>&nbsp;&nbsp;&nbsp;&nbsp;&nbsp;&nbsp;</TT></TD>
    <TD align=3Dright><TT><B>Observed&nbsp;&nbsp;</B></TT></TD>
    <TD noWrap align=3Dright><TT><B>Mr(expt)&nbsp;&nbsp;</B></TT></TD>
    <TD noWrap align=3Dright><TT><B>Mr(calc)&nbsp;&nbsp;</B></TT></TD>
    <TD align=3Dright><TT><B>&nbsp;ppm&nbsp;&nbsp;</B></TT></TD>
    <TD align=3Dright><TT><B>Start&nbsp;</B></TT></TD>
    <TD align=3Dright><TT><B>&nbsp;</B></TT></TD>
    <TD align=3Dright><TT><B>End&nbsp;</B></TT></TD>
    <TD align=3Dright><TT><B>Miss&nbsp;</B></TT></TD>
    <TD align=3Dright><TT><B>Ions&nbsp;</B></TT></TD>
    <TD><TT><B>&nbsp;Peptide</B></TT></TD></TR>
  <TR>
    <TD align=3Dright>&nbsp;</TD>
    <TD align=3Dright><TT>701.4283&nbsp;&nbsp;</TT></TD>
    <TD align=3Dright><TT>700.4210&nbsp;&nbsp;</TT></TD>
    <TD align=3Dright><TT>700.4119&nbsp;&nbsp;</TT></TD>
    <TD noWrap align=3Dright><TT>13.0&nbsp;</TT></TD>
    <TD align=3Dright><TT>16&nbsp;</TT></TD>
    <TD noWrap align=3Dright><TT>-&nbsp;</TT></TD>
    <TD align=3Dright><TT>21&nbsp;</TT></TD>
    <TD align=3Dright><TT>0&nbsp;&nbsp;</TT></TD>
    <TD noWrap align=3Dright><TT>---&nbsp;&nbsp;</TT></TD>
    <TD noWrap><TT>&nbsp;K.LVENVK.Y</TT></TD></TR>
  <TR>
    <TD align=3Dright>&nbsp;</TD>
    <TD align=3Dright><TT>724.4017&nbsp;&nbsp;</TT></TD>
    <TD align=3Dright><TT>723.3944&nbsp;&nbsp;</TT></TD>
    <TD align=3Dright><TT>723.3486&nbsp;&nbsp;</TT></TD>
    <TD noWrap align=3Dright><TT>63.3&nbsp;</TT></TD>
    <TD align=3Dright><TT>1&nbsp;</TT></TD>
    <TD noWrap align=3Dright><TT>-&nbsp;</TT></TD>
    <TD align=3Dright><TT>6&nbsp;</TT></TD>
    <TD align=3Dright><TT>0&nbsp;&nbsp;</TT></TD>
    <TD noWrap align=3Dright><TT>---&nbsp;&nbsp;</TT></TD>
    <TD noWrap><TT>&nbsp;-.MHSPPR.D</TT></TD></TR>
  <TR>
    <TD align=3Dright>&nbsp;</TD>
    <TD align=3Dright><TT>1102.5332&nbsp;&nbsp;</TT></TD>
    <TD align=3Dright><TT>1101.5259&nbsp;&nbsp;</TT></TD>
    <TD align=3Dright><TT>1101.4614&nbsp;&nbsp;</TT></TD>
    <TD noWrap align=3Dright><TT>58.5&nbsp;</TT></TD>
    <TD align=3Dright><TT>22&nbsp;</TT></TD>
    <TD noWrap align=3Dright><TT>-&nbsp;</TT></TD>
    <TD align=3Dright><TT>29&nbsp;</TT></TD>
    <TD align=3Dright><TT>0&nbsp;&nbsp;</TT></TD>
    <TD noWrap align=3Dright><TT>5&nbsp;&nbsp;</TT></TD>
    <TD noWrap><TT>&nbsp;K.YEDIYEDR.H</TT></TD></TR>
  <TR>
    <TD align=3Dright>&nbsp;</TD>
    <TD align=3Dright><TT>1851.9508&nbsp;&nbsp;</TT></TD>
    <TD align=3Dright><TT>1850.9436&nbsp;&nbsp;</TT></TD>
    <TD align=3Dright><TT>1850.9599&nbsp;&nbsp;</TT></TD>
    <TD noWrap align=3Dright><TT>-8.80&nbsp;</TT></TD>
    <TD align=3Dright><TT>110&nbsp;</TT></TD>
    <TD noWrap align=3Dright><TT>-&nbsp;</TT></TD>
    <TD align=3Dright><TT>126&nbsp;</TT></TD>
    <TD align=3Dright><TT>1&nbsp;&nbsp;</TT></TD>
    <TD noWrap align=3Dright><TT>---&nbsp;&nbsp;</TT></TD>
    <TD =
noWrap><TT>&nbsp;R.QRQEVGSEAGSLLPQPR.A</TT></TD></TR></TBODY></TABLE>
<TABLE cellSpacing=3D0 border=3D0>
  <TBODY>
  <TR>
    <TD><TT>&nbsp;&nbsp;&nbsp;&nbsp;&nbsp;&nbsp;</TT></TD>
    <TD><TT><B>No match to: </B>700.3823, 703.3614, 704.3974, 870.5317,=20
      1057.5478, 1364.6182, 1390.6908, 1518.8003, 1553.7329, 1641.9214,=20
      1707.7872, 1838.9193, 1893.9243, 2036.0878, 2233.1168,=20
  2249.1033</TT></TD></TR></TBODY></TABLE><BR>
<TABLE cellSpacing=3D0 border=3D0>
  <TBODY>
  <TR>
    <TD><TT><B><A =
name=3DHit6>6.</A>&nbsp;&nbsp;&nbsp;&nbsp;</B></TT></TD>
    <TD noWrap><TT><A=20
      =
href=3D"http://202.116.111.27/mascot/cgi/protein_view.pl?file=3D../data/2=
0120508/F043614.dat&amp;hit=3D6"=20
      =
target=3D_blank>gi|149068904</A>&nbsp;&nbsp;&nbsp;&nbsp;<B>Mass:</B>&nbsp=
;246162&nbsp;&nbsp;&nbsp;<B>Score:</B>&nbsp;44&nbsp;&nbsp;&nbsp;&nbsp;&nb=
sp;<B>Expect:</B>&nbsp;2.4&nbsp;&nbsp;<B>Queries=20
      matched:</B>&nbsp;9</TT></TD></TR>
  <TR>
    <TD>&nbsp;</TD>
    <TD noWrap><TT>myosin VIIA, isoform CRA_b [Rattus=20
  norvegicus]</TT></TD></TR></TBODY></TABLE>
<TABLE cellSpacing=3D0 cellPadding=3D0 border=3D0>
  <TBODY>
  <TR>
    <TD><TT>&nbsp;&nbsp;&nbsp;&nbsp;&nbsp;&nbsp;</TT></TD>
    <TD align=3Dright><TT><B>Observed&nbsp;&nbsp;</B></TT></TD>
    <TD noWrap align=3Dright><TT><B>Mr(expt)&nbsp;&nbsp;</B></TT></TD>
    <TD noWrap align=3Dright><TT><B>Mr(calc)&nbsp;&nbsp;</B></TT></TD>
    <TD align=3Dright><TT><B>&nbsp;ppm&nbsp;&nbsp;</B></TT></TD>
    <TD align=3Dright><TT><B>Start&nbsp;</B></TT></TD>
    <TD align=3Dright><TT><B>&nbsp;</B></TT></TD>
    <TD align=3Dright><TT><B>End&nbsp;</B></TT></TD>
    <TD align=3Dright><TT><B>Miss&nbsp;</B></TT></TD>
    <TD align=3Dright><TT><B>Ions&nbsp;</B></TT></TD>
    <TD><TT><B>&nbsp;Peptide</B></TT></TD></TR>
  <TR>
    <TD align=3Dright>&nbsp;</TD>
    <TD align=3Dright><TT>700.3823&nbsp;&nbsp;</TT></TD>
    <TD align=3Dright><TT>699.3750&nbsp;&nbsp;</TT></TD>
    <TD align=3Dright><TT>699.4167&nbsp;&nbsp;</TT></TD>
    <TD noWrap align=3Dright><TT>-59.56&nbsp;</TT></TD>
    <TD align=3Dright><TT>1361&nbsp;</TT></TD>
    <TD noWrap align=3Dright><TT>-&nbsp;</TT></TD>
    <TD align=3Dright><TT>1366&nbsp;</TT></TD>
    <TD align=3Dright><TT>0&nbsp;&nbsp;</TT></TD>
    <TD noWrap align=3Dright><TT>---&nbsp;&nbsp;</TT></TD>
    <TD noWrap><TT>&nbsp;R.EITPLK.N</TT></TD></TR>
  <TR>
    <TD align=3Dright>&nbsp;</TD>
    <TD align=3Dright><TT>703.3614&nbsp;&nbsp;</TT></TD>
    <TD align=3Dright><TT>702.3541&nbsp;&nbsp;</TT></TD>
    <TD align=3Dright><TT>702.3959&nbsp;&nbsp;</TT></TD>
    <TD noWrap align=3Dright><TT>-59.49&nbsp;</TT></TD>
    <TD align=3Dright><TT>847&nbsp;</TT></TD>
    <TD noWrap align=3Dright><TT>-&nbsp;</TT></TD>
    <TD align=3Dright><TT>852&nbsp;</TT></TD>
    <TD align=3Dright><TT>1&nbsp;&nbsp;</TT></TD>
    <TD noWrap align=3Dright><TT>---&nbsp;&nbsp;</TT></TD>
    <TD noWrap><TT>&nbsp;R.GMIARR.L</TT></TD></TR>
  <TR>
    <TD align=3Dright>&nbsp;</TD>
    <TD align=3Dright><TT>1390.6908&nbsp;&nbsp;</TT></TD>
    <TD align=3Dright><TT>1389.6836&nbsp;&nbsp;</TT></TD>
    <TD align=3Dright><TT>1389.7252&nbsp;&nbsp;</TT></TD>
    <TD noWrap align=3Dright><TT>-29.97&nbsp;</TT></TD>
    <TD align=3Dright><TT>389&nbsp;</TT></TD>
    <TD noWrap align=3Dright><TT>-&nbsp;</TT></TD>
    <TD align=3Dright><TT>400&nbsp;</TT></TD>
    <TD align=3Dright><TT>1&nbsp;&nbsp;</TT></TD>
    <TD noWrap align=3Dright><TT>---&nbsp;&nbsp;</TT></TD>
    <TD noWrap><TT>&nbsp;R.EQALDVRDAFVK.G</TT></TD></TR>
  <TR>
    <TD align=3Dright>&nbsp;</TD>
    <TD align=3Dright><TT>1707.7872&nbsp;&nbsp;</TT></TD>
    <TD align=3Dright><TT>1706.7799&nbsp;&nbsp;</TT></TD>
    <TD align=3Dright><TT>1706.9066&nbsp;&nbsp;</TT></TD>
    <TD noWrap align=3Dright><TT>-74.18&nbsp;</TT></TD>
    <TD align=3Dright><TT>2&nbsp;</TT></TD>
    <TD noWrap align=3Dright><TT>-&nbsp;</TT></TD>
    <TD align=3Dright><TT>15&nbsp;</TT></TD>
    <TD align=3Dright><TT>1&nbsp;&nbsp;</TT></TD>
    <TD noWrap align=3Dright><TT>---&nbsp;&nbsp;</TT></TD>
    <TD noWrap><TT>&nbsp;M.VILQKGDYVWMDLK.S</TT></TD></TR>
  <TR>
    <TD align=3Dright>&nbsp;</TD>
    <TD align=3Dright><TT>1838.9193&nbsp;&nbsp;</TT></TD>
    <TD align=3Dright><TT>1837.9121&nbsp;&nbsp;</TT></TD>
    <TD align=3Dright><TT>1837.9470&nbsp;&nbsp;</TT></TD>
    <TD noWrap align=3Dright><TT>-19.03&nbsp;</TT></TD>
    <TD align=3Dright><TT>1&nbsp;</TT></TD>
    <TD noWrap align=3Dright><TT>-&nbsp;</TT></TD>
    <TD align=3Dright><TT>15&nbsp;</TT></TD>
    <TD align=3Dright><TT>1&nbsp;&nbsp;</TT></TD>
    <TD noWrap align=3Dright><TT>---&nbsp;&nbsp;</TT></TD>
    <TD noWrap><TT>&nbsp;-.MVILQKGDYVWMDLK.S</TT></TD></TR>
  <TR>
    <TD align=3Dright>&nbsp;</TD>
    <TD align=3Dright><TT>1851.9508&nbsp;&nbsp;</TT></TD>
    <TD align=3Dright><TT>1850.9436&nbsp;&nbsp;</TT></TD>
    <TD align=3Dright><TT>1850.8588&nbsp;&nbsp;</TT></TD>
    <TD noWrap align=3Dright><TT>45.8&nbsp;</TT></TD>
    <TD align=3Dright><TT>1002&nbsp;</TT></TD>
    <TD noWrap align=3Dright><TT>-&nbsp;</TT></TD>
    <TD align=3Dright><TT>1017&nbsp;</TT></TD>
    <TD align=3Dright><TT>0&nbsp;&nbsp;</TT></TD>
    <TD noWrap align=3Dright><TT>---&nbsp;&nbsp;</TT></TD>
    <TD noWrap><TT>&nbsp;K.FAATYFQGTTTHSYTR.R</TT></TD></TR>
  <TR>
    <TD align=3Dright>&nbsp;</TD>
    <TD align=3Dright><TT>1893.9243&nbsp;&nbsp;</TT></TD>
    <TD align=3Dright><TT>1892.9170&nbsp;&nbsp;</TT></TD>
    <TD align=3Dright><TT>1893.0104&nbsp;&nbsp;</TT></TD>
    <TD noWrap align=3Dright><TT>-49.34&nbsp;</TT></TD>
    <TD align=3Dright><TT>1194&nbsp;</TT></TD>
    <TD noWrap align=3Dright><TT>-&nbsp;</TT></TD>
    <TD align=3Dright><TT>1210&nbsp;</TT></TD>
    <TD align=3Dright><TT>1&nbsp;&nbsp;</TT></TD>
    <TD noWrap align=3Dright><TT>---&nbsp;&nbsp;</TT></TD>
    <TD noWrap><TT>&nbsp;K.SKKPIMLPVTFMDGTTK.T</TT></TD></TR>
  <TR>
    <TD align=3Dright>&nbsp;</TD>
    <TD align=3Dright><TT>2036.0878&nbsp;&nbsp;</TT></TD>
    <TD align=3Dright><TT>2035.0805&nbsp;&nbsp;</TT></TD>
    <TD align=3Dright><TT>2035.0374&nbsp;&nbsp;</TT></TD>
    <TD noWrap align=3Dright><TT>21.2&nbsp;</TT></TD>
    <TD align=3Dright><TT>1691&nbsp;</TT></TD>
    <TD noWrap align=3Dright><TT>-&nbsp;</TT></TD>
    <TD align=3Dright><TT>1707&nbsp;</TT></TD>
    <TD align=3Dright><TT>1&nbsp;&nbsp;</TT></TD>
    <TD noWrap align=3Dright><TT>---&nbsp;&nbsp;</TT></TD>
    <TD noWrap><TT>&nbsp;R.TRSVNELTDQIFEWAVK.A</TT></TD></TR>
  <TR>
    <TD align=3Dright>&nbsp;</TD>
    <TD align=3Dright><TT>2233.1168&nbsp;&nbsp;</TT></TD>
    <TD align=3Dright><TT>2232.1095&nbsp;&nbsp;</TT></TD>
    <TD align=3Dright><TT>2232.0534&nbsp;&nbsp;</TT></TD>
    <TD noWrap align=3Dright><TT>25.1&nbsp;</TT></TD>
    <TD align=3Dright><TT>1154&nbsp;</TT></TD>
    <TD noWrap align=3Dright><TT>-&nbsp;</TT></TD>
    <TD align=3Dright><TT>1172&nbsp;</TT></TD>
    <TD align=3Dright><TT>1&nbsp;&nbsp;</TT></TD>
    <TD noWrap align=3Dright><TT>---&nbsp;&nbsp;</TT></TD>
    <TD =
noWrap><TT>&nbsp;R.NFIHGGPPGYAPYCEERLR.R</TT></TD></TR></TBODY></TABLE>
<TABLE cellSpacing=3D0 border=3D0>
  <TBODY>
  <TR>
    <TD><TT>&nbsp;&nbsp;&nbsp;&nbsp;&nbsp;&nbsp;</TT></TD>
    <TD><TT><B>No match to: </B>701.4283, 704.3974, 724.4017, 870.5317,=20
      1057.5478, 1102.5332, 1364.6182, 1518.8003, 1553.7329, 1641.9214,=20
      2249.1033</TT></TD></TR></TBODY></TABLE><BR>
<TABLE cellSpacing=3D0 border=3D0>
  <TBODY>
  <TR>
    <TD><TT><B><A =
name=3DHit7>7.</A>&nbsp;&nbsp;&nbsp;&nbsp;</B></TT></TD>
    <TD noWrap><TT><A=20
      =
href=3D"http://202.116.111.27/mascot/cgi/protein_view.pl?file=3D../data/2=
0120508/F043614.dat&amp;hit=3D7"=20
      =
target=3D_blank>gi|149068903</A>&nbsp;&nbsp;&nbsp;&nbsp;<B>Mass:</B>&nbsp=
;250395&nbsp;&nbsp;&nbsp;<B>Score:</B>&nbsp;44&nbsp;&nbsp;&nbsp;&nbsp;&nb=
sp;<B>Expect:</B>&nbsp;2.7&nbsp;&nbsp;<B>Queries=20
      matched:</B>&nbsp;9</TT></TD></TR>
  <TR>
    <TD>&nbsp;</TD>
    <TD noWrap><TT>myosin VIIA, isoform CRA_a [Rattus=20
  norvegicus]</TT></TD></TR></TBODY></TABLE>
<TABLE cellSpacing=3D0 cellPadding=3D0 border=3D0>
  <TBODY>
  <TR>
    <TD><TT>&nbsp;&nbsp;&nbsp;&nbsp;&nbsp;&nbsp;</TT></TD>
    <TD align=3Dright><TT><B>Observed&nbsp;&nbsp;</B></TT></TD>
    <TD noWrap align=3Dright><TT><B>Mr(expt)&nbsp;&nbsp;</B></TT></TD>
    <TD noWrap align=3Dright><TT><B>Mr(calc)&nbsp;&nbsp;</B></TT></TD>
    <TD align=3Dright><TT><B>&nbsp;ppm&nbsp;&nbsp;</B></TT></TD>
    <TD align=3Dright><TT><B>Start&nbsp;</B></TT></TD>
    <TD align=3Dright><TT><B>&nbsp;</B></TT></TD>
    <TD align=3Dright><TT><B>End&nbsp;</B></TT></TD>
    <TD align=3Dright><TT><B>Miss&nbsp;</B></TT></TD>
    <TD align=3Dright><TT><B>Ions&nbsp;</B></TT></TD>
    <TD><TT><B>&nbsp;Peptide</B></TT></TD></TR>
  <TR>
    <TD align=3Dright>&nbsp;</TD>
    <TD align=3Dright><TT>700.3823&nbsp;&nbsp;</TT></TD>
    <TD align=3Dright><TT>699.3750&nbsp;&nbsp;</TT></TD>
    <TD align=3Dright><TT>699.4167&nbsp;&nbsp;</TT></TD>
    <TD noWrap align=3Dright><TT>-59.56&nbsp;</TT></TD>
    <TD align=3Dright><TT>1361&nbsp;</TT></TD>
    <TD noWrap align=3Dright><TT>-&nbsp;</TT></TD>
    <TD align=3Dright><TT>1366&nbsp;</TT></TD>
    <TD align=3Dright><TT>0&nbsp;&nbsp;</TT></TD>
    <TD noWrap align=3Dright><TT>---&nbsp;&nbsp;</TT></TD>
    <TD noWrap><TT>&nbsp;R.EITPLK.N</TT></TD></TR>
  <TR>
    <TD align=3Dright>&nbsp;</TD>
    <TD align=3Dright><TT>703.3614&nbsp;&nbsp;</TT></TD>
    <TD align=3Dright><TT>702.3541&nbsp;&nbsp;</TT></TD>
    <TD align=3Dright><TT>702.3959&nbsp;&nbsp;</TT></TD>
    <TD noWrap align=3Dright><TT>-59.49&nbsp;</TT></TD>
    <TD align=3Dright><TT>847&nbsp;</TT></TD>
    <TD noWrap align=3Dright><TT>-&nbsp;</TT></TD>
    <TD align=3Dright><TT>852&nbsp;</TT></TD>
    <TD align=3Dright><TT>1&nbsp;&nbsp;</TT></TD>
    <TD noWrap align=3Dright><TT>---&nbsp;&nbsp;</TT></TD>
    <TD noWrap><TT>&nbsp;R.GMIARR.L</TT></TD></TR>
  <TR>
    <TD align=3Dright>&nbsp;</TD>
    <TD align=3Dright><TT>1390.6908&nbsp;&nbsp;</TT></TD>
    <TD align=3Dright><TT>1389.6836&nbsp;&nbsp;</TT></TD>
    <TD align=3Dright><TT>1389.7252&nbsp;&nbsp;</TT></TD>
    <TD noWrap align=3Dright><TT>-29.97&nbsp;</TT></TD>
    <TD align=3Dright><TT>389&nbsp;</TT></TD>
    <TD noWrap align=3Dright><TT>-&nbsp;</TT></TD>
    <TD align=3Dright><TT>400&nbsp;</TT></TD>
    <TD align=3Dright><TT>1&nbsp;&nbsp;</TT></TD>
    <TD noWrap align=3Dright><TT>---&nbsp;&nbsp;</TT></TD>
    <TD noWrap><TT>&nbsp;R.EQALDVRDAFVK.G</TT></TD></TR>
  <TR>
    <TD align=3Dright>&nbsp;</TD>
    <TD align=3Dright><TT>1707.7872&nbsp;&nbsp;</TT></TD>
    <TD align=3Dright><TT>1706.7799&nbsp;&nbsp;</TT></TD>
    <TD align=3Dright><TT>1706.9066&nbsp;&nbsp;</TT></TD>
    <TD noWrap align=3Dright><TT>-74.18&nbsp;</TT></TD>
    <TD align=3Dright><TT>2&nbsp;</TT></TD>
    <TD noWrap align=3Dright><TT>-&nbsp;</TT></TD>
    <TD align=3Dright><TT>15&nbsp;</TT></TD>
    <TD align=3Dright><TT>1&nbsp;&nbsp;</TT></TD>
    <TD noWrap align=3Dright><TT>---&nbsp;&nbsp;</TT></TD>
    <TD noWrap><TT>&nbsp;M.VILQKGDYVWMDLK.S</TT></TD></TR>
  <TR>
    <TD align=3Dright>&nbsp;</TD>
    <TD align=3Dright><TT>1838.9193&nbsp;&nbsp;</TT></TD>
    <TD align=3Dright><TT>1837.9121&nbsp;&nbsp;</TT></TD>
    <TD align=3Dright><TT>1837.9470&nbsp;&nbsp;</TT></TD>
    <TD noWrap align=3Dright><TT>-19.03&nbsp;</TT></TD>
    <TD align=3Dright><TT>1&nbsp;</TT></TD>
    <TD noWrap align=3Dright><TT>-&nbsp;</TT></TD>
    <TD align=3Dright><TT>15&nbsp;</TT></TD>
    <TD align=3Dright><TT>1&nbsp;&nbsp;</TT></TD>
    <TD noWrap align=3Dright><TT>---&nbsp;&nbsp;</TT></TD>
    <TD noWrap><TT>&nbsp;-.MVILQKGDYVWMDLK.S</TT></TD></TR>
  <TR>
    <TD align=3Dright>&nbsp;</TD>
    <TD align=3Dright><TT>1851.9508&nbsp;&nbsp;</TT></TD>
    <TD align=3Dright><TT>1850.9436&nbsp;&nbsp;</TT></TD>
    <TD align=3Dright><TT>1850.8588&nbsp;&nbsp;</TT></TD>
    <TD noWrap align=3Dright><TT>45.8&nbsp;</TT></TD>
    <TD align=3Dright><TT>1002&nbsp;</TT></TD>
    <TD noWrap align=3Dright><TT>-&nbsp;</TT></TD>
    <TD align=3Dright><TT>1017&nbsp;</TT></TD>
    <TD align=3Dright><TT>0&nbsp;&nbsp;</TT></TD>
    <TD noWrap align=3Dright><TT>---&nbsp;&nbsp;</TT></TD>
    <TD noWrap><TT>&nbsp;K.FAATYFQGTTTHSYTR.R</TT></TD></TR>
  <TR>
    <TD align=3Dright>&nbsp;</TD>
    <TD align=3Dright><TT>1893.9243&nbsp;&nbsp;</TT></TD>
    <TD align=3Dright><TT>1892.9170&nbsp;&nbsp;</TT></TD>
    <TD align=3Dright><TT>1893.0104&nbsp;&nbsp;</TT></TD>
    <TD noWrap align=3Dright><TT>-49.34&nbsp;</TT></TD>
    <TD align=3Dright><TT>1194&nbsp;</TT></TD>
    <TD noWrap align=3Dright><TT>-&nbsp;</TT></TD>
    <TD align=3Dright><TT>1210&nbsp;</TT></TD>
    <TD align=3Dright><TT>1&nbsp;&nbsp;</TT></TD>
    <TD noWrap align=3Dright><TT>---&nbsp;&nbsp;</TT></TD>
    <TD noWrap><TT>&nbsp;K.SKKPIMLPVTFMDGTTK.T</TT></TD></TR>
  <TR>
    <TD align=3Dright>&nbsp;</TD>
    <TD align=3Dright><TT>2036.0878&nbsp;&nbsp;</TT></TD>
    <TD align=3Dright><TT>2035.0805&nbsp;&nbsp;</TT></TD>
    <TD align=3Dright><TT>2035.0374&nbsp;&nbsp;</TT></TD>
    <TD noWrap align=3Dright><TT>21.2&nbsp;</TT></TD>
    <TD align=3Dright><TT>1729&nbsp;</TT></TD>
    <TD noWrap align=3Dright><TT>-&nbsp;</TT></TD>
    <TD align=3Dright><TT>1745&nbsp;</TT></TD>
    <TD align=3Dright><TT>1&nbsp;&nbsp;</TT></TD>
    <TD noWrap align=3Dright><TT>---&nbsp;&nbsp;</TT></TD>
    <TD noWrap><TT>&nbsp;R.TRSVNELTDQIFEWAVK.A</TT></TD></TR>
  <TR>
    <TD align=3Dright>&nbsp;</TD>
    <TD align=3Dright><TT>2233.1168&nbsp;&nbsp;</TT></TD>
    <TD align=3Dright><TT>2232.1095&nbsp;&nbsp;</TT></TD>
    <TD align=3Dright><TT>2232.0534&nbsp;&nbsp;</TT></TD>
    <TD noWrap align=3Dright><TT>25.1&nbsp;</TT></TD>
    <TD align=3Dright><TT>1154&nbsp;</TT></TD>
    <TD noWrap align=3Dright><TT>-&nbsp;</TT></TD>
    <TD align=3Dright><TT>1172&nbsp;</TT></TD>
    <TD align=3Dright><TT>1&nbsp;&nbsp;</TT></TD>
    <TD noWrap align=3Dright><TT>---&nbsp;&nbsp;</TT></TD>
    <TD =
noWrap><TT>&nbsp;R.NFIHGGPPGYAPYCEERLR.R</TT></TD></TR></TBODY></TABLE>
<TABLE cellSpacing=3D0 border=3D0>
  <TBODY>
  <TR>
    <TD><TT>&nbsp;&nbsp;&nbsp;&nbsp;&nbsp;&nbsp;</TT></TD>
    <TD><TT><B>No match to: </B>701.4283, 704.3974, 724.4017, 870.5317,=20
      1057.5478, 1102.5332, 1364.6182, 1518.8003, 1553.7329, 1641.9214,=20
      2249.1033</TT></TD></TR></TBODY></TABLE><BR>
<TABLE cellSpacing=3D0 border=3D0>
  <TBODY>
  <TR>
    <TD><TT><B><A =
name=3DHit8>8.</A>&nbsp;&nbsp;&nbsp;&nbsp;</B></TT></TD>
    <TD noWrap><TT><A=20
      =
href=3D"http://202.116.111.27/mascot/cgi/protein_view.pl?file=3D../data/2=
0120508/F043614.dat&amp;hit=3D8"=20
      =
target=3D_blank>gi|149044106</A>&nbsp;&nbsp;&nbsp;&nbsp;<B>Mass:</B>&nbsp=
;4976&nbsp;&nbsp;&nbsp;&nbsp;&nbsp;<B>Score:</B>&nbsp;44&nbsp;&nbsp;&nbsp=
;&nbsp;&nbsp;<B>Expect:</B>&nbsp;3&nbsp;&nbsp;<B>Queries=20
      matched:</B>&nbsp;3</TT></TD></TR>
  <TR>
    <TD>&nbsp;</TD>
    <TD noWrap><TT>rCG27784 [Rattus =
norvegicus]</TT></TD></TR></TBODY></TABLE>
<TABLE cellSpacing=3D0 cellPadding=3D0 border=3D0>
  <TBODY>
  <TR>
    <TD><TT>&nbsp;&nbsp;&nbsp;&nbsp;&nbsp;&nbsp;</TT></TD>
    <TD align=3Dright><TT><B>Observed&nbsp;&nbsp;</B></TT></TD>
    <TD noWrap align=3Dright><TT><B>Mr(expt)&nbsp;&nbsp;</B></TT></TD>
    <TD noWrap align=3Dright><TT><B>Mr(calc)&nbsp;&nbsp;</B></TT></TD>
    <TD align=3Dright><TT><B>&nbsp;ppm&nbsp;&nbsp;</B></TT></TD>
    <TD align=3Dright><TT><B>Start&nbsp;</B></TT></TD>
    <TD align=3Dright><TT><B>&nbsp;</B></TT></TD>
    <TD align=3Dright><TT><B>End&nbsp;</B></TT></TD>
    <TD align=3Dright><TT><B>Miss&nbsp;</B></TT></TD>
    <TD align=3Dright><TT><B>Ions&nbsp;</B></TT></TD>
    <TD><TT><B>&nbsp;Peptide</B></TT></TD></TR>
  <TR>
    <TD align=3Dright>&nbsp;</TD>
    <TD align=3Dright><TT>701.4283&nbsp;&nbsp;</TT></TD>
    <TD align=3Dright><TT>700.4210&nbsp;&nbsp;</TT></TD>
    <TD align=3Dright><TT>700.3980&nbsp;&nbsp;</TT></TD>
    <TD noWrap align=3Dright><TT>32.9&nbsp;</TT></TD>
    <TD align=3Dright><TT>22&nbsp;</TT></TD>
    <TD noWrap align=3Dright><TT>-&nbsp;</TT></TD>
    <TD align=3Dright><TT>27&nbsp;</TT></TD>
    <TD align=3Dright><TT>1&nbsp;&nbsp;</TT></TD>
    <TD noWrap align=3Dright><TT>---&nbsp;&nbsp;</TT></TD>
    <TD noWrap><TT>&nbsp;R.KNVNAR.A</TT></TD></TR>
  <TR>
    <TD align=3Dright>&nbsp;</TD>
    <TD align=3Dright><TT>1390.6908&nbsp;&nbsp;</TT></TD>
    <TD align=3Dright><TT>1389.6836&nbsp;&nbsp;</TT></TD>
    <TD align=3Dright><TT>1389.6749&nbsp;&nbsp;</TT></TD>
    <TD noWrap align=3Dright><TT>6.24&nbsp;</TT></TD>
    <TD align=3Dright><TT>11&nbsp;</TT></TD>
    <TD noWrap align=3Dright><TT>-&nbsp;</TT></TD>
    <TD align=3Dright><TT>21&nbsp;</TT></TD>
    <TD align=3Dright><TT>0&nbsp;&nbsp;</TT></TD>
    <TD noWrap align=3Dright><TT>---&nbsp;&nbsp;</TT></TD>
    <TD noWrap><TT>&nbsp;R.QNTHEHEINLR.K</TT></TD></TR>
  <TR>
    <TD align=3Dright>&nbsp;</TD>
    <TD align=3Dright><TT>1518.8003&nbsp;&nbsp;</TT></TD>
    <TD align=3Dright><TT>1517.7930&nbsp;&nbsp;</TT></TD>
    <TD align=3Dright><TT>1517.7699&nbsp;&nbsp;</TT></TD>
    <TD noWrap align=3Dright><TT>15.3&nbsp;</TT></TD>
    <TD align=3Dright><TT>11&nbsp;</TT></TD>
    <TD noWrap align=3Dright><TT>-&nbsp;</TT></TD>
    <TD align=3Dright><TT>22&nbsp;</TT></TD>
    <TD align=3Dright><TT>1&nbsp;&nbsp;</TT></TD>
    <TD noWrap align=3Dright><TT>---&nbsp;&nbsp;</TT></TD>
    <TD noWrap><TT>&nbsp;R.QNTHEHEINLRK.N</TT></TD></TR></TBODY></TABLE>
<TABLE cellSpacing=3D0 border=3D0>
  <TBODY>
  <TR>
    <TD><TT>&nbsp;&nbsp;&nbsp;&nbsp;&nbsp;&nbsp;</TT></TD>
    <TD><TT><B>No match to: </B>700.3823, 703.3614, 704.3974, 724.4017,=20
      870.5317, 1057.5478, 1102.5332, 1364.6182, 1553.7329, 1641.9214,=20
      1707.7872, 1838.9193, 1851.9508, 1893.9243, 2036.0878, 2233.1168,=20
      2249.1033</TT></TD></TR></TBODY></TABLE><BR>
<TABLE cellSpacing=3D0 border=3D0>
  <TBODY>
  <TR>
    <TD><TT><B><A =
name=3DHit9>9.</A>&nbsp;&nbsp;&nbsp;&nbsp;</B></TT></TD>
    <TD noWrap><TT><A=20
      =
href=3D"http://202.116.111.27/mascot/cgi/protein_view.pl?file=3D../data/2=
0120508/F043614.dat&amp;hit=3D9"=20
      =
target=3D_blank>gi|149018211</A>&nbsp;&nbsp;&nbsp;&nbsp;<B>Mass:</B>&nbsp=
;7411&nbsp;&nbsp;&nbsp;&nbsp;&nbsp;<B>Score:</B>&nbsp;43&nbsp;&nbsp;&nbsp=
;&nbsp;&nbsp;<B>Expect:</B>&nbsp;3.4&nbsp;&nbsp;<B>Queries=20
      matched:</B>&nbsp;3</TT></TD></TR>
  <TR>
    <TD>&nbsp;</TD>
    <TD noWrap><TT>rCG25459 [Rattus =
norvegicus]</TT></TD></TR></TBODY></TABLE>
<TABLE cellSpacing=3D0 cellPadding=3D0 border=3D0>
  <TBODY>
  <TR>
    <TD><TT>&nbsp;&nbsp;&nbsp;&nbsp;&nbsp;&nbsp;</TT></TD>
    <TD align=3Dright><TT><B>Observed&nbsp;&nbsp;</B></TT></TD>
    <TD noWrap align=3Dright><TT><B>Mr(expt)&nbsp;&nbsp;</B></TT></TD>
    <TD noWrap align=3Dright><TT><B>Mr(calc)&nbsp;&nbsp;</B></TT></TD>
    <TD align=3Dright><TT><B>&nbsp;ppm&nbsp;&nbsp;</B></TT></TD>
    <TD align=3Dright><TT><B>Start&nbsp;</B></TT></TD>
    <TD align=3Dright><TT><B>&nbsp;</B></TT></TD>
    <TD align=3Dright><TT><B>End&nbsp;</B></TT></TD>
    <TD align=3Dright><TT><B>Miss&nbsp;</B></TT></TD>
    <TD align=3Dright><TT><B>Ions&nbsp;</B></TT></TD>
    <TD><TT><B>&nbsp;Peptide</B></TT></TD></TR>
  <TR>
    <TD align=3Dright>&nbsp;</TD>
    <TD align=3Dright><TT>704.3974&nbsp;&nbsp;</TT></TD>
    <TD align=3Dright><TT>703.3901&nbsp;&nbsp;</TT></TD>
    <TD align=3Dright><TT>703.3687&nbsp;&nbsp;</TT></TD>
    <TD noWrap align=3Dright><TT>30.5&nbsp;</TT></TD>
    <TD align=3Dright><TT>21&nbsp;</TT></TD>
    <TD noWrap align=3Dright><TT>-&nbsp;</TT></TD>
    <TD align=3Dright><TT>26&nbsp;</TT></TD>
    <TD align=3Dright><TT>0&nbsp;&nbsp;</TT></TD>
    <TD noWrap align=3Dright><TT>---&nbsp;&nbsp;</TT></TD>
    <TD noWrap><TT>&nbsp;R.MAQQVK.V</TT></TD></TR>
  <TR>
    <TD align=3Dright>&nbsp;</TD>
    <TD align=3Dright><TT>1838.9193&nbsp;&nbsp;</TT></TD>
    <TD align=3Dright><TT>1837.9121&nbsp;&nbsp;</TT></TD>
    <TD align=3Dright><TT>1838.0050&nbsp;&nbsp;</TT></TD>
    <TD noWrap align=3Dright><TT>-50.56&nbsp;</TT></TD>
    <TD align=3Dright><TT>27&nbsp;</TT></TD>
    <TD noWrap align=3Dright><TT>-&nbsp;</TT></TD>
    <TD align=3Dright><TT>43&nbsp;</TT></TD>
    <TD align=3Dright><TT>1&nbsp;&nbsp;</TT></TD>
    <TD noWrap align=3Dright><TT>---&nbsp;&nbsp;</TT></TD>
    <TD noWrap><TT>&nbsp;K.VLAAKSDNLDWILGPAR.R</TT></TD></TR>
  <TR>
    <TD align=3Dright>&nbsp;</TD>
    <TD align=3Dright><TT>2249.1033&nbsp;&nbsp;</TT></TD>
    <TD align=3Dright><TT>2248.0960&nbsp;&nbsp;</TT></TD>
    <TD align=3Dright><TT>2248.0484&nbsp;&nbsp;</TT></TD>
    <TD noWrap align=3Dright><TT>21.2&nbsp;</TT></TD>
    <TD align=3Dright><TT>46&nbsp;</TT></TD>
    <TD noWrap align=3Dright><TT>-&nbsp;</TT></TD>
    <TD align=3Dright><TT>65&nbsp;</TT></TD>
    <TD align=3Dright><TT>1&nbsp;&nbsp;</TT></TD>
    <TD noWrap align=3Dright><TT>---&nbsp;&nbsp;</TT></TD>
    <TD =
noWrap><TT>&nbsp;K.GRIDASGWFSHLYLHASACT.-</TT></TD></TR></TBODY></TABLE>
<TABLE cellSpacing=3D0 border=3D0>
  <TBODY>
  <TR>
    <TD><TT>&nbsp;&nbsp;&nbsp;&nbsp;&nbsp;&nbsp;</TT></TD>
    <TD><TT><B>No match to: </B>700.3823, 701.4283, 703.3614, 724.4017,=20
      870.5317, 1057.5478, 1102.5332, 1364.6182, 1390.6908, 1518.8003,=20
      1553.7329, 1641.9214, 1707.7872, 1851.9508, 1893.9243, 2036.0878,=20
      2233.1168</TT></TD></TR></TBODY></TABLE><BR>
<TABLE cellSpacing=3D0 border=3D0>
  <TBODY>
  <TR>
    <TD><TT><B><A name=3DHit10>10.</A>&nbsp;&nbsp;&nbsp;</B></TT></TD>
    <TD noWrap><TT><A=20
      =
href=3D"http://202.116.111.27/mascot/cgi/protein_view.pl?file=3D../data/2=
0120508/F043614.dat&amp;hit=3D10"=20
      =
target=3D_blank>gi|149030968</A>&nbsp;&nbsp;&nbsp;&nbsp;<B>Mass:</B>&nbsp=
;88697&nbsp;&nbsp;&nbsp;&nbsp;<B>Score:</B>&nbsp;42&nbsp;&nbsp;&nbsp;&nbs=
p;&nbsp;<B>Expect:</B>&nbsp;4.3&nbsp;&nbsp;<B>Queries=20
      matched:</B>&nbsp;6</TT></TD></TR>
  <TR>
    <TD>&nbsp;</TD>
    <TD noWrap><TT>rCG37517, isoform CRA_d [Rattus=20
  norvegicus]</TT></TD></TR></TBODY></TABLE>
<TABLE cellSpacing=3D0 cellPadding=3D0 border=3D0>
  <TBODY>
  <TR>
    <TD><TT>&nbsp;&nbsp;&nbsp;&nbsp;&nbsp;&nbsp;</TT></TD>
    <TD align=3Dright><TT><B>Observed&nbsp;&nbsp;</B></TT></TD>
    <TD noWrap align=3Dright><TT><B>Mr(expt)&nbsp;&nbsp;</B></TT></TD>
    <TD noWrap align=3Dright><TT><B>Mr(calc)&nbsp;&nbsp;</B></TT></TD>
    <TD align=3Dright><TT><B>&nbsp;ppm&nbsp;&nbsp;</B></TT></TD>
    <TD align=3Dright><TT><B>Start&nbsp;</B></TT></TD>
    <TD align=3Dright><TT><B>&nbsp;</B></TT></TD>
    <TD align=3Dright><TT><B>End&nbsp;</B></TT></TD>
    <TD align=3Dright><TT><B>Miss&nbsp;</B></TT></TD>
    <TD align=3Dright><TT><B>Ions&nbsp;</B></TT></TD>
    <TD><TT><B>&nbsp;Peptide</B></TT></TD></TR>
  <TR>
    <TD align=3Dright>&nbsp;</TD>
    <TD align=3Dright><TT>703.3614&nbsp;&nbsp;</TT></TD>
    <TD align=3Dright><TT>702.3541&nbsp;&nbsp;</TT></TD>
    <TD align=3Dright><TT>702.3297&nbsp;&nbsp;</TT></TD>
    <TD noWrap align=3Dright><TT>34.8&nbsp;</TT></TD>
    <TD align=3Dright><TT>414&nbsp;</TT></TD>
    <TD noWrap align=3Dright><TT>-&nbsp;</TT></TD>
    <TD align=3Dright><TT>419&nbsp;</TT></TD>
    <TD align=3Dright><TT>0&nbsp;&nbsp;</TT></TD>
    <TD noWrap align=3Dright><TT>---&nbsp;&nbsp;</TT></TD>
    <TD noWrap><TT>&nbsp;K.GNLEDR.C</TT></TD></TR>
  <TR>
    <TD align=3Dright>&nbsp;</TD>
    <TD align=3Dright><TT>1390.6908&nbsp;&nbsp;</TT></TD>
    <TD align=3Dright><TT>1389.6836&nbsp;&nbsp;</TT></TD>
    <TD align=3Dright><TT>1389.6960&nbsp;&nbsp;</TT></TD>
    <TD noWrap align=3Dright><TT>-8.96&nbsp;</TT></TD>
    <TD align=3Dright><TT>122&nbsp;</TT></TD>
    <TD noWrap align=3Dright><TT>-&nbsp;</TT></TD>
    <TD align=3Dright><TT>133&nbsp;</TT></TD>
    <TD align=3Dright><TT>1&nbsp;&nbsp;</TT></TD>
    <TD noWrap align=3Dright><TT>0&nbsp;&nbsp;</TT></TD>
    <TD noWrap><TT>&nbsp;R.NSNSISSLERQR.T</TT></TD></TR>
  <TR>
    <TD align=3Dright>&nbsp;</TD>
    <TD align=3Dright><TT>1707.7872&nbsp;&nbsp;</TT></TD>
    <TD align=3Dright><TT>1706.7799&nbsp;&nbsp;</TT></TD>
    <TD align=3Dright><TT>1706.8304&nbsp;&nbsp;</TT></TD>
    <TD noWrap align=3Dright><TT>-29.58&nbsp;</TT></TD>
    <TD align=3Dright><TT>146&nbsp;</TT></TD>
    <TD noWrap align=3Dright><TT>-&nbsp;</TT></TD>
    <TD align=3Dright><TT>159&nbsp;</TT></TD>
    <TD align=3Dright><TT>0&nbsp;&nbsp;</TT></TD>
    <TD noWrap align=3Dright><TT>---&nbsp;&nbsp;</TT></TD>
    <TD noWrap><TT>&nbsp;R.YHVQEYPVEFPATK.S</TT></TD></TR>
  <TR>
    <TD align=3Dright>&nbsp;</TD>
    <TD align=3Dright><TT>1893.9243&nbsp;&nbsp;</TT></TD>
    <TD align=3Dright><TT>1892.9170&nbsp;&nbsp;</TT></TD>
    <TD align=3Dright><TT>1892.8814&nbsp;&nbsp;</TT></TD>
    <TD noWrap align=3Dright><TT>18.8&nbsp;</TT></TD>
    <TD align=3Dright><TT>259&nbsp;</TT></TD>
    <TD noWrap align=3Dright><TT>-&nbsp;</TT></TD>
    <TD align=3Dright><TT>274&nbsp;</TT></TD>
    <TD align=3Dright><TT>1&nbsp;&nbsp;</TT></TD>
    <TD noWrap align=3Dright><TT>---&nbsp;&nbsp;</TT></TD>
    <TD noWrap><TT>&nbsp;R.QAMPGMRWVQWFGDGK.F</TT></TD></TR>
  <TR>
    <TD align=3Dright>&nbsp;</TD>
    <TD align=3Dright><TT>2233.1168&nbsp;&nbsp;</TT></TD>
    <TD align=3Dright><TT>2232.1095&nbsp;&nbsp;</TT></TD>
    <TD align=3Dright><TT>2232.0568&nbsp;&nbsp;</TT></TD>
    <TD noWrap align=3Dright><TT>23.6&nbsp;</TT></TD>
    <TD align=3Dright><TT>426&nbsp;</TT></TD>
    <TD noWrap align=3Dright><TT>-&nbsp;</TT></TD>
    <TD align=3Dright><TT>444&nbsp;</TT></TD>
    <TD align=3Dright><TT>1&nbsp;&nbsp;</TT></TD>
    <TD noWrap align=3Dright><TT>---&nbsp;&nbsp;</TT></TD>
    <TD noWrap><TT>&nbsp;K.KNPVSFHPLFEGGLCQSCR.D</TT></TD></TR>
  <TR>
    <TD align=3Dright>&nbsp;</TD>
    <TD align=3Dright><TT>2249.1033&nbsp;&nbsp;</TT></TD>
    <TD align=3Dright><TT>2248.0960&nbsp;&nbsp;</TT></TD>
    <TD align=3Dright><TT>2248.0081&nbsp;&nbsp;</TT></TD>
    <TD noWrap align=3Dright><TT>39.1&nbsp;</TT></TD>
    <TD align=3Dright><TT>672&nbsp;</TT></TD>
    <TD noWrap align=3Dright><TT>-&nbsp;</TT></TD>
    <TD align=3Dright><TT>689&nbsp;</TT></TD>
    <TD align=3Dright><TT>0&nbsp;&nbsp;</TT></TD>
    <TD noWrap align=3Dright><TT>---&nbsp;&nbsp;</TT></TD>
    <TD noWrap><TT>&nbsp;K.EGDNRPFFWMFENVVAMK.V + 2 Oxidation=20
  (M)</TT></TD></TR></TBODY></TABLE>
<TABLE cellSpacing=3D0 border=3D0>
  <TBODY>
  <TR>
    <TD><TT>&nbsp;&nbsp;&nbsp;&nbsp;&nbsp;&nbsp;</TT></TD>
    <TD><TT><B>No match to: </B>700.3823, 701.4283, 704.3974, 724.4017,=20
      870.5317, 1057.5478, 1102.5332, 1364.6182, 1518.8003, 1553.7329,=20
      1641.9214, 1838.9193, 1851.9508, =
2036.0878</TT></TD></TR></TBODY></TABLE><BR>
<H3>Search Parameters</H3><FONT face=3D"Courier =
New,Courier,monospace"><PRE><B>Type of search         : MS/MS Ion =
Search</B>
<B>Enzyme                 : Trypsin</B>
<B>Fixed modifications    : Carbamidomethyl (C)</B>
<B>Variable modifications : Oxidation (M)</B>
<B>Mass values            : Monoisotopic</B>
<B>Protein Mass           : Unrestricted</B>
<B>Peptide Mass Tolerance : =C2=B1 75 ppm</B>
<B>Fragment Mass Tolerance: =C2=B1 0.5 Da</B>
<B>Max Missed Cleavages   : 1</B>
<B>Instrument type        : MALDI-TOF-TOF</B>
<A name=3DQuery1><B>Query1 (700.3823,1+)   </A>: &lt;no title&gt;</B>
<A name=3DQuery2><B>Query2 (701.4283,1+)   </A>: &lt;no title&gt;</B>
<A name=3DQuery3><B>Query3 (703.3614,1+)   </A>: &lt;no title&gt;</B>
<A name=3DQuery4><B>Query4 (704.3974,1+)   </A>: &lt;no title&gt;</B>
<A name=3DQuery5><B>Query5 (724.4017,1+)   </A>: &lt;no title&gt;</B>
<A name=3DQuery6><B>Query6 (870.5317,1+)   </A>: &lt;no title&gt;</B>
<A name=3DQuery7><B>Query7 (1057.5478,1+)  </A>: &lt;no title&gt;</B>
<A name=3DQuery8><B>Query8 (1102.5332,1+)  </A>: &lt;no title&gt;</B>
<A name=3DQuery9><B>Query9 (1364.6182,1+)  </A>: &lt;no title&gt;</B>
<A name=3DQuery10><B>Query10 (1390.6908,1+) </A>: &lt;no title&gt;</B>
<A name=3DQuery11><B>Query11 (1518.8003,1+) </A>: &lt;no title&gt;</B>
<A name=3DQuery12><B>Query12 (1553.7329,1+) </A>: &lt;no title&gt;</B>
<A name=3DQuery13><B>Query13 (1641.9214,1+) </A>: &lt;no title&gt;</B>
<A name=3DQuery14><B>Query14 (1707.7872,1+) </A>: &lt;no title&gt;</B>
<A name=3DQuery15><B>Query15 (1838.9193,1+) </A>: &lt;no title&gt;</B>
<A name=3DQuery16><B>Query16 (1851.9508,1+) </A>: &lt;no title&gt;</B>
<A name=3DQuery17><B>Query17 (1893.9243,1+) </A>: &lt;no title&gt;</B>
<A name=3DQuery18><B>Query18 (2036.0878,1+) </A>: &lt;no title&gt;</B>
<A name=3DQuery19><B>Query19 (2233.1168,1+) </A>: &lt;no title&gt;</B>
<A name=3DQuery20><B>Query20 (2249.1033,1+) </A>: &lt;no title&gt;</B>
</PRE></FONT>
<P>
<TABLE cellSpacing=3D2 cellPadding=3D1 width=3D"100%" border=3D2>
  <TBODY>
  <TR>
    <TD noWrap align=3Dmiddle><B>Mascot:</B>&nbsp; <A=20
      =
href=3D"http://www.matrixscience.com/">http://www.matrixscience.com/</A> =

  </TD></TR></TBODY></TABLE></P></BODY></HTML>

------=_NextPart_000_0000_01CD2E03.4EF82FC0
Content-Type: image/gif
Content-Transfer-Encoding: base64
Content-Location: http://202.116.111.27/mascot/images/88x31_logo_white.gif

R0lGODlhWAAfANX/AMDAwP/v7//f3//Pz/+/v/+vr/+fn/+Pj/9/f/9wcP9gYP9QUP9AQP8wMP8g
IP8QEP8AAO/v/+/v79/f/9/f38/P/8/Pz7+//7+/v6+v/6+vr5+f/5+fn4+P/4+Pj39//39/f3Bw
/3BwcGBg/2BgYFBQ/1BQUEBA/0BAQDAw/zAwMCAg/yAgIBAQ/xAQEAAA/wAAAAAAAAAAAAAAAAAA
AAAAAAAAAAAAAAAAAAAAAAAAAAAAAAAAAAAAAAAAAAAAACH5BAEAAAAALAAAAABYAB8AQAb/QIBw
SCwaj8ikcslsEl0wTDHz+bxOgMrp8mpFiJFThfsyjl4j82tVLaVGk+Hq1TF2ut8jCkYRSkgcToKD
hIQUKiBCHnxEAghDBA8QQg4QBEQBQwyWQ5ICAAsBAZcACKQJEAsMQgQQk5hCAhAPlAACn0MkUYMS
HCIaABMfJychRSPEH0YbWEMXJyUhxCPSJQAb0icjH8gfeRvIxRnXxCfeGcQlFwAWIn1HLC7vQhtl
AFZ1ES0v6/QrRGSIWPlXpF6LISWuVNgA4EyaIRta9Jvw4kUcInsCDZEARcqQBQ6I0AJQAEIDIgQU
xJo1pOQqIQFUCmFQyYAQAzZBQXikqYAQ/wQQZAIgkFPIHmCFkipdyrSp06eDSLiQUDBhM3JrjFSY
Y++aMgAnXnwdUUFIwodgX1gTso/hkAgVK0w4Ma4IBxZHQMDACzCNlRJiKFokEu5EiopFrFwdYiWF
EC5rhYQ1BqbEhsN1inCE4YGIBBAo5kEdrRS0EQkwEhEp0AABAgYGeA6liUBBAgOXFDDYvUDA7t+/
LxHYzTPAb1wHHCxAsMBAgtnAf2cawsGFhSIUYOwiAtSVgwFCDphM4mmlpQQhiSgQMMBVAAEyNx1A
UtJBgQVCh2DQjoRE5yEOODDdAA+AV0oqMClgoAIQzDcTJwAE8Fp4zwEIwXQANABBTillEv9AeREu
px8LGpFm4okopqjiiiyOxoEKHg2xz2Jn8KPVPkSYA0AGeDT0EI8v5HEYWiG84BhEiAEQARueoXDd
EYv8R0QKij2GzAtuvVUCkIwJUUFFF30l2EVf2nhNVkWEBVhZRnDASBH7wUBVjhEoFkYEZ3w1BFkA
BESEYGy+1dYFH6wQaJ89HgMmlDC4cIQIMJBQRAlxWNHCOEWi5ZUzSQqhzwt1ETGHW1UKMSYRFaRQ
1h1HErEIX3ZZl2NFjo2QRglcpZBBBIehIcQIuQpzwj4tnHDRXMSKseMaHzxT0QppZNArFh/0ukI/
RqlQhAkmiNbitwBIoMKTG71ZxC1JEIDsYYqjJEUBCSB4q5dqQrSHS3s5GRDUEAmMpFNRlZBigL/i
PTCggBFqCLBMAcwyHQInDWFBpEfooi0RmzBAyiMfQhieTwdW+C8ABxCA7lAIoLKAEKGQBEF6H1n4
SSjqDpHddkS4KakRBWzCEgDyIaHvyj8FVcADRdkiU00JgNcwBLgYsQkC+pJChF4oHDFxEQnIBnTE
AauXSXswDy2ETwl8YtwQ7TVY78uNyMQgT5e0LMTEUua1swAF9MybgT8FiN8n8Emi8QALuLJAAgxI
ou4mD8h2QH4BLPBAA8tlMpwrtvmcCQgieDAnuKQXEgQAOw==

------=_NextPart_000_0000_01CD2E03.4EF82FC0
Content-Type: application/octet-stream
Content-Transfer-Encoding: base64
Content-Location: http://202.116.111.27/mascot/cgi/score_gif.pl?score_gif_212725983961

R0lGODlhkAHIAMIAAP///wAAAP8AAAD/AAAA/////wAAAAAAACH5BAEAAAAALAAAAACQAcgAAAP+
CLrc/jDKSau9OOvNu/9gKI5kaZ5oqq5s675wLM90bd94ru987//AoHBILBqPyKRyyWw6n9CodEqt
Wq/YrHbL7Xq/4LB4TC6bz+i0es1uu9/wuHxOr8cIeMCAsV/0FX96fAsCAwKHhYeAg36Mi42Qj5KC
kZSTgXaZSwSXjpaffYeGiIaVgaeeqKaprJWaryYBCrIjnJ2rq6SIha23vqC9wLiwxCK0srQhtr+q
l7ujosHNwszSnsXYIMiztdPeqc+I1OPfw+TB2ekb2wDJIJzl1QqJugLy9+fm8er8GMcieGztKycq
nD5rBxP+6sdQxrKBrOpFU5gPH0RXDTM+cPf+DiGzcKQ8Vhx5UaNJB+44eiBQkhxIey1jipx28mTK
WiR70StoLydFmeZqNgxAtKjKlRZb8Sz4c6bToEIZHv0QsGmupbysJtU6LqpXqk+dScy6tazPSV/T
UgUqdunZt2w/qdU4dQO8sJZ20jMbN+5cbMiM1tUgEG8ovaX4Gsb7FzCDwRkeLh7bdzHXxpgjLIPL
5yVZzlxbZh79IGBlPy9BK75MOpPgojhPA0CsSLVt0a01Qa66YDOEwqHn0Q5O3Gxu1xKW2eLk24Hk
4JQtrzZ+nA7k3gCUJ5eux7Ps2+iqW39ddzl2zd+h7QRffKR4htoVbA5In/1s9aOm23f/Pt3+/PO/
6XcYfj3tl941/RXTHHMTPKdYdO0dCFWCr9AX33YResedhGhR2BhLG6bGoYEejnZXcbT1NOKIJX7F
22lYJUZihAi2mMZ1HTjIGYQCbhiejWYkg2NkIfI4Y49AuiGkCSBmKNGRUCapBnmxSZciklh2JeWU
TCIZY4Er+rhlVDrKZGSYNI55I2zK5OFkjI5cCeU+aqJxE0DpicjIl2lSVycZdypjn5yonCkmPn8C
+hhO7PHZFmKHvpXoGEaRUKZThqL2JJqITqrOZn1pGAmhkdLpKT+mFemWKo7O+eOp/g1KoIqDZJql
qbBmA9xqrZ4i6q0i5aorjbZ2t2mpwQr+Swyohv2a16zAUqSsf3keC0mvyE44rRZDXlCVbKQ2Uiyn
cm2bRbdENjrco/hl26m5VqCLwaVNjatnn5LCGy8FytWnmaqQjgqtq9rqW8VrpV3YYLWr7rkuwQsZ
LAaD8vH2L7gDFwonvrhJTAVRDQLYHAO7goatphtH+67HULAz1cjzWUhvUvZaqzJ/LD/hcoDOYSig
s3+EezNNOU+xc2kiJ8fweqw+TC7RRUdRqXP+WhwgxiB1Mq675Ub9RslAnQwI0FxD7TUTUwNEbMqg
3Dv0q2cjEehKbv5sq9AQdx032oviCTA0woidNyZ7N/FPlShmXCvbT9dYuBHkyYshjE7+d7Y1x44/
bsbMOdXcMObSan6EYIzazTghioMesehyM4nH0oA3TaDqOLMOOZtqY12P1qfTbrbtQkhuAdhPCT7r
RG8XDPwPCKvdo+dMlw338l4wGxrZ86SefIfUD9G8MrCLI7tB22vZfRHCX2yl9oJcXv75kLdJvFXG
Y18+4fAHX3pl0McuvfL5uwHpSncb++GtcQEkQ5NMF71rVc53mUugAKmUu/VlDRjuy5sEmZc+nlFu
dux6xv9Wt0EcgKwWdeNf78Zms8FFsIQxOGGX3hQwSRxwhDDUQeS68TfxOQyELsRIDovgm5E14ETT
uWEGyTVEItQtO1CcnGXqt0SuNTH+CBSLohaR9rwVGutz93vhFXVwoZhZqIchEdgFEci9MWIxaehB
I0x+SL4gttGNPijjdnTHE97V0I56wyMP/mPE83ywjr6qIu0EOUh/bZFn4OmfDyEIQEYiwXp8MSD7
2GjJKSywgC0cECJxiL9ObiIPfNwLBr3ISVM6YX5boSIrcehKJnAOIpJUBCd/V0siyvEzQdskLXtp
y/Dpko66oCQJiXkEJKpGibNUJjMv6aZDJjOEaQyjEKfpxLX9MZFgBGQpuflGGrZLjbsTJzmLKcfA
PVCb67ykrNa4uG+SMp7yVBcQwWlPaY4TnzuwmAr7ycJw7hKg3TSnCNHZR3Ui1Aj+nwxVKIWzz3s+
tJupzM8qCQrIi/4Alj6RJUdb6dFBevOc2JyjP8VY0hlgEi6apOdKW/rR17VzfNd0KE3zOM90amyk
w9wpCq3GLy+984tAlaZQCTivky40pToN5FI54Mjh/bIZN1TqVEtXyNIYU6WPMF5Qt8rUI8qspw39
KUqjSlZLNVWfo0RZUt/X1hwBqAK3tEYuwcrWulL1iXi9apyEqVW/OuSr7qzoTA1LA2eyBZpz1SBj
W/CiKR71eMBEnUyzNFkX5PUge01sXDnb2RW8NCYx9Wk91/qd0r4gos2a6Gwuaz/buJayaFWlWp/a
Ntnq57amNapiC0rQrP4WuCj++Gw1QotTptwMuSWwmkRXCFnWcge6KoDt9WQrUuu2B7vJza1Gd5vN
3hr0uuCNrnBHi1Tv3mez+0mvW7s4UrdRQqzfla+gFFreYMJ3D4pcmX6pYlP+8lWUOeWne21buF04
eAyODUt1eavgSZI2bg7eBYTXm2DLUZewxz1bhsUxMaf218MNDOtl0eu1EdcmDKedSWrTuloKs3hv
Li4QGLSbSe7SNsC1E7GLYYxKC6pWXKy0L4KdG+Sa5LgGTy4xXDssV/dO+MSVzEiUZ7DlHZsYeeZN
8X1/HM07mqTLMUDzJggjWIbqtsZYJq7/snzmIdNAzUnI4vAQ29xEmGLGb6b+s5btzGVCr1k+Tc1o
bcgL5gof04HDNV9U8OwCSkP0rkWdMpMd3WjNHnkRQP6KpVkw6oQ+0qwyS7WqV83qVrv61bCOtaxn
Teta2/rWuM61rnfNa1mfQGGZBst+O0LsYgv72MhGirGVvWy7/vrUIWs2VZ2XbGdLm83DrrZdqK3t
bYc3Xd3G9rXBHW5yW7vcb0W3t7jN7Bx0dd3Zbve55T3vace73t4et7nxXYN3W/Xe9lb3v/UNb4IX
nN4BF3hgB8zwhjv84aium78zUcQjoqo3jpw4HRYEbVg8MYt6XhawoahxOVQN0x7XonZGTnGV84bl
mlg5ypeVNJi3HNGItnn+ynV+c5X7fFg943nMfx4rnJN85kMPOtJ7bp6Sz4GQ2HE6HPR49E99HFUZ
t7iuqnZ1iHv962APu9jHTnYOynACkDlKSjgyNwqkrQNqX0AH0X52xi7J7WivwGDQdXe4byQwJ+i7
3eXejnYI6YSAnwXiDS93tj/m8IvnBkoIb3jIN/7whZ+8yyKfedzhrgEq8fziZfj5aS5p9ITnPDc4
7/i+Sf71ai994U+fesVvZPaZx/3qa/960PedHbP/h+CZObXW677zsPk96JdPedjfXvLFhzzIhu98
2m/+8nVnvvGBr3jZ99L41ef98YcP/jtlP/fANz/zc+/69ONe/RbgPvpX2U9/coJ//qhnPOvX3/vD
Tf/5uvd/u9c350d7u7cNBhgBCeh+92d//Nd9q4d5CGh5EFiBtveA3SeBFih69Td/lSd+olcXIXh5
vWeBZad3J6gO3peCW5UAADs=

------=_NextPart_000_0000_01CD2E03.4EF82FC0
Content-Type: image/gif
Content-Transfer-Encoding: base64
Content-Location: http://202.116.111.27/mascot/images/cyan_ball_white.gif

R0lGODlhEAAQAOb/AP////7+/v39/fz8/Pv7+/n5+ff39/Hx8e7u7u3t7evr6+rq6t3d3czMzMvL
y729vbi4uLbc3Kamppu/v5iYmJbR0YODg3SXl2xsbGtra2qiomRkZGNjY2LBwVSuri9QUCyCgin/
/yWysiKrqyC2th9SUhf//xWhoRNlZRJlZRCYmAuLiwaEhASsrAP//wOFhQGZmQD//wD29gDw8ADu
7gDo6ADm5gDg4ADe3gDY2ADU1ADS0gDQ0ADOzgDGxgDCwgDAwAC+vgC6ugCysgCsrACoqACmpgCi
ogAAAAAAAAAAAAAAAAAAAAAAAAAAAAAAAAAAAAAAAAAAAAAAAAAAAAAAAAAAAAAAAAAAAAAAAAAA
AAAAAAAAAAAAAAAAAAAAAAAAAAAAAAAAAAAAAAAAAAAAAAAAAAAAAAAAAAAAAAAAAAAAAAAAAAAA
AAAAAAAAAAAAAAAAAAAAAAAAAAAAAAAAAAAAAAAAAAAAAAAAAAAAAAAAAAAAAAAAAAAAAAAAACwA
AAAAEAAQAEAHuIAAggAGBgiHhYOCCB4tPj06Oj1BQ0YoGA8IhB1BOC4mLjaTRiASDAaDCA0SFhgb
GBYSDZqKFSJBPj6UJxoNDKmOnqAyOj4tMJiaBgwaKkYtLUZGLCUbpqiKhYcIiYqDER0jLSMeEwy0
3yI+ODY4PT5DKhezggbqNiYhJsRBLSsWDVAhGBGkBw0ZNNwFmbYhE6EJJ4YEmUhp2geAtFRdALEC
BgsUHzZQoDfIEIMGD1L64uatpUsAgQAAOw==

------=_NextPart_000_0000_01CD2E03.4EF82FC0
Content-Type: application/octet-stream
Content-Transfer-Encoding: quoted-printable
Content-Location: http://202.116.111.27/mascot/templates/browser.js

	var browser_EXCLUDE =3D 1;=20
	var browser_IE =3D 0;=20
	var browser_IE4 =3D 0;=20
	var browser_IE5 =3D 0;=20
	var browser_IE6 =3D 0;
	var browser_MZ7 =3D 0;
	var browser_NS3 =3D 0;
	var browser_NS4 =3D 0;
	var browser_NS6 =3D 0;=20
	var browser_NS7 =3D 0;=20
	var browser_OP5 =3D 0;=20
	var browser_OP6 =3D 0;
	var browser_OP7 =3D 0;
	var browser_KDE =3D 0;
	var browser_SAF =3D 0;

	var agt=3Dnavigator.userAgent.toLowerCase();

  if(typeof navigator.vendor !=3D "undefined" && navigator.vendor =3D=3D =
"KDE"){
  	var thisKDE =3D agt;
  	var splitKDE =3D thisKDE.split("konqueror/");
  	var aKDE =3D splitKDE[1] . split("; ");
  	var KDEn =3D parseFloat(aKDE[0]);
  	if (KDEn >=3D 2.2) {
  		browser_KDE =3D 1;
  //		browser_NS6 =3D 1;
  		browser_EXCLUDE =3D 0;
  	}
  }

  else if(agt.indexOf('webtv') !=3D -1){browser_EXCLUDE =3D 1;}
 =20
  else if(typeof window.opera !=3D "undefined"){
  	browser_EXCLUDE =3D 0;
  	if(agt.indexOf("opera/5") !=3D -1 || agt.indexOf("opera 5") !=3D =
-1){browser_OP5 =3D 1;}
  	if(agt.indexOf("opera/6") !=3D -1 || agt.indexOf("opera 6") !=3D =
-1){browser_OP6 =3D 1;}
  	if(agt.indexOf("opera/7") !=3D -1 || agt.indexOf("opera 7") !=3D =
-1){browser_OP7 =3D 1;}
  }
 =20
  else if(typeof document.all !=3D "undefined"){
  	browser_EXCLUDE =3D 0;
  	browser_IE =3D 1;
  	if(typeof document.getElementById !=3D "undefined"){
  		browser_IE5 =3D 1;
  		if(agt.indexOf("msie 6") !=3D -1){
  			browser_IE6 =3D 1;
  		}
  	}
  	else{browser_IE4 =3D 1;}
  }
 =20
  else if(typeof document.getElementById !=3D "undefined"){
  	browser_EXCLUDE =3D 0;
  	if(agt.indexOf("netscape/6") !=3D -1 || agt.indexOf("netscape6") !=3D =
-1){browser_NS6 =3D 1;}
  	else if(agt.indexOf("netscape/7") !=3D -1 || agt.indexOf("netscape7") =
!=3D -1){browser_NS6 =3D 1; browser_NS7 =3D 1;}
  	else if(agt.indexOf("gecko") !=3D -1){browser_NS6 =3D 1; browser_MZ7 =
=3D 1;}
  	if(agt.indexOf("safari") !=3D -1 || (typeof document.childNodes !=3D =
"undefined" && typeof document.all =3D=3D "undefined" && typeof =
navigator.taintEnabled =3D=3D "undefined")){browser_MZ7 =3D 0; =
browser_NS6 =3D 1; browser_SAF =3D 1;}
  }
 =20
  else if((agt.indexOf('mozilla') !=3D -1) && =
(parseInt(navigator.appVersion) >=3D 3)){
  	browser_EXCLUDE =3D 0;
  	if (parseInt(navigator.appVersion) >=3D 4) {
    	browser_NS4 =3D 1;
  	} else {
    	browser_NS3 =3D 1;
  	}
  	if(typeof navigator.mimeTypes['*'] =3D=3D "undefined"){
  		browser_EXCLUDE =3D 1;
  		browser_NS4 =3D 0;
    	browser_NS3 =3D 0;
  	}
  }
 =20
  if(agt.indexOf('escape') !=3D -1){browser_EXCLUDE =3D 1; browser_NS3 =
=3D 0; browser_NS4 =3D 0;}
 =20
  if(typeof navigator.__ice_version !=3D "undefined"){browser_EXCLUDE =
=3D 1; browser_IE4 =3D 0;}

	var sTemp =3D "Browser detected as ";
	if (browser_EXCLUDE) { sTemp +=3D "EXCLUDE " }
	if (browser_IE)  { sTemp +=3D "IE " }
	if (browser_IE4) { sTemp +=3D "IE4 " }
	if (browser_IE5) { sTemp +=3D "IE5 " }
	if (browser_IE6) { sTemp +=3D "IE6 " }
	if (browser_MZ7) { sTemp +=3D "MZ7 " }
	if (browser_NS3) { sTemp +=3D "NS3 " }
	if (browser_NS4) { sTemp +=3D "NS4 " }
	if (browser_NS6) { sTemp +=3D "NS6 " }
	if (browser_NS7) { sTemp +=3D "NS7 " }
	if (browser_OP5) { sTemp +=3D "OP5 " }
	if (browser_OP6) { sTemp +=3D "OP6 " }
	if (browser_OP7) { sTemp +=3D "OP7 " }
	if (browser_KDE) { sTemp +=3D "KDE " }
	if (browser_SAF) { sTemp +=3D "SAF " }
//	alert(sTemp);

------=_NextPart_000_0000_01CD2E03.4EF82FC0--
