# Supplementary material for: Ischemic postconditioning influences electron transport chain protein turnover in Langendorff-perfused rat hearts
Source: PeerJ. 2016 Feb 16;4:e1706. doi: 10.7717/peerj.1706 (PMC4768691; doi:10.7717/peerj.1706)
Supplement: Supplemental Information 1 [file peerj-04-1706-s002.zip › MASCOT search results/IPo vs. 5-HD/rCG44606/protein_view_pl.mht]

From: <Saved by Windows Internet Explorer 7>
Subject: Mascot Search Results: Protein View
Date: Wed, 9 May 2012 16:47:45 +0800
MIME-Version: 1.0
Content-Type: multipart/related;
	type="text/html";
	boundary="----=_NextPart_000_0000_01CD2E03.756C64F0"
X-MimeOLE: Produced By Microsoft MimeOLE V6.00.2900.5579

This is a multi-part message in MIME format.

------=_NextPart_000_0000_01CD2E03.756C64F0
Content-Type: text/html;
	charset="Windows-1252"
Content-Transfer-Encoding: quoted-printable
Content-Location: http://202.116.111.27/mascot/cgi/protein_view.pl?file=../data/20120508/F043614.dat&hit=1

<!DOCTYPE HTML PUBLIC "-//W3C//DTD HTML 4.0 Transitional//EN">
<HTML><HEAD><TITLE>Mascot Search Results: Protein View</TITLE>
<META http-equiv=3DContent-Type content=3D"text/html; =
charset=3Dwindows-1252">
<META content=3D"MSHTML 6.00.6000.16735" name=3DGENERATOR></HEAD>
<BODY vLink=3D#0000ff aLink=3D#0000ff bgColor=3D#ffffff>
<H1><IMG height=3D31=20
src=3D"http://202.116.111.27/mascot/images/88x31_logo_white.gif" =
width=3D88=20
align=3Dtop border=3D0 NATURALSIZEFLAG=3D"3"> Mascot Search Results</H1>
<H3>Protein View</H3>
<FORM method=3Dpost><INPUT type=3Dhidden =
value=3D../data/20120508/F043614.dat=20
name=3Dfile> <INPUT type=3Dhidden value=3D1 name=3Dhit> <INPUT =
type=3Dhidden value=3Dfalse=20
name=3Dshowall> <INPUT type=3Dhidden value=3D0 name=3Dave_thresh> <INPUT =
type=3Dhidden=20
name=3D_showallfromerrortolerant> <INPUT type=3Dhidden =
name=3D_onlyerrortolerant>=20
<INPUT type=3Dhidden name=3D_noerrortolerant> <INPUT type=3Dhidden =
value=3D0.001=20
name=3D_server_mudpit_switch> <INPUT type=3Dhidden value=3D0=20
name=3D_ignoreionsscorebelow> <INPUT type=3Dhidden value=3D0.05 =
name=3D_sigthreshold>=20
<FONT face=3D"Courier New,Courier,monospace"><PRE>Match to: =
<B>gi|149059002</B> Score: <B>134</B> Expect: <B>2.7e-009</B>
<B>rCG44606 [Rattus norvegicus]</B>

Nominal mass (M<SUB>r</SUB>): <B>40522</B>; Calculated pI value: =
<B>9.13</B>
NCBI BLAST search of <A =
href=3D"http://www.ncbi.nlm.nih.gov/blast/Blast.cgi?ALIGNMENTS=3D50&amp;A=
LIGNMENT_VIEW=3DPairwise&amp;AUTO_FORMAT=3DSemiauto&amp;CDD_SEARCH=3Don&a=
mp;CLIENT=3Dweb&amp;COMPOSITION_BASED_STATISTICS=3Don&amp;DATABASE=3Dnr&a=
mp;DESCRIPTIONS=3D100&amp;ENTREZ_QUERY=3D(none)&amp;EXPECT=3D10&amp;FILTE=
R=3DL&amp;FORMAT_BLOCK_ON_RESPAGE=3DNone&amp;FORMAT_OBJECT=3DAlignment&am=
p;FORMAT_TYPE=3DHTML&amp;GAPCOSTS=3D11+1&amp;I_THRESH=3D0.001&amp;LAYOUT=3D=
TwoWindows&amp;MATRIX_NAME=3DBLOSUM62&amp;NCBI_GI=3Don&amp;PAGE=3DProtein=
s&amp;PROGRAM=3Dblastp&amp;QUERY=3DMASAFSKLLTGRNASLLFTTLGTSALTTGYLLNRQKVS=
ADAREQHKLFPPSADYPDLRKHNNCMAECLTPTIYAKLRNKMTPSGYTLDQCIQTGVDNPGHPFIKTVGMVAG=
DEESYEVFADLFDPVIKLRHNGYDPRVMKHPTDLDASKITHGQFDERYVLSSRVRTGRSIRGLSLPPACSRAE=
RREVENVAITALEGLKGDLAGRYYKLSEMTEQDQQRLIDVERLIQERGWEFMWNERLGYILTCPSNLGTGLRA=
GVHVRIPKLSKDPRFSKILENLRLQKRGTGGVDTAAVADVYDISNIDRIGRSETESTTWWIVKRSWREARTSR=
CRLPCLSLAGSEFSLPRFWVMCLLV&amp;SERVICE=3Dplain&amp;SET_DEFAULTS.x=3D9&amp;=
SET_DEFAULTS.y=3D5&amp;SHOW_OVERVIEW=3Don&amp;WORD_SIZE=3D3&amp;END_OF_HT=
TPGET=3DYes" target=3D_blank>gi|149059002</A> against nr
Unformatted <A =
href=3D"http://202.116.111.27/mascot/cgi/getseq.pl?NCBInr+gi%7c149059002+=
seq" target=3D_blank>sequence string</A> for pasting into other =
applications

Taxonomy: <A =
href=3D"http://www.ncbi.nlm.nih.gov/Taxonomy/Browser/wwwtax.cgi?lvl=3D0&a=
mp;id=3D10116" target=3D_blank>Rattus norvegicus</A>

Fixed modifications: Carbamidomethyl (C)
Variable modifications: Oxidation (M)
Cleavage by Trypsin: cuts C-term side of KR unless next residue is P
Sequence Coverage: <B>21%</B>

Matched peptides shown in <B><FONT color=3D#ff0000>Bold Red</FONT></B>

     <B>1</B> MASAFSKLLT GRNASLLFTT LGTSALTTGY LLNRQKVSAD AREQHK<B><FONT =
color=3D#ff0000>LFPP </FONT></B>
<B>    51<FONT color=3D#ff0000> SADYPDLRK</FONT></B>H NNCMAECLTP =
TIYAKLRNKM TPSGYTLDQC IQTGVDNPGH=20
<B>   101</B> PFIKTVGMVA GDEESYEVFA DLFDPVIKLR HNGYDPRVMK =
HPTDLDASK<B><FONT color=3D#ff0000>I </FONT></B>
<B>   151<FONT color=3D#ff0000> THGQFDERYV LSSR</FONT></B>VRTGRS =
IR<B><FONT color=3D#ff0000>GLSLPPAC SR</FONT></B>AER<B><FONT =
color=3D#ff0000>REVEN VAITALEGLK </FONT></B>
<B>   201<FONT color=3D#ff0000> </FONT></B>GDLAGRYYK<B><FONT =
color=3D#ff0000>L SEMTEQDQQR </FONT></B>LIDVER<B><FONT =
color=3D#ff0000>LIQE RGWEFMWNER </FONT></B>LGYILTCPSN=20
<B>   251</B> LGTGLRAGVH VRIPKLSKDP RFSKILENLR LQKRGTGGVD TAAVADVYDI=20
<B>   301</B> SNIDRIGRSE TESTTWWIVK RSWREARTSR CRLPCLSLAG SEFSLPRFWV=20
<B>   351</B> MCLLV
</PRE></FONT>
<P><INPUT onclick=3D"this.form.showall.value=3D'true'; return true" =
type=3Dsubmit value=3D"Show predicted peptides also">=20

<P><INPUT type=3Dsubmit value=3D"Sort Peptides By">&nbsp; <INPUT =
type=3Dradio CHECKED=20
value=3Dstartup name=3Dsort>Residue Number&nbsp; <INPUT type=3Dradio =
value=3Dmassup=20
name=3Dsort>Increasing Mass&nbsp; <INPUT type=3Dradio value=3Dmassdown=20
name=3Dsort>Decreasing Mass&nbsp; <FONT face=3D"Courier =
New,Courier,monospace"><PRE><B> Start - End     Observed    Mr(expt)   =
Mr(calc)      ppm    Miss Sequence</B>
<B><FONT color=3D#ff0000>    47 - 58     1390.6908  1389.6836  1389.6929 =
        -7     0  K.LFPPSADYPDLR.K </FONT></B> (<A =
href=3D"http://202.116.111.27/mascot/cgi/peptide_view.pl?file=3D../data/2=
0120508/F043614.dat&amp;query=3D10&amp;hit=3D1" target=3D_blank>Ions =
score 27</A>)
<B><FONT color=3D#ff0000>    47 - 59     1518.8003  1517.7930  1517.7878 =
         3     1  K.LFPPSADYPDLRK.H </FONT></B> (<A =
href=3D"http://202.116.111.27/mascot/cgi/peptide_view.pl?file=3D../data/2=
0120508/F043614.dat&amp;query=3D11&amp;hit=3D1" target=3D_blank>No =
match</A>)
<B><FONT color=3D#ff0000>   150 - 158    1102.5332  1101.5259  1101.5203 =
         5     0  K.ITHGQFDER.Y </FONT></B> (<A =
href=3D"http://202.116.111.27/mascot/cgi/peptide_view.pl?file=3D../data/2=
0120508/F043614.dat&amp;query=3D8&amp;hit=3D1" target=3D_blank>Ions =
score 11</A>)
<B><FONT color=3D#ff0000>   159 - 164     724.4017   723.3944   723.3915 =
         4     0  R.YVLSSR.V </FONT></B> (<A =
href=3D"http://202.116.111.27/mascot/cgi/peptide_view.pl?file=3D../data/2=
0120508/F043614.dat&amp;query=3D5&amp;hit=3D1" target=3D_blank>No =
match</A>)
<B><FONT color=3D#ff0000>   173 - 182    1057.5478  1056.5405  1056.5386 =
         2     0  R.GLSLPPACSR.A </FONT></B> (<A =
href=3D"http://202.116.111.27/mascot/cgi/peptide_view.pl?file=3D../data/2=
0120508/F043614.dat&amp;query=3D7&amp;hit=3D1" target=3D_blank>Ions =
score 16</A>)
<B><FONT color=3D#ff0000>   186 - 200    1641.9214  1640.9141  1640.9097 =
         3     1  R.REVENVAITALEGLK.G </FONT></B> (<A =
href=3D"http://202.116.111.27/mascot/cgi/peptide_view.pl?file=3D../data/2=
0120508/F043614.dat&amp;query=3D13&amp;hit=3D1" target=3D_blank>No =
match</A>)
<B><FONT color=3D#ff0000>   210 - 220    1364.6182  1363.6110  1363.6038 =
         5     0  K.LSEMTEQDQQR.L </FONT></B> (<A =
href=3D"http://202.116.111.27/mascot/cgi/peptide_view.pl?file=3D../data/2=
0120508/F043614.dat&amp;query=3D9&amp;hit=3D1" target=3D_blank>No =
match</A>)
<B><FONT color=3D#ff0000>   227 - 240    1893.9243  1892.9170  1892.8992 =
         9     1  R.LIQERGWEFMWNER.L </FONT></B> (<A =
href=3D"http://202.116.111.27/mascot/cgi/peptide_view.pl?file=3D../data/2=
0120508/F043614.dat&amp;query=3D17&amp;hit=3D1" target=3D_blank>No =
match</A>)
<P><IMG height=3D150 alt=3D"Error Distribution" =
src=3D"http://202.116.111.27/mascot/cgi/mass_error.pl?mass_error_22276023=
3654" width=3D450>
</FORM><HR>

</PRE></FONT>
<P>
<TABLE cellSpacing=3D2 cellPadding=3D1 width=3D"100%" border=3D2>
  <TBODY>
  <TR>
    <TD noWrap align=3Dmiddle><B>Mascot:</B>&nbsp; <A=20
      =
href=3D"http://www.matrixscience.com/">http://www.matrixscience.com/</A> =

  </TD></TR></TBODY></TABLE></P></BODY></HTML>

------=_NextPart_000_0000_01CD2E03.756C64F0
Content-Type: image/gif
Content-Transfer-Encoding: base64
Content-Location: http://202.116.111.27/mascot/images/88x31_logo_white.gif

R0lGODlhWAAfANX/AMDAwP/v7//f3//Pz/+/v/+vr/+fn/+Pj/9/f/9wcP9gYP9QUP9AQP8wMP8g
IP8QEP8AAO/v/+/v79/f/9/f38/P/8/Pz7+//7+/v6+v/6+vr5+f/5+fn4+P/4+Pj39//39/f3Bw
/3BwcGBg/2BgYFBQ/1BQUEBA/0BAQDAw/zAwMCAg/yAgIBAQ/xAQEAAA/wAAAAAAAAAAAAAAAAAA
AAAAAAAAAAAAAAAAAAAAAAAAAAAAAAAAAAAAAAAAAAAAACH5BAEAAAAALAAAAABYAB8AQAb/QIBw
SCwaj8ikcslsEl0wTDHz+bxOgMrp8mpFiJFThfsyjl4j82tVLaVGk+Hq1TF2ut8jCkYRSkgcToKD
hIQUKiBCHnxEAghDBA8QQg4QBEQBQwyWQ5ICAAsBAZcACKQJEAsMQgQQk5hCAhAPlAACn0MkUYMS
HCIaABMfJychRSPEH0YbWEMXJyUhxCPSJQAb0icjH8gfeRvIxRnXxCfeGcQlFwAWIn1HLC7vQhtl
AFZ1ES0v6/QrRGSIWPlXpF6LISWuVNgA4EyaIRta9Jvw4kUcInsCDZEARcqQBQ6I0AJQAEIDIgQU
xJo1pOQqIQFUCmFQyYAQAzZBQXikqYAQ/wQQZAIgkFPIHmCFkipdyrSp06eDSLiQUDBhM3JrjFSY
Y++aMgAnXnwdUUFIwodgX1gTso/hkAgVK0w4Ma4IBxZHQMDACzCNlRJiKFokEu5EiopFrFwdYiWF
EC5rhYQ1BqbEhsN1inCE4YGIBBAo5kEdrRS0EQkwEhEp0AABAgYGeA6liUBBAgOXFDDYvUDA7t+/
LxHYzTPAb1wHHCxAsMBAgtnAf2cawsGFhSIUYOwiAtSVgwFCDphM4mmlpQQhiSgQMMBVAAEyNx1A
UtJBgQVCh2DQjoRE5yEOODDdAA+AV0oqMClgoAIQzDcTJwAE8Fp4zwEIwXQANABBTillEv9AeREu
px8LGpFm4okopqjiiiyOxoEKHg2xz2Jn8KPVPkSYA0AGeDT0EI8v5HEYWiG84BhEiAEQARueoXDd
EYv8R0QKij2GzAtuvVUCkIwJUUFFF30l2EVf2nhNVkWEBVhZRnDASBH7wUBVjhEoFkYEZ3w1BFkA
BESEYGy+1dYFH6wQaJ89HgMmlDC4cIQIMJBQRAlxWNHCOEWi5ZUzSQqhzwt1ETGHW1UKMSYRFaRQ
1h1HErEIX3ZZl2NFjo2QRglcpZBBBIehIcQIuQpzwj4tnHDRXMSKseMaHzxT0QppZNArFh/0ukI/
RqlQhAkmiNbitwBIoMKTG71ZxC1JEIDsYYqjJEUBCSB4q5dqQrSHS3s5GRDUEAmMpFNRlZBigL/i
PTCggBFqCLBMAcwyHQInDWFBpEfooi0RmzBAyiMfQhieTwdW+C8ABxCA7lAIoLKAEKGQBEF6H1n4
SSjqDpHddkS4KakRBWzCEgDyIaHvyj8FVcADRdkiU00JgNcwBLgYsQkC+pJChF4oHDFxEQnIBnTE
AauXSXswDy2ETwl8YtwQ7TVY78uNyMQgT5e0LMTEUua1swAF9MybgT8FiN8n8Emi8QALuLJAAgxI
ou4mD8h2QH4BLPBAA8tlMpwrtvmcCQgieDAnuKQXEgQAOw==

------=_NextPart_000_0000_01CD2E03.756C64F0
Content-Type: application/octet-stream
Content-Transfer-Encoding: base64
Content-Location: http://202.116.111.27/mascot/cgi/mass_error.pl?mass_error_222760233654

R0lGODlhwgGWAMIAAP///wAAAP8AAADMAAAA/wAAAAAAAAAAACH5BAEAAAAALAAAAADCAZYAAAP+
CLrc/jDKSau9OOvNu/9gKI5kaZ5oqq5s675wLM90bd94ru987//AoHBILBqPyKRyyWw6n9CodEqt
Wq/YrHbL7Xq/4LB4TC6bz+i0es1uu9/wuHxOr9vv+Lx+z+/7/2ABDYKAhYZWAYQKgoqHjo9JjAuK
jZCWl0CUk5icnTuaixUEo6SlBAylqKSqo6ynC6mwq7KttK8KsbizurW8twC5wLvCvcS/wcjDycXL
x8rPzNDO0dTT1q7Yttm+28bdzd/SOaAAlRa/nunqGo2SG+jr8WUC9CKJiRn3+KEc8PL/YOgJCNHO
hj+ACLcIBGHOHItgCSNKfDexosVzFzPC0ef+0MVBjSDHdJTxMaTJL/oMnlwp8gZEljC1cBz5MKZN
dSVv6nSSskbOnUCRFKTxM6jRIUNnFD3K9AchmileNp0aZOa+GEupakWTdavXGD2Jfh37iQFUFV3J
qj2R9IXUtXBbPFUZt64Lq2dPpLXL9wXHEHv7LlgoeEReDIELEy7Mz+yFsB8Sv1k8hTLjthTIITZl
Klw1z9e0ieY22ltpcLQIoybN2nTr1a5jw54t7nTt17dl56b92XYxD5DzAT5kmbGcwxMkG1/+QXMH
5cyjb7gnArr060obFMfO3ecwANu7i8/OIPz48x7R9zBf2Lp6EuzVIUf7fkd8T/P1fq8vPX/+VP4B
1bNRDu4BaMR9ZMzkk4FeIBhRgQw2FRxWEfbnGFb7TSZghVRgBgOEWjjI4REeulWHiCMaMeGHKbZY
nYuXEQijYP6V8NaMZNWoF4596VjOCCDyeJKCj/04nJDqOdcPknXVqCRFTK6l45MUcNaZb6Hh1puW
Weq2pZdd8hbmbmR+KSZoaGKZJpdrgtkmbMBxQGUGQUap0ZRGglCnnRYRWeSLfAYKjKBbNURShoQG
NVdjJCVK1aJ5NuqohI35qOekElq1IKZC7smpYDd+WqGnooJa6oyknmpXqqrGxWqrY4UK63uvzhqr
rRzWiutWuu7KlKy+dtdrsL8SO9Zflxr+65WlDwyrLH7UHfnso5toYOWZambLprZucovttuB2G+63
4pZL7rlljmlmbnIFxywu0x4rbbxMzYkYvY9eFRm+4znLr0nA/tuXvwIDXDB2BFOFYqctLsxjwlM5
7OK1FFds8cUYZ6zxxhx37PHHIIcs8sgkl2zyyVPUqbIJK9u4o8swk9CyzC9HMTOQLOccM807A8rz
zzjrbLPQQQPtc9FGz3v00ko37TQTNzOdbNJTU71vz097ELXUUBPNtdZeZw021lV//VzYYh+s9tps
ty1RtIxGKkMldA8yQzv61n23A5i9O90gV+kNlll52w0IKO786Pd0BWniOFjkzPU45ID+bzK5X33n
mfhdkYdyeR+XJ744BqJbbnrcKmx+uuLV3hWpO6H7pbnhrKOeQumerz56GdHGvnels9vLFt/ACz88
P5DiLvsives++CT7+A6688aj0Ln0rl8YfOvLG5n87DBc73z4rZde/XHUc09+8eN3/3r73f+FvVzl
b2976vXPrwfi9v+e+/+1W5/cAqi67GnPfHOrHwEHyILOLXB3vCuc9iAHN8Hd73YpQZbcIFgBDb5v
gu3qnQTV18CewG2DbkuhClfIwha68IUwjKEVBkDDASjAhje8IQ1pUMMdytCAu3vKCWnXARwCwIY7
TOICjAgDJv6Qc+UYnQMfwCwjIvHViFh04gNqmEMfItGKXjyiFnXoQwd8sYs4VOITO1i7CgZOX0RE
HBwtZcUsYlGMEahjGPe4RDzesQF1NGMa/XjFK65xApKom/4Y5ZwSXaCHOYykJAEJSSdaso9jhMAY
9YhJOx5SAnKMHt5AeUDmjXADhvzjJc0IyFYygJMW2GQnu+jJT0IAexaMI/zoGElY/vGVruwjMGkp
gUBSEo20TKUtifc/fCwSeM08Xx5neUcuajKMw3wlNotZxlbucZCTXGYpo+i9N0JFiG/0HhpWKc6d
sLOdX0gAADs=

------=_NextPart_000_0000_01CD2E03.756C64F0--
