# Supplementary material for: Ischemic postconditioning influences electron transport chain protein turnover in Langendorff-perfused rat hearts
Source: PeerJ. 2016 Feb 16;4:e1706. doi: 10.7717/peerj.1706 (PMC4768691; doi:10.7717/peerj.1706)
Supplement: Supplemental Information 1 [file peerj-04-1706-s002.zip › MASCOT search results/Nor vs. I-R/SDHA/Protein Summary Report (__-data-20120508-F043514_dat).mht]

From: <Saved by Windows Internet Explorer 7>
Subject: Protein Summary Report (../data/20120508/F043514.dat)
Date: Tue, 8 May 2012 22:40:14 +0800
MIME-Version: 1.0
Content-Type: multipart/related;
	type="text/html";
	boundary="----=_NextPart_000_0000_01CD2D6B.8899E4F0"
X-MimeOLE: Produced By Microsoft MimeOLE V6.00.2900.5579

This is a multi-part message in MIME format.

------=_NextPart_000_0000_01CD2D6B.8899E4F0
Content-Type: text/html;
	charset="utf-8"
Content-Transfer-Encoding: quoted-printable
Content-Location: http://202.116.111.27/mascot/cgi/master_results.pl?file=..%2Fdata%2F20120508%2FF043514.dat&REPTYPE=protein&_sigthreshold=0.05&REPORT=10&_server_mudpit_switch=99999999&_ignoreionsscorebelow=0&_showsubsets=0&_showpopups=TRUE&_sortunassigned=scoredown&_requireboldred=0

=EF=BB=BF<!DOCTYPE HTML PUBLIC "-//W3C//DTD HTML 4.0 Transitional//EN">
<HTML><HEAD><TITLE>Protein Summary Report =
(../data/20120508/F043514.dat)</TITLE>
<META http-equiv=3DContent-Type content=3D"text/html; charset=3Dutf-8">
<STYLE type=3Dtext/css>.tooltip {
	LEFT: 0px; VISIBILITY: hidden; POSITION: absolute; TOP: 0px
}
</STYLE>

<SCRIPT language=3DJavaScript=20
src=3D"http://202.116.111.27/mascot/templates/browser.js"=20
type=3Dtext/javascript></SCRIPT>

<SCRIPT language=3DJavaScript>=0A=
<!-- Begin hiding Javascript from old browsers.=0A=
 =0A=
  var arrayReady=3D0;=0A=
  =0A=
  if (document.images){=0A=
    redBall =3D new Image();=0A=
    redBall.src =3D "../images/red_ball_white.gif";  =0A=
    cyanBall =3D new Image();=0A=
    cyanBall.src =3D "../images/cyan_ball_white.gif";  =0A=
  }=0A=
  =0A=
  function cover(hit,query,protSeq){=0A=
    document.Results.OV_Title.value =3D queryTitle[query];=0A=
    document.Results.OV_Accession.value =3D protName[hit];=0A=
    document.Results.OV_Sequence.value =3D protSeq;=0A=
    if (hit =3D=3D 0) {=0A=
      self.status =3D queryTitle[query];=0A=
    } else {=0A=
      self.status =3D protName[hit] + ": " + protSeq;=0A=
    }=0A=
    if (protSeq !=3D "" && document.fred && arrayReady =3D=3D 1){=0A=
      var i =3D 0;=0A=
      var element =3D 0;=0A=
      element =3D eval(protSeq+"["+i+"]");=0A=
      while(element) {=0A=
        document.images[element].src =3D redBall.src;=0A=
        i++;=0A=
        element =3D eval(protSeq+"["+i+"]");=0A=
      }=0A=
    }=0A=
  }=0A=
=0A=
  function uncover(hit,query,protSeq){=0A=
    document.Results.OV_Title.value =3D "-Query-";=0A=
    document.Results.OV_Accession.value=3D"-Accession-";=0A=
    document.Results.OV_Sequence.value=3D"-Sequence-";=0A=
    self.status=3D"";=0A=
    if (protSeq !=3D "" && document.fred && arrayReady =3D=3D 1){=0A=
      var i =3D 0;=0A=
      var element =3D 0;=0A=
      element =3D eval(protSeq+"["+i+"]");=0A=
      while(element) {=0A=
        document.images[element].src =3D cyanBall.src;=0A=
        i++;=0A=
        element =3D eval(protSeq+"["+i+"]");=0A=
      }=0A=
    }=0A=
  }=0A=
=0A=
  function checkQuery(checkState,numChecks,form){=0A=
    if (numChecks =3D=3D 1){=0A=
      form.QUE.checked =3D checkState;=0A=
    } else {=0A=
      for (var i =3D 0; i < form.elements.length; i++) {=0A=
        if (form.elements[i].name =3D=3D "QUE"){=0A=
          form.elements[i].checked =3D checkState;=0A=
        }=0A=
      }=0A=
    }=0A=
  }=0A=
=0A=
  function SaveClicks(checkBox,form){=0A=
    if (form.ErrTolRepeat && form.ErrTolRepeat.checked) {=0A=
      return;=0A=
    }=0A=
    var checkState =3D checkBox.checked;=0A=
    var thisHit =3D 0;=0A=
    for (var i =3D 0; i < form.elements.length; i++) {=0A=
      if (thisHit =3D=3D 1){=0A=
        if (form.elements[i].name =3D=3D "QUE") {=0A=
          form.elements[i].checked =3D !checkState;=0A=
        } else {=0A=
          break;=0A=
        }=0A=
      } else {=0A=
        if (form.elements[i] =3D=3D checkBox){=0A=
          thisHit =3D 1;=0A=
        }=0A=
      }=0A=
    }=0A=
  }=0A=
=0A=
  function unMatched(form){=0A=
    var numMisses =3D 0;=0A=
    for (var i =3D 0; i < form.elements.length; i++) {=0A=
      if (form.elements[i].name =3D=3D "MISSES"){=0A=
        numMisses++;=0A=
      } =0A=
    }=0A=
    if (numMisses < 1) {=0A=
      alert("No unmatched mass values to be searched");=0A=
      return false;=0A=
    }=0A=
    for (var i =3D 0; i < form.elements.length; i++) {=0A=
      if (form.elements[i].name =3D=3D "QUE"){=0A=
        form.elements[i].name =3D "DUMMY";=0A=
      } =0A=
    }=0A=
    for (var i =3D 0; i < form.elements.length; i++) {=0A=
      if (form.elements[i].name =3D=3D "MISSES"){=0A=
        form.elements[i].name =3D "QUE";=0A=
      } =0A=
    }=0A=
    form.submit();=0A=
    return true;=0A=
  }=0A=
=0A=
  function setReFormatAction(form){=0A=
    if (form.REPTYPE.options[form.REPTYPE.selectedIndex].value =3D=3D =
"export"){=0A=
      form.action =3D "./export_dat_2.pl";=0A=
    }=0A=
  }=0A=
    =0A=
  function makeAccessionString(form){=0A=
    if (!form.ErrTolRepeat || !form.ErrTolRepeat.checked) {=0A=
      form.ACCESSION.value =3D "";=0A=
      return true;=0A=
    }=0A=
    var tempString =3D "";=0A=
    var numAccessions =3D 1;=0A=
    for (var i =3D 0; i < form.elements.length; i++) {=0A=
      if (form.elements[i].name =3D=3D "INCLUDE" && =
form.elements[i].checked){=0A=
        tempString =3D tempString + =
unescape(et_list[form.elements[i].value]) + ",";=0A=
      }=0A=
    }=0A=
    if (tempString =3D=3D "") {=0A=
      alert("No hits selected for error tolerant search");=0A=
      return false;=0A=
    }=0A=
    tempString =3D tempString.substring(0, tempString.length - 1);=0A=
    form.ACCESSION.value =3D tempString;=0A=
    checkQuery(1,16, form);=0A=
    return true;=0A=
  }=0A=
=0A=
  function clearEl() {}=0A=
=0A=
  function makeArchive(form){=0A=
    var formatForm =3D window.document.forms["Re-format"];=0A=
    var tempUrl =3D =
"http://202.116.111.27/mascot/cgi/master_results.pl?file=3D..%2Fdata%2F20=
120508%2FF043514.dat;REPTYPE=3Darchive;_sigthreshold=3D0.05;REPORT=3D10;_=
server_mudpit_switch=3D99999999;_ignoreionsscorebelow=3D0;_showsubsets=3D=
0;_showpopups=3DTRUE;_sortunassigned=3Dscoredown;_requireboldred=3D0&INTE=
RMEDIATE=3D%2e%2e%2fdata%2f20120508%2fF043514%2edat";    for (var i =3D =
0; i < form.elements.length; i++) {=0A=
      if (form.elements[i].name =3D=3D "INCLUDE" && =
form.elements[i].checked){=0A=
        tempUrl =3D tempUrl + "&INCLUDE=3D" + form.elements[i].value;=0A=
      }=0A=
    }=0A=
    window.location.href =3D tempUrl;=0A=
  }=0A=
=0A=
protName =3D new Array(1);=0A=
protName[0] =3D "";=0A=
protName[1] =3D "gi|18426858";=0A=
protName[2] =3D "gi|89574167";=0A=
protName[3] =3D "gi|82775379";=0A=
protName[4] =3D "gi|149024655";=0A=
protName[5] =3D "gi|149026302";=0A=
protName[6] =3D "gi|195540043";=0A=
protName[7] =3D "gi|47169439";=0A=
protName[8] =3D "gi|41054868";=0A=
protName[9] =3D "gi|149024778";=0A=
protName[10] =3D "gi|40786489";=0A=
=0A=
queryTitle =3D new Array(1);=0A=
queryTitle[0] =3D "";=0A=
queryTitle[1] =3D "";=0A=
queryTitle[2] =3D "";=0A=
queryTitle[3] =3D "";=0A=
queryTitle[4] =3D "";=0A=
queryTitle[5] =3D "";=0A=
queryTitle[6] =3D "";=0A=
queryTitle[7] =3D "";=0A=
queryTitle[8] =3D "";=0A=
queryTitle[9] =3D "";=0A=
queryTitle[10] =3D "";=0A=
queryTitle[11] =3D "";=0A=
queryTitle[12] =3D "";=0A=
queryTitle[13] =3D "";=0A=
queryTitle[14] =3D "";=0A=
queryTitle[15] =3D "";=0A=
queryTitle[16] =3D "";=0A=
=0A=
// End hiding Javascript from old browsers. -->=0A=
</SCRIPT>

<META content=3D"MSHTML 6.00.6000.16735" name=3DGENERATOR></HEAD>
<BODY vLink=3D#0000ff aLink=3D#0000ff bgColor=3D#ffffff>
<H1><IMG height=3D31=20
src=3D"http://202.116.111.27/mascot/images/88x31_logo_white.gif" =
width=3D88=20
align=3Dtop border=3D0 name=3Dfred NATURALSIZEFLAG=3D"3"> Mascot Search=20
Results</H1><FONT face=3D"Courier New,Courier,monospace"><PRE><B>User    =
        : </B>
<B>Email           : </B>
<B>Search title    : </B>
<B>Database        : NCBInr 20111105 (15916306 sequences; 5467648827 =
residues)</B>
<B>Taxonomy        : Rattus (67400 sequences)</B>
<B>Timestamp       : 8 May 2012 at 08:51:34 GMT</B>
<B>Warning         : <FONT color=3D#ff0000>A Peptide summary report will =
usually give a much clearer picture of MS/MS search results.</FONT></B>
<B>Top Score       : 326 for <FONT color=3D#ff0000>gi|18426858</FONT>, =
succinate dehydrogenase [ubiquinone] flavoprotein subunit, mitochondrial =
precursor [Rattus norvegicus]</B>
</PRE></FONT>
<H3>Probability Based Mowse Score</H3>Protein score is -10*Log(P), where =
P is=20
the probability that the observed match is a random event.<BR>Protein =
scores=20
greater than 61 are significant (p&lt;0.05).<BR>Protein scores are =
derived from=20
ions scores as a non-probabilistic basis for ranking protein hits.
<P><IMG height=3D200 alt=3D"Score Distribution"=20
src=3D"http://202.116.111.27/mascot/cgi/score_gif.pl?score_gif_4495122312=
40"=20
width=3D400>=20
<FORM name=3DRe-format onsubmit=3D"return setReFormatAction(this)"=20
action=3D./master_results.pl method=3Dget><INPUT type=3Dhidden=20
value=3D../data/20120508/F043514.dat name=3Dfile>=20
<H3>Protein Summary Report</H3>
<TABLE cellSpacing=3D1 cellPadding=3D3 border=3D0>
  <TBODY>
  <TR>
    <TD noWrap bgColor=3D#eeeeff><INPUT type=3Dsubmit value=3D"Format =
As"> </TD>
    <TD noWrap bgColor=3D#eeeeff><SELECT name=3DREPTYPE> <OPTION =
value=3Dprotein=20
        selected>Protein Summary (deprecated)</OPTION> <OPTION=20
        value=3Dpeptide>Peptide Summary</OPTION> <OPTION =
value=3Dselect>Select=20
        Summary (protein hits)</OPTION> <OPTION =
value=3Dunassigned>Select Summary=20
        (unassigned)</OPTION> <OPTION value=3Dexport>Export Search=20
      Results</OPTION></SELECT> </TD>
    <TD bgColor=3D#eeeeff>&nbsp;</TD>
    <TD noWrap bgColor=3D#eeeeff><A=20
      =
href=3D"http://202.116.111.27/mascot/help/results_help.html#FORMAT"=20
      target=3D_blank>Help</A> </TD></TR>
  <TR>
    <TD bgColor=3D#eeeeff>&nbsp;</TD>
    <TD noWrap bgColor=3D#eeeeff>Significance threshold p&lt; <INPUT =
size=3D8=20
      value=3D0.05 name=3D_sigthreshold> </TD>
    <TD noWrap bgColor=3D#eeeeff>Max. number of hits <INPUT size=3D5 =
value=3D10=20
      name=3DREPORT> </TD>
    <TD bgColor=3D#eeeeff>&nbsp;</TD></TR>
  <TR>
    <TD bgColor=3D#eeeeff>&nbsp;</TD>
    <TD noWrap bgColor=3D#eeeeff>Standard scoring&nbsp;<INPUT =
type=3Dradio CHECKED=20
      value=3D99999999 name=3D_server_mudpit_switch>&nbsp;MudPIT =
scoring&nbsp;<INPUT=20
      type=3Dradio value=3D0.000000001 name=3D_server_mudpit_switch> =
</TD>
    <TD noWrap bgColor=3D#eeeeff>Ions score or expect cut-off <INPUT =
size=3D5=20
      value=3D0 name=3D_ignoreionsscorebelow> </TD>
    <TD noWrap bgColor=3D#eeeeff>Show sub-sets <INPUT size=3D2 value=3D0 =

      name=3D_showsubsets> </TD></TR>
  <TR>
    <TD bgColor=3D#eeeeff>&nbsp;</TD>
    <TD noWrap bgColor=3D#eeeeff>Show pop-ups&nbsp;<INPUT type=3Dradio =
CHECKED=20
      value=3DTRUE name=3D_showpopups>&nbsp;Suppress pop-ups&nbsp;<INPUT =
type=3Dradio=20
      value=3DFALSE name=3D_showpopups> </TD>
    <TD noWrap bgColor=3D#eeeeff>Sort unassigned <SELECT =
name=3D_sortunassigned>=20
        <OPTION value=3Dscoredown selected>Decreasing Score</OPTION> =
<OPTION=20
        value=3Dqueryup>Increasing query / Mr</OPTION> <OPTION=20
        value=3Dintdown>Decreasing Intensity</OPTION></SELECT> </TD>
    <TD noWrap bgColor=3D#eeeeff>Require bold red <INPUT=20
      onclick=3D"if (form.rbrchkbox.checked) { =
form._requireboldred.value =3D 1; } else { form._requireboldred.value =
=3D 0; } return true;"=20
      type=3Dcheckbox name=3Drbrchkbox> <INPUT type=3Dhidden value=3D0=20
      name=3D_requireboldred> </TD></TR></TBODY></TABLE></FORM>
<FORM name=3DResults action=3D./search_form.pl method=3Dpost>
<H3>Overview Table</H3>Click on column header to jump to entry in =
results=20
list.<BR>Move mouse over any indicator to highlight identical =
peptides.<BR>Click=20
on an indicator to see details of individual match.<BR>Use check boxes =
to select=20
sub-set of queries for new search.=20
<P>
<TABLE cellSpacing=3D0 cellPadding=3D0 width=3D600 border=3D0>
  <TBODY>
  <TR>
    <TD noWrap><B>Mouse over:&nbsp;</B></TD>
    <TD><INPUT size=3D62 value=3D-Query- name=3DOV_Title></TD></TR>
  <TR>
    <TD>&nbsp;</TD>
    <TD noWrap><INPUT value=3D-Accession- name=3DOV_Accession> =
&nbsp;<INPUT=20
      size=3D40 value=3D-Sequence- name=3DOV_Sequence> =
</TD></TR></TBODY></TABLE>
<P>
<TABLE cellSpacing=3D0 cellPadding=3D1 border=3D1>
  <TBODY>
  <TR>
    <TH align=3Dright bgColor=3D#cccccc>Hit:</TH>
    <TH align=3Dmiddle width=3D16 bgColor=3D#cccccc><A=20
      onmouseover=3D"cover(1,0,''); return true"=20
      onmouseout=3D"uncover(1,0,''); return true"=20
      =
href=3D"http://202.116.111.27/mascot/cgi/master_results.pl?file=3D..%2Fda=
ta%2F20120508%2FF043514.dat&amp;REPTYPE=3Dprotein&amp;_sigthreshold=3D0.0=
5&amp;REPORT=3D10&amp;_server_mudpit_switch=3D99999999&amp;_ignoreionssco=
rebelow=3D0&amp;_showsubsets=3D0&amp;_showpopups=3DTRUE&amp;_sortunassign=
ed=3Dscoredown&amp;_requireboldred=3D0#Hit1">1</A></TH>
    <TH align=3Dmiddle width=3D16 bgColor=3D#cccccc><A=20
      onmouseover=3D"cover(2,0,''); return true"=20
      onmouseout=3D"uncover(2,0,''); return true"=20
      =
href=3D"http://202.116.111.27/mascot/cgi/master_results.pl?file=3D..%2Fda=
ta%2F20120508%2FF043514.dat&amp;REPTYPE=3Dprotein&amp;_sigthreshold=3D0.0=
5&amp;REPORT=3D10&amp;_server_mudpit_switch=3D99999999&amp;_ignoreionssco=
rebelow=3D0&amp;_showsubsets=3D0&amp;_showpopups=3DTRUE&amp;_sortunassign=
ed=3Dscoredown&amp;_requireboldred=3D0#Hit2">2</A></TH>
    <TH align=3Dmiddle width=3D16 bgColor=3D#cccccc><A=20
      onmouseover=3D"cover(3,0,''); return true"=20
      onmouseout=3D"uncover(3,0,''); return true"=20
      =
href=3D"http://202.116.111.27/mascot/cgi/master_results.pl?file=3D..%2Fda=
ta%2F20120508%2FF043514.dat&amp;REPTYPE=3Dprotein&amp;_sigthreshold=3D0.0=
5&amp;REPORT=3D10&amp;_server_mudpit_switch=3D99999999&amp;_ignoreionssco=
rebelow=3D0&amp;_showsubsets=3D0&amp;_showpopups=3DTRUE&amp;_sortunassign=
ed=3Dscoredown&amp;_requireboldred=3D0#Hit3">3</A></TH>
    <TH align=3Dmiddle width=3D16 bgColor=3D#cccccc><A=20
      onmouseover=3D"cover(4,0,''); return true"=20
      onmouseout=3D"uncover(4,0,''); return true"=20
      =
href=3D"http://202.116.111.27/mascot/cgi/master_results.pl?file=3D..%2Fda=
ta%2F20120508%2FF043514.dat&amp;REPTYPE=3Dprotein&amp;_sigthreshold=3D0.0=
5&amp;REPORT=3D10&amp;_server_mudpit_switch=3D99999999&amp;_ignoreionssco=
rebelow=3D0&amp;_showsubsets=3D0&amp;_showpopups=3DTRUE&amp;_sortunassign=
ed=3Dscoredown&amp;_requireboldred=3D0#Hit4">4</A></TH>
    <TH align=3Dmiddle width=3D16 bgColor=3D#cccccc><A=20
      onmouseover=3D"cover(5,0,''); return true"=20
      onmouseout=3D"uncover(5,0,''); return true"=20
      =
href=3D"http://202.116.111.27/mascot/cgi/master_results.pl?file=3D..%2Fda=
ta%2F20120508%2FF043514.dat&amp;REPTYPE=3Dprotein&amp;_sigthreshold=3D0.0=
5&amp;REPORT=3D10&amp;_server_mudpit_switch=3D99999999&amp;_ignoreionssco=
rebelow=3D0&amp;_showsubsets=3D0&amp;_showpopups=3DTRUE&amp;_sortunassign=
ed=3Dscoredown&amp;_requireboldred=3D0#Hit5">5</A></TH>
    <TH align=3Dmiddle width=3D16 bgColor=3D#cccccc><A=20
      onmouseover=3D"cover(6,0,''); return true"=20
      onmouseout=3D"uncover(6,0,''); return true"=20
      =
href=3D"http://202.116.111.27/mascot/cgi/master_results.pl?file=3D..%2Fda=
ta%2F20120508%2FF043514.dat&amp;REPTYPE=3Dprotein&amp;_sigthreshold=3D0.0=
5&amp;REPORT=3D10&amp;_server_mudpit_switch=3D99999999&amp;_ignoreionssco=
rebelow=3D0&amp;_showsubsets=3D0&amp;_showpopups=3DTRUE&amp;_sortunassign=
ed=3Dscoredown&amp;_requireboldred=3D0#Hit6">6</A></TH>
    <TH align=3Dmiddle width=3D16 bgColor=3D#cccccc><A=20
      onmouseover=3D"cover(7,0,''); return true"=20
      onmouseout=3D"uncover(7,0,''); return true"=20
      =
href=3D"http://202.116.111.27/mascot/cgi/master_results.pl?file=3D..%2Fda=
ta%2F20120508%2FF043514.dat&amp;REPTYPE=3Dprotein&amp;_sigthreshold=3D0.0=
5&amp;REPORT=3D10&amp;_server_mudpit_switch=3D99999999&amp;_ignoreionssco=
rebelow=3D0&amp;_showsubsets=3D0&amp;_showpopups=3DTRUE&amp;_sortunassign=
ed=3Dscoredown&amp;_requireboldred=3D0#Hit7">7</A></TH>
    <TH align=3Dmiddle width=3D16 bgColor=3D#cccccc><A=20
      onmouseover=3D"cover(8,0,''); return true"=20
      onmouseout=3D"uncover(8,0,''); return true"=20
      =
href=3D"http://202.116.111.27/mascot/cgi/master_results.pl?file=3D..%2Fda=
ta%2F20120508%2FF043514.dat&amp;REPTYPE=3Dprotein&amp;_sigthreshold=3D0.0=
5&amp;REPORT=3D10&amp;_server_mudpit_switch=3D99999999&amp;_ignoreionssco=
rebelow=3D0&amp;_showsubsets=3D0&amp;_showpopups=3DTRUE&amp;_sortunassign=
ed=3Dscoredown&amp;_requireboldred=3D0#Hit8">8</A></TH>
    <TH align=3Dmiddle width=3D16 bgColor=3D#cccccc><A=20
      onmouseover=3D"cover(9,0,''); return true"=20
      onmouseout=3D"uncover(9,0,''); return true"=20
      =
href=3D"http://202.116.111.27/mascot/cgi/master_results.pl?file=3D..%2Fda=
ta%2F20120508%2FF043514.dat&amp;REPTYPE=3Dprotein&amp;_sigthreshold=3D0.0=
5&amp;REPORT=3D10&amp;_server_mudpit_switch=3D99999999&amp;_ignoreionssco=
rebelow=3D0&amp;_showsubsets=3D0&amp;_showpopups=3DTRUE&amp;_sortunassign=
ed=3Dscoredown&amp;_requireboldred=3D0#Hit9">9</A></TH>
    <TH align=3Dmiddle width=3D16 bgColor=3D#cccccc><A=20
      onmouseover=3D"cover(10,0,''); return true"=20
      onmouseout=3D"uncover(10,0,''); return true"=20
      =
href=3D"http://202.116.111.27/mascot/cgi/master_results.pl?file=3D..%2Fda=
ta%2F20120508%2FF043514.dat&amp;REPTYPE=3Dprotein&amp;_sigthreshold=3D0.0=
5&amp;REPORT=3D10&amp;_server_mudpit_switch=3D99999999&amp;_ignoreionssco=
rebelow=3D0&amp;_showsubsets=3D0&amp;_showpopups=3DTRUE&amp;_sortunassign=
ed=3Dscoredown&amp;_requireboldred=3D0#Hit10">10</A></TH></TR>
  <TR>
    <TD noWrap bgColor=3D#cccccc><B><INPUT type=3Dcheckbox CHECKED=20
      value=3D"750.348542 from(751.355818,1+)  intensity(138.9244)  =
query(1)"=20
      name=3DQUE> <A onmouseover=3D"cover(0,1,''); return true"=20
      onmouseout=3D"uncover(0,1,''); return true"=20
      =
href=3D"http://202.116.111.27/mascot/cgi/master_results.pl?file=3D..%2Fda=
ta%2F20120508%2FF043514.dat&amp;REPTYPE=3Dprotein&amp;_sigthreshold=3D0.0=
5&amp;REPORT=3D10&amp;_server_mudpit_switch=3D99999999&amp;_ignoreionssco=
rebelow=3D0&amp;_showsubsets=3D0&amp;_showpopups=3DTRUE&amp;_sortunassign=
ed=3Dscoredown&amp;_requireboldred=3D0#Query1">751.3558</A>=20
      (1+) </B></TD>
    <TD>&nbsp;</TD>
    <TD>&nbsp;</TD>
    <TD>&nbsp;</TD>
    <TD>&nbsp;</TD>
    <TD>&nbsp;</TD>
    <TD>&nbsp;</TD>
    <TD>&nbsp;</TD>
    <TD>&nbsp;</TD>
    <TD>&nbsp;</TD>
    <TD>&nbsp;</TD></TR>
  <TR>
    <TD noWrap bgColor=3D#cccccc><B><INPUT type=3Dcheckbox CHECKED=20
      value=3D"848.425379 from(849.432655,1+)  intensity(23.8406)  =
query(2)"=20
      name=3DQUE> <A onmouseover=3D"cover(0,2,''); return true"=20
      onmouseout=3D"uncover(0,2,''); return true"=20
      =
href=3D"http://202.116.111.27/mascot/cgi/master_results.pl?file=3D..%2Fda=
ta%2F20120508%2FF043514.dat&amp;REPTYPE=3Dprotein&amp;_sigthreshold=3D0.0=
5&amp;REPORT=3D10&amp;_server_mudpit_switch=3D99999999&amp;_ignoreionssco=
rebelow=3D0&amp;_showsubsets=3D0&amp;_showpopups=3DTRUE&amp;_sortunassign=
ed=3Dscoredown&amp;_requireboldred=3D0#Query2">849.4327</A>=20
      (1+) </B></TD>
    <TD>&nbsp;</TD>
    <TD>&nbsp;</TD>
    <TD>&nbsp;</TD>
    <TD>&nbsp;</TD>
    <TD>&nbsp;</TD>
    <TD>&nbsp;</TD>
    <TD>&nbsp;</TD>
    <TD>&nbsp;</TD>
    <TD>&nbsp;</TD>
    <TD>&nbsp;</TD></TR>
  <TR>
    <TD noWrap bgColor=3D#cccccc><B><INPUT type=3Dcheckbox CHECKED=20
      value=3D"869.532054 from(870.539330,1+)  intensity(93.5836)  =
query(3)"=20
      name=3DQUE> <A onmouseover=3D"cover(0,3,''); return true"=20
      onmouseout=3D"uncover(0,3,''); return true"=20
      =
href=3D"http://202.116.111.27/mascot/cgi/master_results.pl?file=3D..%2Fda=
ta%2F20120508%2FF043514.dat&amp;REPTYPE=3Dprotein&amp;_sigthreshold=3D0.0=
5&amp;REPORT=3D10&amp;_server_mudpit_switch=3D99999999&amp;_ignoreionssco=
rebelow=3D0&amp;_showsubsets=3D0&amp;_showpopups=3DTRUE&amp;_sortunassign=
ed=3Dscoredown&amp;_requireboldred=3D0#Query3">870.5393</A>=20
      (1+) </B></TD>
    <TD>&nbsp;</TD>
    <TD>&nbsp;</TD>
    <TD>&nbsp;</TD>
    <TD>&nbsp;</TD>
    <TD>&nbsp;</TD>
    <TD>&nbsp;</TD>
    <TD>&nbsp;</TD>
    <TD>&nbsp;</TD>
    <TD>&nbsp;</TD>
    <TD>&nbsp;</TD></TR>
  <TR>
    <TD noWrap bgColor=3D#cccccc><B><INPUT type=3Dcheckbox CHECKED=20
      value=3D"1025.595086 from(1026.602362,1+)  intensity(58.6069)  =
query(4)"=20
      name=3DQUE> <A onmouseover=3D"cover(0,4,''); return true"=20
      onmouseout=3D"uncover(0,4,''); return true"=20
      =
href=3D"http://202.116.111.27/mascot/cgi/master_results.pl?file=3D..%2Fda=
ta%2F20120508%2FF043514.dat&amp;REPTYPE=3Dprotein&amp;_sigthreshold=3D0.0=
5&amp;REPORT=3D10&amp;_server_mudpit_switch=3D99999999&amp;_ignoreionssco=
rebelow=3D0&amp;_showsubsets=3D0&amp;_showpopups=3DTRUE&amp;_sortunassign=
ed=3Dscoredown&amp;_requireboldred=3D0#Query4">1026.6024</A>=20
      (1+) </B></TD>
    <TD>&nbsp;</TD>
    <TD>&nbsp;</TD>
    <TD>&nbsp;</TD>
    <TD>&nbsp;</TD>
    <TD>&nbsp;</TD>
    <TD>&nbsp;</TD>
    <TD>&nbsp;</TD>
    <TD>&nbsp;</TD>
    <TD>&nbsp;</TD>
    <TD>&nbsp;</TD></TR>
  <TR>
    <TD noWrap bgColor=3D#cccccc><B><INPUT type=3Dcheckbox CHECKED=20
      value=3D"1121.586422 from(1122.593698,1+)  intensity(454.2440)  =
query(5)"=20
      name=3DQUE> <A onmouseover=3D"cover(0,5,''); return true"=20
      onmouseout=3D"uncover(0,5,''); return true"=20
      =
href=3D"http://202.116.111.27/mascot/cgi/master_results.pl?file=3D..%2Fda=
ta%2F20120508%2FF043514.dat&amp;REPTYPE=3Dprotein&amp;_sigthreshold=3D0.0=
5&amp;REPORT=3D10&amp;_server_mudpit_switch=3D99999999&amp;_ignoreionssco=
rebelow=3D0&amp;_showsubsets=3D0&amp;_showpopups=3DTRUE&amp;_sortunassign=
ed=3Dscoredown&amp;_requireboldred=3D0#Query5">1122.5937</A>=20
      (1+) </B></TD>
    <TD>&nbsp;</TD>
    <TD>&nbsp;</TD>
    <TD>&nbsp;</TD>
    <TD>&nbsp;</TD>
    <TD>&nbsp;</TD>
    <TD>&nbsp;</TD>
    <TD>&nbsp;</TD>
    <TD>&nbsp;</TD>
    <TD>&nbsp;</TD>
    <TD>&nbsp;</TD></TR>
  <TR>
    <TD noWrap bgColor=3D#cccccc><B><INPUT type=3Dcheckbox CHECKED=20
      value=3D"1170.612329 from(1171.619605,1+)  intensity(214.1273)  =
query(6)"=20
      name=3DQUE> <A onmouseover=3D"cover(0,6,''); return true"=20
      onmouseout=3D"uncover(0,6,''); return true"=20
      =
href=3D"http://202.116.111.27/mascot/cgi/master_results.pl?file=3D..%2Fda=
ta%2F20120508%2FF043514.dat&amp;REPTYPE=3Dprotein&amp;_sigthreshold=3D0.0=
5&amp;REPORT=3D10&amp;_server_mudpit_switch=3D99999999&amp;_ignoreionssco=
rebelow=3D0&amp;_showsubsets=3D0&amp;_showpopups=3DTRUE&amp;_sortunassign=
ed=3Dscoredown&amp;_requireboldred=3D0#Query6">1171.6196</A>=20
      (1+) </B></TD>
    <TD>&nbsp;</TD>
    <TD>&nbsp;</TD>
    <TD>&nbsp;</TD>
    <TD>&nbsp;</TD>
    <TD>&nbsp;</TD>
    <TD>&nbsp;</TD>
    <TD>&nbsp;</TD>
    <TD>&nbsp;</TD>
    <TD>&nbsp;</TD>
    <TD>&nbsp;</TD></TR>
  <TR>
    <TD noWrap bgColor=3D#cccccc><B><INPUT type=3Dcheckbox CHECKED=20
      value=3D"1317.748810 from(1318.756086,1+)  intensity(0.0000)  =
query(7)"=20
      name=3DQUE> <A onmouseover=3D"cover(0,7,''); return true"=20
      onmouseout=3D"uncover(0,7,''); return true"=20
      =
href=3D"http://202.116.111.27/mascot/cgi/master_results.pl?file=3D..%2Fda=
ta%2F20120508%2FF043514.dat&amp;REPTYPE=3Dprotein&amp;_sigthreshold=3D0.0=
5&amp;REPORT=3D10&amp;_server_mudpit_switch=3D99999999&amp;_ignoreionssco=
rebelow=3D0&amp;_showsubsets=3D0&amp;_showpopups=3DTRUE&amp;_sortunassign=
ed=3Dscoredown&amp;_requireboldred=3D0#Query7">1318.7561</A>=20
      (1+) </B></TD>
    <TD align=3Dmiddle><A onmouseover=3D"cover(1,7,'VTLDYRPVIDK'); =
return true"=20
      onmouseout=3D"uncover(1,7,'VTLDYRPVIDK'); return true"=20
      =
href=3D"http://202.116.111.27/mascot/cgi/peptide_view.pl?file=3D../data/2=
0120508/F043514.dat&amp;query=3D7&amp;hit=3D1"=20
      target=3D_blank><IMG height=3D16=20
      src=3D"http://202.116.111.27/mascot/images/cyan_ball_white.gif" =
width=3D16=20
      border=3D0></A></TD>
    <TD>&nbsp;</TD>
    <TD>&nbsp;</TD>
    <TD>&nbsp;</TD>
    <TD>&nbsp;</TD>
    <TD>&nbsp;</TD>
    <TD>&nbsp;</TD>
    <TD>&nbsp;</TD>
    <TD>&nbsp;</TD>
    <TD>&nbsp;</TD></TR>
  <TR>
    <TD noWrap bgColor=3D#cccccc><B><INPUT type=3Dcheckbox CHECKED=20
      value=3D"1328.693369 from(1329.700645,1+)  intensity(0.0000)  =
query(8)"=20
      name=3DQUE> <A onmouseover=3D"cover(0,8,''); return true"=20
      onmouseout=3D"uncover(0,8,''); return true"=20
      =
href=3D"http://202.116.111.27/mascot/cgi/master_results.pl?file=3D..%2Fda=
ta%2F20120508%2FF043514.dat&amp;REPTYPE=3Dprotein&amp;_sigthreshold=3D0.0=
5&amp;REPORT=3D10&amp;_server_mudpit_switch=3D99999999&amp;_ignoreionssco=
rebelow=3D0&amp;_showsubsets=3D0&amp;_showpopups=3DTRUE&amp;_sortunassign=
ed=3Dscoredown&amp;_requireboldred=3D0#Query8">1329.7006</A>=20
      (1+) </B></TD>
    <TD align=3Dmiddle><A onmouseover=3D"cover(1,8,'GEGGILINSQGER'); =
return true"=20
      onmouseout=3D"uncover(1,8,'GEGGILINSQGER'); return true"=20
      =
href=3D"http://202.116.111.27/mascot/cgi/peptide_view.pl?file=3D../data/2=
0120508/F043514.dat&amp;query=3D8&amp;hit=3D1"=20
      target=3D_blank><IMG height=3D16=20
      src=3D"http://202.116.111.27/mascot/images/cyan_ball_white.gif" =
width=3D16=20
      border=3D0></A></TD>
    <TD align=3Dmiddle><A onmouseover=3D"cover(2,8,'GEGGILINSQGER'); =
return true"=20
      onmouseout=3D"uncover(2,8,'GEGGILINSQGER'); return true"=20
      =
href=3D"http://202.116.111.27/mascot/cgi/peptide_view.pl?file=3D../data/2=
0120508/F043514.dat&amp;query=3D8&amp;hit=3D2"=20
      target=3D_blank><IMG height=3D16=20
      src=3D"http://202.116.111.27/mascot/images/cyan_ball_white.gif" =
width=3D16=20
      border=3D0></A></TD>
    <TD>&nbsp;</TD>
    <TD>&nbsp;</TD>
    <TD>&nbsp;</TD>
    <TD>&nbsp;</TD>
    <TD>&nbsp;</TD>
    <TD>&nbsp;</TD>
    <TD>&nbsp;</TD>
    <TD>&nbsp;</TD></TR>
  <TR>
    <TD noWrap bgColor=3D#cccccc><B><INPUT type=3Dcheckbox CHECKED=20
      value=3D"1353.743353 from(1354.750629,1+)  intensity(62.4215)  =
query(9)"=20
      name=3DQUE> <A onmouseover=3D"cover(0,9,''); return true"=20
      onmouseout=3D"uncover(0,9,''); return true"=20
      =
href=3D"http://202.116.111.27/mascot/cgi/master_results.pl?file=3D..%2Fda=
ta%2F20120508%2FF043514.dat&amp;REPTYPE=3Dprotein&amp;_sigthreshold=3D0.0=
5&amp;REPORT=3D10&amp;_server_mudpit_switch=3D99999999&amp;_ignoreionssco=
rebelow=3D0&amp;_showsubsets=3D0&amp;_showpopups=3DTRUE&amp;_sortunassign=
ed=3Dscoredown&amp;_requireboldred=3D0#Query9">1354.7506</A>=20
      (1+) </B></TD>
    <TD>&nbsp;</TD>
    <TD>&nbsp;</TD>
    <TD>&nbsp;</TD>
    <TD>&nbsp;</TD>
    <TD>&nbsp;</TD>
    <TD>&nbsp;</TD>
    <TD>&nbsp;</TD>
    <TD>&nbsp;</TD>
    <TD>&nbsp;</TD>
    <TD>&nbsp;</TD></TR>
  <TR>
    <TD noWrap bgColor=3D#cccccc><B><INPUT type=3Dcheckbox CHECKED=20
      value=3D"1472.858569 from(1473.865845,1+)  intensity(0.0000)  =
query(10)"=20
      name=3DQUE> <A onmouseover=3D"cover(0,10,''); return true"=20
      onmouseout=3D"uncover(0,10,''); return true"=20
      =
href=3D"http://202.116.111.27/mascot/cgi/master_results.pl?file=3D..%2Fda=
ta%2F20120508%2FF043514.dat&amp;REPTYPE=3Dprotein&amp;_sigthreshold=3D0.0=
5&amp;REPORT=3D10&amp;_server_mudpit_switch=3D99999999&amp;_ignoreionssco=
rebelow=3D0&amp;_showsubsets=3D0&amp;_showpopups=3DTRUE&amp;_sortunassign=
ed=3Dscoredown&amp;_requireboldred=3D0#Query10">1473.8658</A>=20
      (1+) </B></TD>
    <TD align=3Dmiddle><A=20
      onmouseover=3D"cover(1,10,'LGANSLLDLVVFGR'); return true"=20
      onmouseout=3D"uncover(1,10,'LGANSLLDLVVFGR'); return true"=20
      =
href=3D"http://202.116.111.27/mascot/cgi/peptide_view.pl?file=3D../data/2=
0120508/F043514.dat&amp;query=3D10&amp;hit=3D1"=20
      target=3D_blank><IMG height=3D16=20
      src=3D"http://202.116.111.27/mascot/images/cyan_ball_white.gif" =
width=3D16=20
      border=3D0></A></TD>
    <TD align=3Dmiddle><A=20
      onmouseover=3D"cover(2,10,'LGANSLLDLVVFGR'); return true"=20
      onmouseout=3D"uncover(2,10,'LGANSLLDLVVFGR'); return true"=20
      =
href=3D"http://202.116.111.27/mascot/cgi/peptide_view.pl?file=3D../data/2=
0120508/F043514.dat&amp;query=3D10&amp;hit=3D2"=20
      target=3D_blank><IMG height=3D16=20
      src=3D"http://202.116.111.27/mascot/images/cyan_ball_white.gif" =
width=3D16=20
      border=3D0></A></TD>
    <TD>&nbsp;</TD>
    <TD align=3Dmiddle><A=20
      onmouseover=3D"cover(4,10,'AGALGSPGLKSWAMK'); return true"=20
      onmouseout=3D"uncover(4,10,'AGALGSPGLKSWAMK'); return true"=20
      =
href=3D"http://202.116.111.27/mascot/cgi/peptide_view.pl?file=3D../data/2=
0120508/F043514.dat&amp;query=3D10&amp;hit=3D4"=20
      target=3D_blank><IMG height=3D16=20
      src=3D"http://202.116.111.27/mascot/images/cyan_ball_white.gif" =
width=3D16=20
      border=3D0></A></TD>
    <TD>&nbsp;</TD>
    <TD>&nbsp;</TD>
    <TD>&nbsp;</TD>
    <TD>&nbsp;</TD>
    <TD>&nbsp;</TD>
    <TD>&nbsp;</TD></TR>
  <TR>
    <TD noWrap bgColor=3D#cccccc><B><INPUT type=3Dcheckbox CHECKED=20
      value=3D"1538.829012 from(1539.836288,1+)  intensity(0.0000)  =
query(11)"=20
      name=3DQUE> <A onmouseover=3D"cover(0,11,''); return true"=20
      onmouseout=3D"uncover(0,11,''); return true"=20
      =
href=3D"http://202.116.111.27/mascot/cgi/master_results.pl?file=3D..%2Fda=
ta%2F20120508%2FF043514.dat&amp;REPTYPE=3Dprotein&amp;_sigthreshold=3D0.0=
5&amp;REPORT=3D10&amp;_server_mudpit_switch=3D99999999&amp;_ignoreionssco=
rebelow=3D0&amp;_showsubsets=3D0&amp;_showpopups=3DTRUE&amp;_sortunassign=
ed=3Dscoredown&amp;_requireboldred=3D0#Query11">1539.8363</A>=20
      (1+) </B></TD>
    <TD align=3Dmiddle><A=20
      onmouseover=3D"cover(1,11,'GVIALCIEDGSIHR'); return true"=20
      onmouseout=3D"uncover(1,11,'GVIALCIEDGSIHR'); return true"=20
      =
href=3D"http://202.116.111.27/mascot/cgi/peptide_view.pl?file=3D../data/2=
0120508/F043514.dat&amp;query=3D11&amp;hit=3D1"=20
      target=3D_blank><IMG height=3D16=20
      src=3D"http://202.116.111.27/mascot/images/cyan_ball_white.gif" =
width=3D16=20
      border=3D0></A></TD>
    <TD align=3Dmiddle><A=20
      onmouseover=3D"cover(2,11,'GVIALCIEDGSIHR'); return true"=20
      onmouseout=3D"uncover(2,11,'GVIALCIEDGSIHR'); return true"=20
      =
href=3D"http://202.116.111.27/mascot/cgi/peptide_view.pl?file=3D../data/2=
0120508/F043514.dat&amp;query=3D11&amp;hit=3D2"=20
      target=3D_blank><IMG height=3D16=20
      src=3D"http://202.116.111.27/mascot/images/cyan_ball_white.gif" =
width=3D16=20
      border=3D0></A></TD>
    <TD>&nbsp;</TD>
    <TD>&nbsp;</TD>
    <TD>&nbsp;</TD>
    <TD>&nbsp;</TD>
    <TD>&nbsp;</TD>
    <TD>&nbsp;</TD>
    <TD>&nbsp;</TD>
    <TD>&nbsp;</TD></TR>
  <TR>
    <TD noWrap bgColor=3D#cccccc><B><INPUT type=3Dcheckbox CHECKED=20
      value=3D"1626.859379 from(1627.866655,1+)  intensity(0.0000)  =
query(12)"=20
      name=3DQUE> <A onmouseover=3D"cover(0,12,''); return true"=20
      onmouseout=3D"uncover(0,12,''); return true"=20
      =
href=3D"http://202.116.111.27/mascot/cgi/master_results.pl?file=3D..%2Fda=
ta%2F20120508%2FF043514.dat&amp;REPTYPE=3Dprotein&amp;_sigthreshold=3D0.0=
5&amp;REPORT=3D10&amp;_server_mudpit_switch=3D99999999&amp;_ignoreionssco=
rebelow=3D0&amp;_showsubsets=3D0&amp;_showpopups=3DTRUE&amp;_sortunassign=
ed=3Dscoredown&amp;_requireboldred=3D0#Query12">1627.8667</A>=20
      (1+) </B></TD>
    <TD align=3Dmiddle><A=20
      onmouseover=3D"cover(1,12,'TLNEADCATVPPAIR'); return true"=20
      onmouseout=3D"uncover(1,12,'TLNEADCATVPPAIR'); return true"=20
      =
href=3D"http://202.116.111.27/mascot/cgi/peptide_view.pl?file=3D../data/2=
0120508/F043514.dat&amp;query=3D12&amp;hit=3D1"=20
      target=3D_blank><IMG height=3D16=20
      src=3D"http://202.116.111.27/mascot/images/cyan_ball_white.gif" =
width=3D16=20
      border=3D0></A></TD>
    <TD>&nbsp;</TD>
    <TD>&nbsp;</TD>
    <TD>&nbsp;</TD>
    <TD>&nbsp;</TD>
    <TD>&nbsp;</TD>
    <TD>&nbsp;</TD>
    <TD>&nbsp;</TD>
    <TD>&nbsp;</TD>
    <TD>&nbsp;</TD></TR>
  <TR>
    <TD noWrap bgColor=3D#cccccc><B><INPUT type=3Dcheckbox CHECKED=20
      value=3D"1706.811976 from(1707.819252,1+)  intensity(15.1212)  =
query(13)"=20
      name=3DQUE> <A onmouseover=3D"cover(0,13,''); return true"=20
      onmouseout=3D"uncover(0,13,''); return true"=20
      =
href=3D"http://202.116.111.27/mascot/cgi/master_results.pl?file=3D..%2Fda=
ta%2F20120508%2FF043514.dat&amp;REPTYPE=3Dprotein&amp;_sigthreshold=3D0.0=
5&amp;REPORT=3D10&amp;_server_mudpit_switch=3D99999999&amp;_ignoreionssco=
rebelow=3D0&amp;_showsubsets=3D0&amp;_showpopups=3DTRUE&amp;_sortunassign=
ed=3Dscoredown&amp;_requireboldred=3D0#Query13">1707.8193</A>=20
      (1+) </B></TD>
    <TD>&nbsp;</TD>
    <TD>&nbsp;</TD>
    <TD>&nbsp;</TD>
    <TD>&nbsp;</TD>
    <TD>&nbsp;</TD>
    <TD>&nbsp;</TD>
    <TD>&nbsp;</TD>
    <TD>&nbsp;</TD>
    <TD>&nbsp;</TD>
    <TD>&nbsp;</TD></TR>
  <TR>
    <TD noWrap bgColor=3D#cccccc><B><INPUT type=3Dcheckbox CHECKED=20
      value=3D"2210.236121 from(2211.243397,1+)  intensity(11.4440)  =
query(14)"=20
      name=3DQUE> <A onmouseover=3D"cover(0,14,''); return true"=20
      onmouseout=3D"uncover(0,14,''); return true"=20
      =
href=3D"http://202.116.111.27/mascot/cgi/master_results.pl?file=3D..%2Fda=
ta%2F20120508%2FF043514.dat&amp;REPTYPE=3Dprotein&amp;_sigthreshold=3D0.0=
5&amp;REPORT=3D10&amp;_server_mudpit_switch=3D99999999&amp;_ignoreionssco=
rebelow=3D0&amp;_showsubsets=3D0&amp;_showpopups=3DTRUE&amp;_sortunassign=
ed=3Dscoredown&amp;_requireboldred=3D0#Query14">2211.2434</A>=20
      (1+) </B></TD>
    <TD>&nbsp;</TD>
    <TD>&nbsp;</TD>
    <TD>&nbsp;</TD>
    <TD>&nbsp;</TD>
    <TD>&nbsp;</TD>
    <TD>&nbsp;</TD>
    <TD>&nbsp;</TD>
    <TD>&nbsp;</TD>
    <TD>&nbsp;</TD>
    <TD>&nbsp;</TD></TR>
  <TR>
    <TD noWrap bgColor=3D#cccccc><B><INPUT type=3Dcheckbox CHECKED=20
      value=3D"2250.125673 from(2251.132949,1+)  intensity(28.8332)  =
query(15)"=20
      name=3DQUE> <A onmouseover=3D"cover(0,15,''); return true"=20
      onmouseout=3D"uncover(0,15,''); return true"=20
      =
href=3D"http://202.116.111.27/mascot/cgi/master_results.pl?file=3D..%2Fda=
ta%2F20120508%2FF043514.dat&amp;REPTYPE=3Dprotein&amp;_sigthreshold=3D0.0=
5&amp;REPORT=3D10&amp;_server_mudpit_switch=3D99999999&amp;_ignoreionssco=
rebelow=3D0&amp;_showsubsets=3D0&amp;_showpopups=3DTRUE&amp;_sortunassign=
ed=3Dscoredown&amp;_requireboldred=3D0#Query15">2251.1329</A>=20
      (1+) </B></TD>
    <TD>&nbsp;</TD>
    <TD>&nbsp;</TD>
    <TD>&nbsp;</TD>
    <TD>&nbsp;</TD>
    <TD>&nbsp;</TD>
    <TD>&nbsp;</TD>
    <TD>&nbsp;</TD>
    <TD>&nbsp;</TD>
    <TD>&nbsp;</TD>
    <TD>&nbsp;</TD></TR>
  <TR>
    <TD noWrap bgColor=3D#cccccc><B><INPUT type=3Dcheckbox CHECKED=20
      value=3D"2928.665275 from(2929.672551,1+)  intensity(77.9286)  =
query(16)"=20
      name=3DQUE> <A onmouseover=3D"cover(0,16,''); return true"=20
      onmouseout=3D"uncover(0,16,''); return true"=20
      =
href=3D"http://202.116.111.27/mascot/cgi/master_results.pl?file=3D..%2Fda=
ta%2F20120508%2FF043514.dat&amp;REPTYPE=3Dprotein&amp;_sigthreshold=3D0.0=
5&amp;REPORT=3D10&amp;_server_mudpit_switch=3D99999999&amp;_ignoreionssco=
rebelow=3D0&amp;_showsubsets=3D0&amp;_showpopups=3DTRUE&amp;_sortunassign=
ed=3Dscoredown&amp;_requireboldred=3D0#Query16">2929.6726</A>=20
      (1+) </B></TD>
    <TD>&nbsp;</TD>
    <TD>&nbsp;</TD>
    <TD>&nbsp;</TD>
    <TD>&nbsp;</TD>
    <TD>&nbsp;</TD>
    <TD>&nbsp;</TD>
    <TD>&nbsp;</TD>
    <TD>&nbsp;</TD>
    <TD>&nbsp;</TD>
    <TD>&nbsp;</TD></TR></TBODY></TABLE>
<SCRIPT language=3DJavaScript>=0A=
<!-- =0A=
=0A=
GEGGILINSQGER =3D new Array(1);=0A=
GEGGILINSQGER[0] =3D 3;=0A=
GEGGILINSQGER[1] =3D 4;=0A=
LGANSLLDLVVFGR =3D new Array(1);=0A=
LGANSLLDLVVFGR[0] =3D 5;=0A=
LGANSLLDLVVFGR[1] =3D 6;=0A=
VTLDYRPVIDK =3D new Array(1);=0A=
VTLDYRPVIDK[0] =3D 2;=0A=
AGALGSPGLKSWAMK =3D new Array(1);=0A=
AGALGSPGLKSWAMK[0] =3D 7;=0A=
TLNEADCATVPPAIR =3D new Array(1);=0A=
TLNEADCATVPPAIR[0] =3D 10;=0A=
GVIALCIEDGSIHR =3D new Array(1);=0A=
GVIALCIEDGSIHR[0] =3D 8;=0A=
GVIALCIEDGSIHR[1] =3D 9;=0A=
arrayReady =3D 1;=0A=
=0A=
// -->=0A=
</SCRIPT>
<INPUT type=3Dhidden value=3D2 name=3DFORMVER> <INPUT type=3Dhidden =
value=3DMIS=20
name=3DSEARCH> <INPUT type=3Dhidden name=3DUSERNAME> <INPUT =
type=3Dhidden=20
name=3DUSEREMAIL> <INPUT type=3Dhidden name=3DCOM> <INPUT type=3Dhidden=20
value=3D"Carbamidomethyl (C)" name=3DMODS> <INPUT type=3Dhidden =
value=3D"Oxidation (M)"=20
name=3DIT_MODS> <INPUT type=3Dhidden value=3DTrypsin name=3DCLE> <INPUT =
type=3Dhidden=20
value=3DMonoisotopic name=3DMASS> <INPUT type=3Dhidden name=3DSEG> =
<INPUT type=3Dhidden=20
value=3D75 name=3DTOL> <INPUT type=3Dhidden value=3Dppm name=3DTOLU> =
<INPUT type=3Dhidden=20
value=3D0.5 name=3DITOL> <INPUT type=3Dhidden value=3DDa name=3DITOLU> =
<INPUT type=3Dhidden=20
value=3DNCBInr name=3DDB> <INPUT type=3Dhidden value=3D1+ name=3DCHARGE> =
<INPUT=20
type=3Dhidden value=3D1 name=3DPFA> <INPUT type=3Dhidden name=3DFILE> =
<INPUT type=3Dhidden=20
value=3D"Mascot generic" name=3DFORMAT> <INPUT type=3Dhidden=20
value=3D../data/20120508/F043514.dat name=3DINTERMEDIATE> <INPUT =
type=3Dhidden=20
value=3D10 name=3DREPORT> <INPUT type=3Dhidden value=3DON =
name=3DOVERVIEW> <INPUT=20
type=3Dhidden name=3DPRECURSOR> <INPUT type=3Dhidden=20
value=3D". . . . . . . . . . . . . . . . Rattus" name=3DTAXONOMY> <INPUT =
type=3Dhidden=20
name=3DREPTYPE> <INPUT type=3Dhidden value=3D"not again" =
name=3DrepeatSearch> <INPUT=20
type=3Dhidden value=3DMALDI-TOF-TOF name=3DINSTRUMENT> <INPUT =
type=3Dhidden=20
name=3DACCESSION> <INPUT type=3Dhidden value=3D0 name=3DDECOY> <INPUT =
type=3Dhidden=20
value=3DNone name=3DQUANTITATION> <INPUT type=3Dhidden value=3D0 =
name=3DPEP_ISOTOPE_ERROR>=20

<P><INPUT onclick=3D"checkQuery(1,16, this.form)" type=3Dbutton =
value=3D"Select All">=20
&nbsp;&nbsp;<INPUT onclick=3D"checkQuery(0,16, this.form)" type=3Dbutton =
value=3D"Select None">=20
&nbsp;&nbsp;<INPUT type=3Dsubmit value=3D"Search Selected">=20
&nbsp;&nbsp;&nbsp;&nbsp;</FORM>
<H3>Index</H3>
<TABLE cellSpacing=3D0 cellPadding=3D0 border=3D0>
  <TBODY>
  <TR>
    <TD>&nbsp;</TD>
    <TD><TT><B>&nbsp;Accession</B></TT></TD>
    <TD><TT><B>&nbsp;&nbsp;Mass</B></TT></TD>
    <TD><TT><B>&nbsp;&nbsp;Score</B></TT></TD>
    <TD><TT><B>&nbsp;&nbsp;Description</B></TT></TD></TR>
  <TR>
    <TD noWrap align=3Dright><TT><B>1.</B></TT></TD>
    <TD noWrap><TT><B>&nbsp;<A=20
      =
href=3D"http://202.116.111.27/mascot/cgi/master_results.pl?file=3D..%2Fda=
ta%2F20120508%2FF043514.dat&amp;REPTYPE=3Dprotein&amp;_sigthreshold=3D0.0=
5&amp;REPORT=3D10&amp;_server_mudpit_switch=3D99999999&amp;_ignoreionssco=
rebelow=3D0&amp;_showsubsets=3D0&amp;_showpopups=3DTRUE&amp;_sortunassign=
ed=3Dscoredown&amp;_requireboldred=3D0#Hit1">gi|18426858</A></B></TT></TD=
>
    <TD noWrap><TT>&nbsp;&nbsp;72596</TT></TD>
    <TD noWrap align=3Dright><TT>326</TT></TD>
    <TD noWrap><TT>&nbsp;&nbsp;succinate dehydrogenase [ubiquinone]=20
      flavoprotein subunit, mitochondrial precursor [Rattus=20
  norvegicus]</TT></TD></TR>
  <TR>
    <TD noWrap align=3Dright><TT><B>2.</B></TT></TD>
    <TD noWrap><TT><B>&nbsp;<A=20
      =
href=3D"http://202.116.111.27/mascot/cgi/master_results.pl?file=3D..%2Fda=
ta%2F20120508%2FF043514.dat&amp;REPTYPE=3Dprotein&amp;_sigthreshold=3D0.0=
5&amp;REPORT=3D10&amp;_server_mudpit_switch=3D99999999&amp;_ignoreionssco=
rebelow=3D0&amp;_showsubsets=3D0&amp;_showpopups=3DTRUE&amp;_sortunassign=
ed=3Dscoredown&amp;_requireboldred=3D0#Hit2">gi|89574167</A></B></TT></TD=
>
    <TD noWrap><TT>&nbsp;&nbsp;61998</TT></TD>
    <TD noWrap align=3Dright><TT>182</TT></TD>
    <TD noWrap><TT>&nbsp;&nbsp;succinate dehydrogenase complex subunit A =

      [Rattus norvegicus]</TT></TD></TR>
  <TR>
    <TD noWrap align=3Dright><TT><B>3.</B></TT></TD>
    <TD noWrap><TT><B>&nbsp;<A=20
      =
href=3D"http://202.116.111.27/mascot/cgi/master_results.pl?file=3D..%2Fda=
ta%2F20120508%2FF043514.dat&amp;REPTYPE=3Dprotein&amp;_sigthreshold=3D0.0=
5&amp;REPORT=3D10&amp;_server_mudpit_switch=3D99999999&amp;_ignoreionssco=
rebelow=3D0&amp;_showsubsets=3D0&amp;_showpopups=3DTRUE&amp;_sortunassign=
ed=3Dscoredown&amp;_requireboldred=3D0#Hit3">gi|82775379</A></B></TT></TD=
>
    <TD noWrap><TT>&nbsp;&nbsp;8140</TT></TD>
    <TD noWrap align=3Dright><TT>49</TT></TD>
    <TD noWrap><TT>&nbsp;&nbsp;beta-defensin 14 precursor [Rattus=20
      norvegicus]</TT></TD></TR>
  <TR>
    <TD noWrap align=3Dright><TT><B>4.</B></TT></TD>
    <TD noWrap><TT><B>&nbsp;<A=20
      =
href=3D"http://202.116.111.27/mascot/cgi/master_results.pl?file=3D..%2Fda=
ta%2F20120508%2FF043514.dat&amp;REPTYPE=3Dprotein&amp;_sigthreshold=3D0.0=
5&amp;REPORT=3D10&amp;_server_mudpit_switch=3D99999999&amp;_ignoreionssco=
rebelow=3D0&amp;_showsubsets=3D0&amp;_showpopups=3DTRUE&amp;_sortunassign=
ed=3Dscoredown&amp;_requireboldred=3D0#Hit4">gi|149024655</A></B></TT></T=
D>
    <TD noWrap><TT>&nbsp;&nbsp;5046</TT></TD>
    <TD noWrap align=3Dright><TT>43</TT></TD>
    <TD noWrap><TT>&nbsp;&nbsp;rCG31206, isoform CRA_b [Rattus=20
    norvegicus]</TT></TD></TR>
  <TR>
    <TD noWrap align=3Dright><TT><B>5.</B></TT></TD>
    <TD noWrap><TT><B>&nbsp;<A=20
      =
href=3D"http://202.116.111.27/mascot/cgi/master_results.pl?file=3D..%2Fda=
ta%2F20120508%2FF043514.dat&amp;REPTYPE=3Dprotein&amp;_sigthreshold=3D0.0=
5&amp;REPORT=3D10&amp;_server_mudpit_switch=3D99999999&amp;_ignoreionssco=
rebelow=3D0&amp;_showsubsets=3D0&amp;_showpopups=3DTRUE&amp;_sortunassign=
ed=3Dscoredown&amp;_requireboldred=3D0#Hit5">gi|149026302</A></B></TT></T=
D>
    <TD noWrap><TT>&nbsp;&nbsp;66313</TT></TD>
    <TD noWrap align=3Dright><TT>41</TT></TD>
    <TD noWrap><TT>&nbsp;&nbsp;fucose-1-phosphate guanylyltransferase =
[Rattus=20
      norvegicus]</TT></TD></TR>
  <TR>
    <TD noWrap align=3Dright><TT><B>6.</B></TT></TD>
    <TD noWrap><TT><B>&nbsp;<A=20
      =
href=3D"http://202.116.111.27/mascot/cgi/master_results.pl?file=3D..%2Fda=
ta%2F20120508%2FF043514.dat&amp;REPTYPE=3Dprotein&amp;_sigthreshold=3D0.0=
5&amp;REPORT=3D10&amp;_server_mudpit_switch=3D99999999&amp;_ignoreionssco=
rebelow=3D0&amp;_showsubsets=3D0&amp;_showpopups=3DTRUE&amp;_sortunassign=
ed=3Dscoredown&amp;_requireboldred=3D0#Hit6">gi|195540043</A></B></TT></T=
D>
    <TD noWrap><TT>&nbsp;&nbsp;66325</TT></TD>
    <TD noWrap align=3Dright><TT>41</TT></TD>
    <TD noWrap><TT>&nbsp;&nbsp;Fpgt protein [Rattus =
norvegicus]</TT></TD></TR>
  <TR>
    <TD noWrap align=3Dright><TT><B>7.</B></TT></TD>
    <TD noWrap><TT><B>&nbsp;<A=20
      =
href=3D"http://202.116.111.27/mascot/cgi/master_results.pl?file=3D..%2Fda=
ta%2F20120508%2FF043514.dat&amp;REPTYPE=3Dprotein&amp;_sigthreshold=3D0.0=
5&amp;REPORT=3D10&amp;_server_mudpit_switch=3D99999999&amp;_ignoreionssco=
rebelow=3D0&amp;_showsubsets=3D0&amp;_showpopups=3DTRUE&amp;_sortunassign=
ed=3Dscoredown&amp;_requireboldred=3D0#Hit7">gi|47169439</A></B></TT></TD=
>
    <TD noWrap><TT>&nbsp;&nbsp;10218</TT></TD>
    <TD noWrap align=3Dright><TT>39</TT></TD>
    <TD noWrap><TT>&nbsp;&nbsp;Chain A, Solution Structures Of The P47 =
Sep=20
      Domain</TT></TD></TR>
  <TR>
    <TD noWrap align=3Dright><TT><B>8.</B></TT></TD>
    <TD noWrap><TT><B>&nbsp;<A=20
      =
href=3D"http://202.116.111.27/mascot/cgi/master_results.pl?file=3D..%2Fda=
ta%2F20120508%2FF043514.dat&amp;REPTYPE=3Dprotein&amp;_sigthreshold=3D0.0=
5&amp;REPORT=3D10&amp;_server_mudpit_switch=3D99999999&amp;_ignoreionssco=
rebelow=3D0&amp;_showsubsets=3D0&amp;_showpopups=3DTRUE&amp;_sortunassign=
ed=3Dscoredown&amp;_requireboldred=3D0#Hit8">gi|41054868</A></B></TT></TD=
>
    <TD noWrap><TT>&nbsp;&nbsp;66768</TT></TD>
    <TD noWrap align=3Dright><TT>38</TT></TD>
    <TD noWrap><TT>&nbsp;&nbsp;fucose-1-phosphate guanylyltransferase =
[Rattus=20
      norvegicus]</TT></TD></TR>
  <TR>
    <TD noWrap align=3Dright><TT><B>9.</B></TT></TD>
    <TD noWrap><TT><B>&nbsp;<A=20
      =
href=3D"http://202.116.111.27/mascot/cgi/master_results.pl?file=3D..%2Fda=
ta%2F20120508%2FF043514.dat&amp;REPTYPE=3Dprotein&amp;_sigthreshold=3D0.0=
5&amp;REPORT=3D10&amp;_server_mudpit_switch=3D99999999&amp;_ignoreionssco=
rebelow=3D0&amp;_showsubsets=3D0&amp;_showpopups=3DTRUE&amp;_sortunassign=
ed=3Dscoredown&amp;_requireboldred=3D0#Hit9">gi|149024778</A></B></TT></T=
D>
    <TD noWrap><TT>&nbsp;&nbsp;45529</TT></TD>
    <TD noWrap align=3Dright><TT>38</TT></TD>
    <TD noWrap><TT>&nbsp;&nbsp;similar to RIKEN cDNA B230396O12 =
(predicted)=20
      [Rattus norvegicus]</TT></TD></TR>
  <TR>
    <TD noWrap align=3Dright><TT><B>10.</B></TT></TD>
    <TD noWrap><TT><B>&nbsp;<A=20
      =
href=3D"http://202.116.111.27/mascot/cgi/master_results.pl?file=3D..%2Fda=
ta%2F20120508%2FF043514.dat&amp;REPTYPE=3Dprotein&amp;_sigthreshold=3D0.0=
5&amp;REPORT=3D10&amp;_server_mudpit_switch=3D99999999&amp;_ignoreionssco=
rebelow=3D0&amp;_showsubsets=3D0&amp;_showpopups=3DTRUE&amp;_sortunassign=
ed=3Dscoredown&amp;_requireboldred=3D0#Hit10">gi|40786489</A></B></TT></T=
D>
    <TD noWrap><TT>&nbsp;&nbsp;64632</TT></TD>
    <TD noWrap align=3Dright><TT>36</TT></TD>
    <TD noWrap><TT>&nbsp;&nbsp;rho guanine nucleotide exchange factor 25 =

      [Rattus norvegicus]</TT></TD></TR></TBODY></TABLE>
<H3>Results List</H3>
<TABLE cellSpacing=3D0 border=3D0>
  <TBODY>
  <TR>
    <TD><TT><B><A =
name=3DHit1>1.</A>&nbsp;&nbsp;&nbsp;&nbsp;</B></TT></TD>
    <TD noWrap><TT><A=20
      =
href=3D"http://202.116.111.27/mascot/cgi/protein_view.pl?file=3D../data/2=
0120508/F043514.dat&amp;hit=3D1"=20
      =
target=3D_blank>gi|18426858</A>&nbsp;&nbsp;&nbsp;&nbsp;<B>Mass:</B>&nbsp;=
72596&nbsp;&nbsp;&nbsp;&nbsp;<B>Score:</B>&nbsp;326&nbsp;&nbsp;&nbsp;&nbs=
p;<B>Expect:</B>&nbsp;1.7e-028&nbsp;&nbsp;<B>Queries=20
      matched:</B>&nbsp;11</TT></TD></TR>
  <TR>
    <TD>&nbsp;</TD>
    <TD noWrap><TT>succinate dehydrogenase [ubiquinone] flavoprotein =
subunit,=20
      mitochondrial precursor [Rattus =
norvegicus]</TT></TD></TR></TBODY></TABLE>
<TABLE cellSpacing=3D0 cellPadding=3D0 border=3D0>
  <TBODY>
  <TR>
    <TD><TT>&nbsp;&nbsp;&nbsp;&nbsp;&nbsp;&nbsp;</TT></TD>
    <TD align=3Dright><TT><B>Observed&nbsp;&nbsp;</B></TT></TD>
    <TD noWrap align=3Dright><TT><B>Mr(expt)&nbsp;&nbsp;</B></TT></TD>
    <TD noWrap align=3Dright><TT><B>Mr(calc)&nbsp;&nbsp;</B></TT></TD>
    <TD align=3Dright><TT><B>&nbsp;ppm&nbsp;&nbsp;</B></TT></TD>
    <TD align=3Dright><TT><B>Start&nbsp;</B></TT></TD>
    <TD align=3Dright><TT><B>&nbsp;</B></TT></TD>
    <TD align=3Dright><TT><B>End&nbsp;</B></TT></TD>
    <TD align=3Dright><TT><B>Miss&nbsp;</B></TT></TD>
    <TD align=3Dright><TT><B>Ions&nbsp;</B></TT></TD>
    <TD><TT><B>&nbsp;Peptide</B></TT></TD></TR>
  <TR>
    <TD align=3Dright>&nbsp;</TD>
    <TD align=3Dright><TT>751.3558&nbsp;&nbsp;</TT></TD>
    <TD align=3Dright><TT>750.3485&nbsp;&nbsp;</TT></TD>
    <TD align=3Dright><TT>750.3661&nbsp;&nbsp;</TT></TD>
    <TD noWrap align=3Dright><TT>-23.34&nbsp;</TT></TD>
    <TD align=3Dright><TT>493&nbsp;</TT></TD>
    <TD noWrap align=3Dright><TT>-&nbsp;</TT></TD>
    <TD align=3Dright><TT>499&nbsp;</TT></TD>
    <TD align=3Dright><TT>0&nbsp;&nbsp;</TT></TD>
    <TD noWrap align=3Dright><TT>---&nbsp;&nbsp;</TT></TD>
    <TD noWrap><TT>&nbsp;R.FADGSVR.T</TT></TD></TR>
  <TR>
    <TD align=3Dright>&nbsp;</TD>
    <TD align=3Dright><TT>849.4327&nbsp;&nbsp;</TT></TD>
    <TD align=3Dright><TT>848.4254&nbsp;&nbsp;</TT></TD>
    <TD align=3Dright><TT>848.4426&nbsp;&nbsp;</TT></TD>
    <TD noWrap align=3Dright><TT>-20.26&nbsp;</TT></TD>
    <TD align=3Dright><TT>338&nbsp;</TT></TD>
    <TD noWrap align=3Dright><TT>-&nbsp;</TT></TD>
    <TD align=3Dright><TT>344&nbsp;</TT></TD>
    <TD align=3Dright><TT>0&nbsp;&nbsp;</TT></TD>
    <TD noWrap align=3Dright><TT>---&nbsp;&nbsp;</TT></TD>
    <TD noWrap><TT>&nbsp;R.SMTLEIR.E</TT></TD></TR>
  <TR>
    <TD align=3Dright>&nbsp;</TD>
    <TD align=3Dright><TT>1122.5937&nbsp;&nbsp;</TT></TD>
    <TD align=3Dright><TT>1121.5864&nbsp;&nbsp;</TT></TD>
    <TD align=3Dright><TT>1121.5829&nbsp;&nbsp;</TT></TD>
    <TD noWrap align=3Dright><TT>3.13&nbsp;</TT></TD>
    <TD align=3Dright><TT>243&nbsp;</TT></TD>
    <TD noWrap align=3Dright><TT>-&nbsp;</TT></TD>
    <TD align=3Dright><TT>253&nbsp;</TT></TD>
    <TD align=3Dright><TT>0&nbsp;&nbsp;</TT></TD>
    <TD noWrap align=3Dright><TT>---&nbsp;&nbsp;</TT></TD>
    <TD noWrap><TT>&nbsp;K.NTIIATGGYGR.T</TT></TD></TR>
  <TR>
    <TD align=3Dright>&nbsp;</TD>
    <TD align=3Dright><TT>1318.7561&nbsp;&nbsp;</TT></TD>
    <TD align=3Dright><TT>1317.7488&nbsp;&nbsp;</TT></TD>
    <TD align=3Dright><TT>1317.7292&nbsp;&nbsp;</TT></TD>
    <TD noWrap align=3Dright><TT>14.8&nbsp;</TT></TD>
    <TD align=3Dright><TT>629&nbsp;</TT></TD>
    <TD noWrap align=3Dright><TT>-&nbsp;</TT></TD>
    <TD align=3Dright><TT>639&nbsp;</TT></TD>
    <TD align=3Dright><TT>0&nbsp;&nbsp;</TT></TD>
    <TD noWrap align=3Dright><TT>19&nbsp;&nbsp;</TT></TD>
    <TD noWrap><TT>&nbsp;K.VTLDYRPVIDK.T</TT></TD></TR>
  <TR>
    <TD align=3Dright>&nbsp;</TD>
    <TD align=3Dright><TT>1329.7006&nbsp;&nbsp;</TT></TD>
    <TD align=3Dright><TT>1328.6934&nbsp;&nbsp;</TT></TD>
    <TD align=3Dright><TT>1328.6684&nbsp;&nbsp;</TT></TD>
    <TD noWrap align=3Dright><TT>18.8&nbsp;</TT></TD>
    <TD align=3Dright><TT>305&nbsp;</TT></TD>
    <TD noWrap align=3Dright><TT>-&nbsp;</TT></TD>
    <TD align=3Dright><TT>317&nbsp;</TT></TD>
    <TD align=3Dright><TT>0&nbsp;&nbsp;</TT></TD>
    <TD noWrap align=3Dright><TT>25&nbsp;&nbsp;</TT></TD>
    <TD noWrap><TT>&nbsp;R.GEGGILINSQGER.F</TT></TD></TR>
  <TR>
    <TD align=3Dright>&nbsp;</TD>
    <TD align=3Dright><TT>1354.7506&nbsp;&nbsp;</TT></TD>
    <TD align=3Dright><TT>1353.7434&nbsp;&nbsp;</TT></TD>
    <TD align=3Dright><TT>1353.7153&nbsp;&nbsp;</TT></TD>
    <TD noWrap align=3Dright><TT>20.7&nbsp;</TT></TD>
    <TD align=3Dright><TT>188&nbsp;</TT></TD>
    <TD noWrap align=3Dright><TT>-&nbsp;</TT></TD>
    <TD align=3Dright><TT>199&nbsp;</TT></TD>
    <TD align=3Dright><TT>0&nbsp;&nbsp;</TT></TD>
    <TD noWrap align=3Dright><TT>---&nbsp;&nbsp;</TT></TD>
    <TD noWrap><TT>&nbsp;R.TGHSLLHTLYGR.S</TT></TD></TR>
  <TR>
    <TD align=3Dright>&nbsp;</TD>
    <TD align=3Dright><TT>1473.8658&nbsp;&nbsp;</TT></TD>
    <TD align=3Dright><TT>1472.8586&nbsp;&nbsp;</TT></TD>
    <TD align=3Dright><TT>1472.8351&nbsp;&nbsp;</TT></TD>
    <TD noWrap align=3Dright><TT>15.9&nbsp;</TT></TD>
    <TD align=3Dright><TT>444&nbsp;</TT></TD>
    <TD noWrap align=3Dright><TT>-&nbsp;</TT></TD>
    <TD align=3Dright><TT>457&nbsp;</TT></TD>
    <TD align=3Dright><TT>0&nbsp;&nbsp;</TT></TD>
    <TD noWrap align=3Dright><TT>35&nbsp;&nbsp;</TT></TD>
    <TD noWrap><TT>&nbsp;R.LGANSLLDLVVFGR.A</TT></TD></TR>
  <TR>
    <TD align=3Dright>&nbsp;</TD>
    <TD align=3Dright><TT>1539.8363&nbsp;&nbsp;</TT></TD>
    <TD align=3Dright><TT>1538.8290&nbsp;&nbsp;</TT></TD>
    <TD align=3Dright><TT>1538.7875&nbsp;&nbsp;</TT></TD>
    <TD noWrap align=3Dright><TT>27.0&nbsp;</TT></TD>
    <TD align=3Dright><TT>225&nbsp;</TT></TD>
    <TD noWrap align=3Dright><TT>-&nbsp;</TT></TD>
    <TD align=3Dright><TT>238&nbsp;</TT></TD>
    <TD align=3Dright><TT>0&nbsp;&nbsp;</TT></TD>
    <TD noWrap align=3Dright><TT>34&nbsp;&nbsp;</TT></TD>
    <TD noWrap><TT>&nbsp;R.GVIALCIEDGSIHR.I</TT></TD></TR>
  <TR>
    <TD align=3Dright>&nbsp;</TD>
    <TD align=3Dright><TT>1627.8667&nbsp;&nbsp;</TT></TD>
    <TD align=3Dright><TT>1626.8594&nbsp;&nbsp;</TT></TD>
    <TD align=3Dright><TT>1626.8035&nbsp;&nbsp;</TT></TD>
    <TD noWrap align=3Dright><TT>34.3&nbsp;</TT></TD>
    <TD align=3Dright><TT>640&nbsp;</TT></TD>
    <TD noWrap align=3Dright><TT>-&nbsp;</TT></TD>
    <TD align=3Dright><TT>654&nbsp;</TT></TD>
    <TD align=3Dright><TT>0&nbsp;&nbsp;</TT></TD>
    <TD noWrap align=3Dright><TT>77&nbsp;&nbsp;</TT></TD>
    <TD noWrap><TT>&nbsp;K.TLNEADCATVPPAIR.S</TT></TD></TR>
  <TR>
    <TD align=3Dright>&nbsp;</TD>
    <TD align=3Dright><TT>2251.1329&nbsp;&nbsp;</TT></TD>
    <TD align=3Dright><TT>2250.1257&nbsp;&nbsp;</TT></TD>
    <TD align=3Dright><TT>2249.9682&nbsp;&nbsp;</TT></TD>
    <TD noWrap align=3Dright><TT>70.0&nbsp;</TT></TD>
    <TD align=3Dright><TT>254&nbsp;</TT></TD>
    <TD noWrap align=3Dright><TT>-&nbsp;</TT></TD>
    <TD align=3Dright><TT>274&nbsp;</TT></TD>
    <TD align=3Dright><TT>0&nbsp;&nbsp;</TT></TD>
    <TD noWrap align=3Dright><TT>---&nbsp;&nbsp;</TT></TD>
    <TD noWrap><TT>&nbsp;R.TYFSCTSAHTSTGDGTAMVTR.A</TT></TD></TR>
  <TR>
    <TD align=3Dright>&nbsp;</TD>
    <TD align=3Dright><TT>2929.6726&nbsp;&nbsp;</TT></TD>
    <TD align=3Dright><TT>2928.6653&nbsp;&nbsp;</TT></TD>
    <TD align=3Dright><TT>2928.4618&nbsp;&nbsp;</TT></TD>
    <TD noWrap align=3Dright><TT>69.5&nbsp;</TT></TD>
    <TD align=3Dright><TT>39&nbsp;</TT></TD>
    <TD noWrap align=3Dright><TT>-&nbsp;</TT></TD>
    <TD align=3Dright><TT>67&nbsp;</TT></TD>
    <TD align=3Dright><TT>0&nbsp;&nbsp;</TT></TD>
    <TD noWrap align=3Dright><TT>---&nbsp;&nbsp;</TT></TD>
    <TD=20
noWrap><TT>&nbsp;K.VSDAISTQYPVVDHEFDAVVVGAGGAGLR.A</TT></TD></TR></TBODY>=
</TABLE>
<TABLE cellSpacing=3D0 border=3D0>
  <TBODY>
  <TR>
    <TD><TT>&nbsp;&nbsp;&nbsp;&nbsp;&nbsp;&nbsp;</TT></TD>
    <TD><TT><B>No match to: </B>870.5393, 1026.6024, 1171.6196, =
1707.8193,=20
      2211.2434</TT></TD></TR></TBODY></TABLE><BR>
<TABLE cellSpacing=3D0 border=3D0>
  <TBODY>
  <TR>
    <TD><TT><B><A =
name=3DHit2>2.</A>&nbsp;&nbsp;&nbsp;&nbsp;</B></TT></TD>
    <TD noWrap><TT><A=20
      =
href=3D"http://202.116.111.27/mascot/cgi/protein_view.pl?file=3D../data/2=
0120508/F043514.dat&amp;hit=3D2"=20
      =
target=3D_blank>gi|89574167</A>&nbsp;&nbsp;&nbsp;&nbsp;<B>Mass:</B>&nbsp;=
61998&nbsp;&nbsp;&nbsp;&nbsp;<B>Score:</B>&nbsp;182&nbsp;&nbsp;&nbsp;&nbs=
p;<B>Expect:</B>&nbsp;4.3e-014&nbsp;&nbsp;<B>Queries=20
      matched:</B>&nbsp;8</TT></TD></TR>
  <TR>
    <TD>&nbsp;</TD>
    <TD noWrap><TT>succinate dehydrogenase complex subunit A [Rattus=20
      norvegicus]</TT></TD></TR></TBODY></TABLE>
<TABLE cellSpacing=3D0 cellPadding=3D0 border=3D0>
  <TBODY>
  <TR>
    <TD><TT>&nbsp;&nbsp;&nbsp;&nbsp;&nbsp;&nbsp;</TT></TD>
    <TD align=3Dright><TT><B>Observed&nbsp;&nbsp;</B></TT></TD>
    <TD noWrap align=3Dright><TT><B>Mr(expt)&nbsp;&nbsp;</B></TT></TD>
    <TD noWrap align=3Dright><TT><B>Mr(calc)&nbsp;&nbsp;</B></TT></TD>
    <TD align=3Dright><TT><B>&nbsp;ppm&nbsp;&nbsp;</B></TT></TD>
    <TD align=3Dright><TT><B>Start&nbsp;</B></TT></TD>
    <TD align=3Dright><TT><B>&nbsp;</B></TT></TD>
    <TD align=3Dright><TT><B>End&nbsp;</B></TT></TD>
    <TD align=3Dright><TT><B>Miss&nbsp;</B></TT></TD>
    <TD align=3Dright><TT><B>Ions&nbsp;</B></TT></TD>
    <TD><TT><B>&nbsp;Peptide</B></TT></TD></TR>
  <TR>
    <TD align=3Dright>&nbsp;</TD>
    <TD align=3Dright><TT>751.3558&nbsp;&nbsp;</TT></TD>
    <TD align=3Dright><TT>750.3485&nbsp;&nbsp;</TT></TD>
    <TD align=3Dright><TT>750.3661&nbsp;&nbsp;</TT></TD>
    <TD noWrap align=3Dright><TT>-23.34&nbsp;</TT></TD>
    <TD align=3Dright><TT>443&nbsp;</TT></TD>
    <TD noWrap align=3Dright><TT>-&nbsp;</TT></TD>
    <TD align=3Dright><TT>449&nbsp;</TT></TD>
    <TD align=3Dright><TT>0&nbsp;&nbsp;</TT></TD>
    <TD noWrap align=3Dright><TT>---&nbsp;&nbsp;</TT></TD>
    <TD noWrap><TT>&nbsp;R.FADGSVR.T</TT></TD></TR>
  <TR>
    <TD align=3Dright>&nbsp;</TD>
    <TD align=3Dright><TT>849.4327&nbsp;&nbsp;</TT></TD>
    <TD align=3Dright><TT>848.4254&nbsp;&nbsp;</TT></TD>
    <TD align=3Dright><TT>848.4426&nbsp;&nbsp;</TT></TD>
    <TD noWrap align=3Dright><TT>-20.26&nbsp;</TT></TD>
    <TD align=3Dright><TT>288&nbsp;</TT></TD>
    <TD noWrap align=3Dright><TT>-&nbsp;</TT></TD>
    <TD align=3Dright><TT>294&nbsp;</TT></TD>
    <TD align=3Dright><TT>0&nbsp;&nbsp;</TT></TD>
    <TD noWrap align=3Dright><TT>---&nbsp;&nbsp;</TT></TD>
    <TD noWrap><TT>&nbsp;R.SMTLEIR.E</TT></TD></TR>
  <TR>
    <TD align=3Dright>&nbsp;</TD>
    <TD align=3Dright><TT>1122.5937&nbsp;&nbsp;</TT></TD>
    <TD align=3Dright><TT>1121.5864&nbsp;&nbsp;</TT></TD>
    <TD align=3Dright><TT>1121.5829&nbsp;&nbsp;</TT></TD>
    <TD noWrap align=3Dright><TT>3.13&nbsp;</TT></TD>
    <TD align=3Dright><TT>193&nbsp;</TT></TD>
    <TD noWrap align=3Dright><TT>-&nbsp;</TT></TD>
    <TD align=3Dright><TT>203&nbsp;</TT></TD>
    <TD align=3Dright><TT>0&nbsp;&nbsp;</TT></TD>
    <TD noWrap align=3Dright><TT>---&nbsp;&nbsp;</TT></TD>
    <TD noWrap><TT>&nbsp;K.NTIIATGGYGR.T</TT></TD></TR>
  <TR>
    <TD align=3Dright>&nbsp;</TD>
    <TD align=3Dright><TT>1329.7006&nbsp;&nbsp;</TT></TD>
    <TD align=3Dright><TT>1328.6934&nbsp;&nbsp;</TT></TD>
    <TD align=3Dright><TT>1328.6684&nbsp;&nbsp;</TT></TD>
    <TD noWrap align=3Dright><TT>18.8&nbsp;</TT></TD>
    <TD align=3Dright><TT>255&nbsp;</TT></TD>
    <TD noWrap align=3Dright><TT>-&nbsp;</TT></TD>
    <TD align=3Dright><TT>267&nbsp;</TT></TD>
    <TD align=3Dright><TT>0&nbsp;&nbsp;</TT></TD>
    <TD noWrap align=3Dright><TT>25&nbsp;&nbsp;</TT></TD>
    <TD noWrap><TT>&nbsp;R.GEGGILINSQGER.F</TT></TD></TR>
  <TR>
    <TD align=3Dright>&nbsp;</TD>
    <TD align=3Dright><TT>1354.7506&nbsp;&nbsp;</TT></TD>
    <TD align=3Dright><TT>1353.7434&nbsp;&nbsp;</TT></TD>
    <TD align=3Dright><TT>1353.7153&nbsp;&nbsp;</TT></TD>
    <TD noWrap align=3Dright><TT>20.7&nbsp;</TT></TD>
    <TD align=3Dright><TT>138&nbsp;</TT></TD>
    <TD noWrap align=3Dright><TT>-&nbsp;</TT></TD>
    <TD align=3Dright><TT>149&nbsp;</TT></TD>
    <TD align=3Dright><TT>0&nbsp;&nbsp;</TT></TD>
    <TD noWrap align=3Dright><TT>---&nbsp;&nbsp;</TT></TD>
    <TD noWrap><TT>&nbsp;R.TGHSLLHTLYGR.S</TT></TD></TR>
  <TR>
    <TD align=3Dright>&nbsp;</TD>
    <TD align=3Dright><TT>1473.8658&nbsp;&nbsp;</TT></TD>
    <TD align=3Dright><TT>1472.8586&nbsp;&nbsp;</TT></TD>
    <TD align=3Dright><TT>1472.8351&nbsp;&nbsp;</TT></TD>
    <TD noWrap align=3Dright><TT>15.9&nbsp;</TT></TD>
    <TD align=3Dright><TT>394&nbsp;</TT></TD>
    <TD noWrap align=3Dright><TT>-&nbsp;</TT></TD>
    <TD align=3Dright><TT>407&nbsp;</TT></TD>
    <TD align=3Dright><TT>0&nbsp;&nbsp;</TT></TD>
    <TD noWrap align=3Dright><TT>35&nbsp;&nbsp;</TT></TD>
    <TD noWrap><TT>&nbsp;R.LGANSLLDLVVFGR.A</TT></TD></TR>
  <TR>
    <TD align=3Dright>&nbsp;</TD>
    <TD align=3Dright><TT>1539.8363&nbsp;&nbsp;</TT></TD>
    <TD align=3Dright><TT>1538.8290&nbsp;&nbsp;</TT></TD>
    <TD align=3Dright><TT>1538.7875&nbsp;&nbsp;</TT></TD>
    <TD noWrap align=3Dright><TT>27.0&nbsp;</TT></TD>
    <TD align=3Dright><TT>175&nbsp;</TT></TD>
    <TD noWrap align=3Dright><TT>-&nbsp;</TT></TD>
    <TD align=3Dright><TT>188&nbsp;</TT></TD>
    <TD align=3Dright><TT>0&nbsp;&nbsp;</TT></TD>
    <TD noWrap align=3Dright><TT>34&nbsp;&nbsp;</TT></TD>
    <TD noWrap><TT>&nbsp;R.GVIALCIEDGSIHR.I</TT></TD></TR>
  <TR>
    <TD align=3Dright>&nbsp;</TD>
    <TD align=3Dright><TT>2251.1329&nbsp;&nbsp;</TT></TD>
    <TD align=3Dright><TT>2250.1257&nbsp;&nbsp;</TT></TD>
    <TD align=3Dright><TT>2249.9682&nbsp;&nbsp;</TT></TD>
    <TD noWrap align=3Dright><TT>70.0&nbsp;</TT></TD>
    <TD align=3Dright><TT>204&nbsp;</TT></TD>
    <TD noWrap align=3Dright><TT>-&nbsp;</TT></TD>
    <TD align=3Dright><TT>224&nbsp;</TT></TD>
    <TD align=3Dright><TT>0&nbsp;&nbsp;</TT></TD>
    <TD noWrap align=3Dright><TT>---&nbsp;&nbsp;</TT></TD>
    <TD =
noWrap><TT>&nbsp;R.TYFSCTSAHTSTGDGTAMVTR.A</TT></TD></TR></TBODY></TABLE>=

<TABLE cellSpacing=3D0 border=3D0>
  <TBODY>
  <TR>
    <TD><TT>&nbsp;&nbsp;&nbsp;&nbsp;&nbsp;&nbsp;</TT></TD>
    <TD><TT><B>No match to: </B>870.5393, 1026.6024, 1171.6196, =
1318.7561,=20
      1627.8667, 1707.8193, 2211.2434, =
2929.6726</TT></TD></TR></TBODY></TABLE><BR>
<TABLE cellSpacing=3D0 border=3D0>
  <TBODY>
  <TR>
    <TD><TT><B><A =
name=3DHit3>3.</A>&nbsp;&nbsp;&nbsp;&nbsp;</B></TT></TD>
    <TD noWrap><TT><A=20
      =
href=3D"http://202.116.111.27/mascot/cgi/protein_view.pl?file=3D../data/2=
0120508/F043514.dat&amp;hit=3D3"=20
      =
target=3D_blank>gi|82775379</A>&nbsp;&nbsp;&nbsp;&nbsp;<B>Mass:</B>&nbsp;=
8140&nbsp;&nbsp;&nbsp;&nbsp;&nbsp;<B>Score:</B>&nbsp;49&nbsp;&nbsp;&nbsp;=
&nbsp;&nbsp;<B>Expect:</B>&nbsp;0.83&nbsp;&nbsp;<B>Queries=20
      matched:</B>&nbsp;3</TT></TD></TR>
  <TR>
    <TD>&nbsp;</TD>
    <TD noWrap><TT>beta-defensin 14 precursor [Rattus=20
  norvegicus]</TT></TD></TR></TBODY></TABLE>
<TABLE cellSpacing=3D0 cellPadding=3D0 border=3D0>
  <TBODY>
  <TR>
    <TD><TT>&nbsp;&nbsp;&nbsp;&nbsp;&nbsp;&nbsp;</TT></TD>
    <TD align=3Dright><TT><B>Observed&nbsp;&nbsp;</B></TT></TD>
    <TD noWrap align=3Dright><TT><B>Mr(expt)&nbsp;&nbsp;</B></TT></TD>
    <TD noWrap align=3Dright><TT><B>Mr(calc)&nbsp;&nbsp;</B></TT></TD>
    <TD align=3Dright><TT><B>&nbsp;ppm&nbsp;&nbsp;</B></TT></TD>
    <TD align=3Dright><TT><B>Start&nbsp;</B></TT></TD>
    <TD align=3Dright><TT><B>&nbsp;</B></TT></TD>
    <TD align=3Dright><TT><B>End&nbsp;</B></TT></TD>
    <TD align=3Dright><TT><B>Miss&nbsp;</B></TT></TD>
    <TD align=3Dright><TT><B>Ions&nbsp;</B></TT></TD>
    <TD><TT><B>&nbsp;Peptide</B></TT></TD></TR>
  <TR>
    <TD align=3Dright>&nbsp;</TD>
    <TD align=3Dright><TT>849.4327&nbsp;&nbsp;</TT></TD>
    <TD align=3Dright><TT>848.4254&nbsp;&nbsp;</TT></TD>
    <TD align=3Dright><TT>848.3923&nbsp;&nbsp;</TT></TD>
    <TD noWrap align=3Dright><TT>39.0&nbsp;</TT></TD>
    <TD align=3Dright><TT>55&nbsp;</TT></TD>
    <TD noWrap align=3Dright><TT>-&nbsp;</TT></TD>
    <TD align=3Dright><TT>61&nbsp;</TT></TD>
    <TD align=3Dright><TT>1&nbsp;&nbsp;</TT></TD>
    <TD noWrap align=3Dright><TT>---&nbsp;&nbsp;</TT></TD>
    <TD noWrap><TT>&nbsp;R.CSNRGQK.C</TT></TD></TR>
  <TR>
    <TD align=3Dright>&nbsp;</TD>
    <TD align=3Dright><TT>1318.7561&nbsp;&nbsp;</TT></TD>
    <TD align=3Dright><TT>1317.7488&nbsp;&nbsp;</TT></TD>
    <TD align=3Dright><TT>1317.6646&nbsp;&nbsp;</TT></TD>
    <TD noWrap align=3Dright><TT>63.9&nbsp;</TT></TD>
    <TD align=3Dright><TT>37&nbsp;</TT></TD>
    <TD noWrap align=3Dright><TT>-&nbsp;</TT></TD>
    <TD align=3Dright><TT>48&nbsp;</TT></TD>
    <TD align=3Dright><TT>1&nbsp;&nbsp;</TT></TD>
    <TD noWrap align=3Dright><TT>---&nbsp;&nbsp;</TT></TD>
    <TD noWrap><TT>&nbsp;R.GGRCAILNCLGK.E</TT></TD></TR>
  <TR>
    <TD align=3Dright>&nbsp;</TD>
    <TD align=3Dright><TT>2929.6726&nbsp;&nbsp;</TT></TD>
    <TD align=3Dright><TT>2928.6653&nbsp;&nbsp;</TT></TD>
    <TD align=3Dright><TT>2928.7034&nbsp;&nbsp;</TT></TD>
    <TD noWrap align=3Dright><TT>-13.01&nbsp;</TT></TD>
    <TD align=3Dright><TT>2&nbsp;</TT></TD>
    <TD noWrap align=3Dright><TT>-&nbsp;</TT></TD>
    <TD align=3Dright><TT>26&nbsp;</TT></TD>
    <TD align=3Dright><TT>1&nbsp;&nbsp;</TT></TD>
    <TD noWrap align=3Dright><TT>---&nbsp;&nbsp;</TT></TD>
    <TD=20
noWrap><TT>&nbsp;M.RLHYLLFVFLILFLVPAPGDTFIPK.S</TT></TD></TR></TBODY></TA=
BLE>
<TABLE cellSpacing=3D0 border=3D0>
  <TBODY>
  <TR>
    <TD><TT>&nbsp;&nbsp;&nbsp;&nbsp;&nbsp;&nbsp;</TT></TD>
    <TD><TT><B>No match to: </B>751.3558, 870.5393, 1026.6024, =
1122.5937,=20
      1171.6196, 1329.7006, 1354.7506, 1473.8658, 1539.8363, 1627.8667,=20
      1707.8193, 2211.2434, 2251.1329</TT></TD></TR></TBODY></TABLE><BR>
<TABLE cellSpacing=3D0 border=3D0>
  <TBODY>
  <TR>
    <TD><TT><B><A =
name=3DHit4>4.</A>&nbsp;&nbsp;&nbsp;&nbsp;</B></TT></TD>
    <TD noWrap><TT><A=20
      =
href=3D"http://202.116.111.27/mascot/cgi/protein_view.pl?file=3D../data/2=
0120508/F043514.dat&amp;hit=3D4"=20
      =
target=3D_blank>gi|149024655</A>&nbsp;&nbsp;&nbsp;&nbsp;<B>Mass:</B>&nbsp=
;5046&nbsp;&nbsp;&nbsp;&nbsp;&nbsp;<B>Score:</B>&nbsp;43&nbsp;&nbsp;&nbsp=
;&nbsp;&nbsp;<B>Expect:</B>&nbsp;3.6&nbsp;&nbsp;<B>Queries=20
      matched:</B>&nbsp;3</TT></TD></TR>
  <TR>
    <TD>&nbsp;</TD>
    <TD noWrap><TT>rCG31206, isoform CRA_b [Rattus=20
  norvegicus]</TT></TD></TR></TBODY></TABLE>
<TABLE cellSpacing=3D0 cellPadding=3D0 border=3D0>
  <TBODY>
  <TR>
    <TD><TT>&nbsp;&nbsp;&nbsp;&nbsp;&nbsp;&nbsp;</TT></TD>
    <TD align=3Dright><TT><B>Observed&nbsp;&nbsp;</B></TT></TD>
    <TD noWrap align=3Dright><TT><B>Mr(expt)&nbsp;&nbsp;</B></TT></TD>
    <TD noWrap align=3Dright><TT><B>Mr(calc)&nbsp;&nbsp;</B></TT></TD>
    <TD align=3Dright><TT><B>&nbsp;ppm&nbsp;&nbsp;</B></TT></TD>
    <TD align=3Dright><TT><B>Start&nbsp;</B></TT></TD>
    <TD align=3Dright><TT><B>&nbsp;</B></TT></TD>
    <TD align=3Dright><TT><B>End&nbsp;</B></TT></TD>
    <TD align=3Dright><TT><B>Miss&nbsp;</B></TT></TD>
    <TD align=3Dright><TT><B>Ions&nbsp;</B></TT></TD>
    <TD><TT><B>&nbsp;Peptide</B></TT></TD></TR>
  <TR>
    <TD align=3Dright>&nbsp;</TD>
    <TD align=3Dright><TT>849.4327&nbsp;&nbsp;</TT></TD>
    <TD align=3Dright><TT>848.4254&nbsp;&nbsp;</TT></TD>
    <TD align=3Dright><TT>848.4578&nbsp;&nbsp;</TT></TD>
    <TD noWrap align=3Dright><TT>-38.24&nbsp;</TT></TD>
    <TD align=3Dright><TT>13&nbsp;</TT></TD>
    <TD noWrap align=3Dright><TT>-&nbsp;</TT></TD>
    <TD align=3Dright><TT>19&nbsp;</TT></TD>
    <TD align=3Dright><TT>1&nbsp;&nbsp;</TT></TD>
    <TD noWrap align=3Dright><TT>---&nbsp;&nbsp;</TT></TD>
    <TD noWrap><TT>&nbsp;K.SWAMKVK.S</TT></TD></TR>
  <TR>
    <TD align=3Dright>&nbsp;</TD>
    <TD align=3Dright><TT>870.5393&nbsp;&nbsp;</TT></TD>
    <TD align=3Dright><TT>869.5321&nbsp;&nbsp;</TT></TD>
    <TD align=3Dright><TT>869.4971&nbsp;&nbsp;</TT></TD>
    <TD noWrap align=3Dright><TT>40.3&nbsp;</TT></TD>
    <TD align=3Dright><TT>3&nbsp;</TT></TD>
    <TD noWrap align=3Dright><TT>-&nbsp;</TT></TD>
    <TD align=3Dright><TT>12&nbsp;</TT></TD>
    <TD align=3Dright><TT>0&nbsp;&nbsp;</TT></TD>
    <TD noWrap align=3Dright><TT>---&nbsp;&nbsp;</TT></TD>
    <TD noWrap><TT>&nbsp;K.AGALGSPGLK.S</TT></TD></TR>
  <TR>
    <TD align=3Dright>&nbsp;</TD>
    <TD align=3Dright><TT>1473.8658&nbsp;&nbsp;</TT></TD>
    <TD align=3Dright><TT>1472.8586&nbsp;&nbsp;</TT></TD>
    <TD align=3Dright><TT>1472.7809&nbsp;&nbsp;</TT></TD>
    <TD noWrap align=3Dright><TT>52.7&nbsp;</TT></TD>
    <TD align=3Dright><TT>3&nbsp;</TT></TD>
    <TD noWrap align=3Dright><TT>-&nbsp;</TT></TD>
    <TD align=3Dright><TT>17&nbsp;</TT></TD>
    <TD align=3Dright><TT>1&nbsp;&nbsp;</TT></TD>
    <TD noWrap align=3Dright><TT>2&nbsp;&nbsp;</TT></TD>
    <TD =
noWrap><TT>&nbsp;K.AGALGSPGLKSWAMK.V</TT></TD></TR></TBODY></TABLE>
<TABLE cellSpacing=3D0 border=3D0>
  <TBODY>
  <TR>
    <TD><TT>&nbsp;&nbsp;&nbsp;&nbsp;&nbsp;&nbsp;</TT></TD>
    <TD><TT><B>No match to: </B>751.3558, 1026.6024, 1122.5937, =
1171.6196,=20
      1318.7561, 1329.7006, 1354.7506, 1539.8363, 1627.8667, 1707.8193,=20
      2211.2434, 2251.1329, 2929.6726</TT></TD></TR></TBODY></TABLE><BR>
<TABLE cellSpacing=3D0 border=3D0>
  <TBODY>
  <TR>
    <TD><TT><B><A =
name=3DHit5>5.</A>&nbsp;&nbsp;&nbsp;&nbsp;</B></TT></TD>
    <TD noWrap><TT><A=20
      =
href=3D"http://202.116.111.27/mascot/cgi/protein_view.pl?file=3D../data/2=
0120508/F043514.dat&amp;hit=3D5"=20
      =
target=3D_blank>gi|149026302</A>&nbsp;&nbsp;&nbsp;&nbsp;<B>Mass:</B>&nbsp=
;66313&nbsp;&nbsp;&nbsp;&nbsp;<B>Score:</B>&nbsp;41&nbsp;&nbsp;&nbsp;&nbs=
p;&nbsp;<B>Expect:</B>&nbsp;5.1&nbsp;&nbsp;<B>Queries=20
      matched:</B>&nbsp;5</TT></TD></TR>
  <TR>
    <TD>&nbsp;</TD>
    <TD noWrap><TT>fucose-1-phosphate guanylyltransferase [Rattus=20
      norvegicus]</TT></TD></TR></TBODY></TABLE>
<TABLE cellSpacing=3D0 cellPadding=3D0 border=3D0>
  <TBODY>
  <TR>
    <TD><TT>&nbsp;&nbsp;&nbsp;&nbsp;&nbsp;&nbsp;</TT></TD>
    <TD align=3Dright><TT><B>Observed&nbsp;&nbsp;</B></TT></TD>
    <TD noWrap align=3Dright><TT><B>Mr(expt)&nbsp;&nbsp;</B></TT></TD>
    <TD noWrap align=3Dright><TT><B>Mr(calc)&nbsp;&nbsp;</B></TT></TD>
    <TD align=3Dright><TT><B>&nbsp;ppm&nbsp;&nbsp;</B></TT></TD>
    <TD align=3Dright><TT><B>Start&nbsp;</B></TT></TD>
    <TD align=3Dright><TT><B>&nbsp;</B></TT></TD>
    <TD align=3Dright><TT><B>End&nbsp;</B></TT></TD>
    <TD align=3Dright><TT><B>Miss&nbsp;</B></TT></TD>
    <TD align=3Dright><TT><B>Ions&nbsp;</B></TT></TD>
    <TD><TT><B>&nbsp;Peptide</B></TT></TD></TR>
  <TR>
    <TD align=3Dright>&nbsp;</TD>
    <TD align=3Dright><TT>751.3558&nbsp;&nbsp;</TT></TD>
    <TD align=3Dright><TT>750.3485&nbsp;&nbsp;</TT></TD>
    <TD align=3Dright><TT>750.3912&nbsp;&nbsp;</TT></TD>
    <TD noWrap align=3Dright><TT>-56.81&nbsp;</TT></TD>
    <TD align=3Dright><TT>41&nbsp;</TT></TD>
    <TD noWrap align=3Dright><TT>-&nbsp;</TT></TD>
    <TD align=3Dright><TT>46&nbsp;</TT></TD>
    <TD align=3Dright><TT>0&nbsp;&nbsp;</TT></TD>
    <TD noWrap align=3Dright><TT>---&nbsp;&nbsp;</TT></TD>
    <TD noWrap><TT>&nbsp;K.QELAYK.Q</TT></TD></TR>
  <TR>
    <TD align=3Dright>&nbsp;</TD>
    <TD align=3Dright><TT>870.5393&nbsp;&nbsp;</TT></TD>
    <TD align=3Dright><TT>869.5321&nbsp;&nbsp;</TT></TD>
    <TD align=3Dright><TT>869.4970&nbsp;&nbsp;</TT></TD>
    <TD noWrap align=3Dright><TT>40.3&nbsp;</TT></TD>
    <TD align=3Dright><TT>113&nbsp;</TT></TD>
    <TD noWrap align=3Dright><TT>-&nbsp;</TT></TD>
    <TD align=3Dright><TT>121&nbsp;</TT></TD>
    <TD align=3Dright><TT>0&nbsp;&nbsp;</TT></TD>
    <TD noWrap align=3Dright><TT>---&nbsp;&nbsp;</TT></TD>
    <TD noWrap><TT>&nbsp;R.LPNASALGK.I</TT></TD></TR>
  <TR>
    <TD align=3Dright>&nbsp;</TD>
    <TD align=3Dright><TT>1026.6024&nbsp;&nbsp;</TT></TD>
    <TD align=3Dright><TT>1025.5951&nbsp;&nbsp;</TT></TD>
    <TD align=3Dright><TT>1025.6386&nbsp;&nbsp;</TT></TD>
    <TD noWrap align=3Dright><TT>-42.39&nbsp;</TT></TD>
    <TD align=3Dright><TT>327&nbsp;</TT></TD>
    <TD noWrap align=3Dright><TT>-&nbsp;</TT></TD>
    <TD align=3Dright><TT>334&nbsp;</TT></TD>
    <TD align=3Dright><TT>1&nbsp;&nbsp;</TT></TD>
    <TD noWrap align=3Dright><TT>---&nbsp;&nbsp;</TT></TD>
    <TD noWrap><TT>&nbsp;R.QKIFHLLK.G</TT></TD></TR>
  <TR>
    <TD align=3Dright>&nbsp;</TD>
    <TD align=3Dright><TT>1329.7006&nbsp;&nbsp;</TT></TD>
    <TD align=3Dright><TT>1328.6934&nbsp;&nbsp;</TT></TD>
    <TD align=3Dright><TT>1328.7201&nbsp;&nbsp;</TT></TD>
    <TD noWrap align=3Dright><TT>-20.10&nbsp;</TT></TD>
    <TD align=3Dright><TT>101&nbsp;</TT></TD>
    <TD noWrap align=3Dright><TT>-&nbsp;</TT></TD>
    <TD align=3Dright><TT>112&nbsp;</TT></TD>
    <TD align=3Dright><TT>0&nbsp;&nbsp;</TT></TD>
    <TD noWrap align=3Dright><TT>---&nbsp;&nbsp;</TT></TD>
    <TD noWrap><TT>&nbsp;K.VLLIHSGGYSQR.L</TT></TD></TR>
  <TR>
    <TD align=3Dright>&nbsp;</TD>
    <TD align=3Dright><TT>1354.7506&nbsp;&nbsp;</TT></TD>
    <TD align=3Dright><TT>1353.7434&nbsp;&nbsp;</TT></TD>
    <TD align=3Dright><TT>1353.7036&nbsp;&nbsp;</TT></TD>
    <TD noWrap align=3Dright><TT>29.4&nbsp;</TT></TD>
    <TD align=3Dright><TT>552&nbsp;</TT></TD>
    <TD noWrap align=3Dright><TT>-&nbsp;</TT></TD>
    <TD align=3Dright><TT>562&nbsp;</TT></TD>
    <TD align=3Dright><TT>0&nbsp;&nbsp;</TT></TD>
    <TD noWrap align=3Dright><TT>---&nbsp;&nbsp;</TT></TD>
    <TD noWrap><TT>&nbsp;K.LMSIQEMLVYK.D</TT></TD></TR></TBODY></TABLE>
<TABLE cellSpacing=3D0 border=3D0>
  <TBODY>
  <TR>
    <TD><TT>&nbsp;&nbsp;&nbsp;&nbsp;&nbsp;&nbsp;</TT></TD>
    <TD><TT><B>No match to: </B>849.4327, 1122.5937, 1171.6196, =
1318.7561,=20
      1473.8658, 1539.8363, 1627.8667, 1707.8193, 2211.2434, 2251.1329,=20
      2929.6726</TT></TD></TR></TBODY></TABLE><BR>
<TABLE cellSpacing=3D0 border=3D0>
  <TBODY>
  <TR>
    <TD><TT><B><A =
name=3DHit6>6.</A>&nbsp;&nbsp;&nbsp;&nbsp;</B></TT></TD>
    <TD noWrap><TT><A=20
      =
href=3D"http://202.116.111.27/mascot/cgi/protein_view.pl?file=3D../data/2=
0120508/F043514.dat&amp;hit=3D6"=20
      =
target=3D_blank>gi|195540043</A>&nbsp;&nbsp;&nbsp;&nbsp;<B>Mass:</B>&nbsp=
;66325&nbsp;&nbsp;&nbsp;&nbsp;<B>Score:</B>&nbsp;41&nbsp;&nbsp;&nbsp;&nbs=
p;&nbsp;<B>Expect:</B>&nbsp;5.1&nbsp;&nbsp;<B>Queries=20
      matched:</B>&nbsp;5</TT></TD></TR>
  <TR>
    <TD>&nbsp;</TD>
    <TD noWrap><TT>Fpgt protein [Rattus =
norvegicus]</TT></TD></TR></TBODY></TABLE>
<TABLE cellSpacing=3D0 cellPadding=3D0 border=3D0>
  <TBODY>
  <TR>
    <TD><TT>&nbsp;&nbsp;&nbsp;&nbsp;&nbsp;&nbsp;</TT></TD>
    <TD align=3Dright><TT><B>Observed&nbsp;&nbsp;</B></TT></TD>
    <TD noWrap align=3Dright><TT><B>Mr(expt)&nbsp;&nbsp;</B></TT></TD>
    <TD noWrap align=3Dright><TT><B>Mr(calc)&nbsp;&nbsp;</B></TT></TD>
    <TD align=3Dright><TT><B>&nbsp;ppm&nbsp;&nbsp;</B></TT></TD>
    <TD align=3Dright><TT><B>Start&nbsp;</B></TT></TD>
    <TD align=3Dright><TT><B>&nbsp;</B></TT></TD>
    <TD align=3Dright><TT><B>End&nbsp;</B></TT></TD>
    <TD align=3Dright><TT><B>Miss&nbsp;</B></TT></TD>
    <TD align=3Dright><TT><B>Ions&nbsp;</B></TT></TD>
    <TD><TT><B>&nbsp;Peptide</B></TT></TD></TR>
  <TR>
    <TD align=3Dright>&nbsp;</TD>
    <TD align=3Dright><TT>751.3558&nbsp;&nbsp;</TT></TD>
    <TD align=3Dright><TT>750.3485&nbsp;&nbsp;</TT></TD>
    <TD align=3Dright><TT>750.3912&nbsp;&nbsp;</TT></TD>
    <TD noWrap align=3Dright><TT>-56.81&nbsp;</TT></TD>
    <TD align=3Dright><TT>41&nbsp;</TT></TD>
    <TD noWrap align=3Dright><TT>-&nbsp;</TT></TD>
    <TD align=3Dright><TT>46&nbsp;</TT></TD>
    <TD align=3Dright><TT>0&nbsp;&nbsp;</TT></TD>
    <TD noWrap align=3Dright><TT>---&nbsp;&nbsp;</TT></TD>
    <TD noWrap><TT>&nbsp;K.QELAYK.Q</TT></TD></TR>
  <TR>
    <TD align=3Dright>&nbsp;</TD>
    <TD align=3Dright><TT>870.5393&nbsp;&nbsp;</TT></TD>
    <TD align=3Dright><TT>869.5321&nbsp;&nbsp;</TT></TD>
    <TD align=3Dright><TT>869.4970&nbsp;&nbsp;</TT></TD>
    <TD noWrap align=3Dright><TT>40.3&nbsp;</TT></TD>
    <TD align=3Dright><TT>113&nbsp;</TT></TD>
    <TD noWrap align=3Dright><TT>-&nbsp;</TT></TD>
    <TD align=3Dright><TT>121&nbsp;</TT></TD>
    <TD align=3Dright><TT>0&nbsp;&nbsp;</TT></TD>
    <TD noWrap align=3Dright><TT>---&nbsp;&nbsp;</TT></TD>
    <TD noWrap><TT>&nbsp;R.LPNASALGK.I</TT></TD></TR>
  <TR>
    <TD align=3Dright>&nbsp;</TD>
    <TD align=3Dright><TT>1026.6024&nbsp;&nbsp;</TT></TD>
    <TD align=3Dright><TT>1025.5951&nbsp;&nbsp;</TT></TD>
    <TD align=3Dright><TT>1025.6386&nbsp;&nbsp;</TT></TD>
    <TD noWrap align=3Dright><TT>-42.39&nbsp;</TT></TD>
    <TD align=3Dright><TT>327&nbsp;</TT></TD>
    <TD noWrap align=3Dright><TT>-&nbsp;</TT></TD>
    <TD align=3Dright><TT>334&nbsp;</TT></TD>
    <TD align=3Dright><TT>1&nbsp;&nbsp;</TT></TD>
    <TD noWrap align=3Dright><TT>---&nbsp;&nbsp;</TT></TD>
    <TD noWrap><TT>&nbsp;R.QKIFHLLK.G</TT></TD></TR>
  <TR>
    <TD align=3Dright>&nbsp;</TD>
    <TD align=3Dright><TT>1329.7006&nbsp;&nbsp;</TT></TD>
    <TD align=3Dright><TT>1328.6934&nbsp;&nbsp;</TT></TD>
    <TD align=3Dright><TT>1328.7201&nbsp;&nbsp;</TT></TD>
    <TD noWrap align=3Dright><TT>-20.10&nbsp;</TT></TD>
    <TD align=3Dright><TT>101&nbsp;</TT></TD>
    <TD noWrap align=3Dright><TT>-&nbsp;</TT></TD>
    <TD align=3Dright><TT>112&nbsp;</TT></TD>
    <TD align=3Dright><TT>0&nbsp;&nbsp;</TT></TD>
    <TD noWrap align=3Dright><TT>---&nbsp;&nbsp;</TT></TD>
    <TD noWrap><TT>&nbsp;K.VLLIHSGGYSQR.L</TT></TD></TR>
  <TR>
    <TD align=3Dright>&nbsp;</TD>
    <TD align=3Dright><TT>1354.7506&nbsp;&nbsp;</TT></TD>
    <TD align=3Dright><TT>1353.7434&nbsp;&nbsp;</TT></TD>
    <TD align=3Dright><TT>1353.7036&nbsp;&nbsp;</TT></TD>
    <TD noWrap align=3Dright><TT>29.4&nbsp;</TT></TD>
    <TD align=3Dright><TT>552&nbsp;</TT></TD>
    <TD noWrap align=3Dright><TT>-&nbsp;</TT></TD>
    <TD align=3Dright><TT>562&nbsp;</TT></TD>
    <TD align=3Dright><TT>0&nbsp;&nbsp;</TT></TD>
    <TD noWrap align=3Dright><TT>---&nbsp;&nbsp;</TT></TD>
    <TD noWrap><TT>&nbsp;K.LMSIQEMLVYK.D</TT></TD></TR></TBODY></TABLE>
<TABLE cellSpacing=3D0 border=3D0>
  <TBODY>
  <TR>
    <TD><TT>&nbsp;&nbsp;&nbsp;&nbsp;&nbsp;&nbsp;</TT></TD>
    <TD><TT><B>No match to: </B>849.4327, 1122.5937, 1171.6196, =
1318.7561,=20
      1473.8658, 1539.8363, 1627.8667, 1707.8193, 2211.2434, 2251.1329,=20
      2929.6726</TT></TD></TR></TBODY></TABLE><BR>
<TABLE cellSpacing=3D0 border=3D0>
  <TBODY>
  <TR>
    <TD><TT><B><A =
name=3DHit7>7.</A>&nbsp;&nbsp;&nbsp;&nbsp;</B></TT></TD>
    <TD noWrap><TT><A=20
      =
href=3D"http://202.116.111.27/mascot/cgi/protein_view.pl?file=3D../data/2=
0120508/F043514.dat&amp;hit=3D7"=20
      =
target=3D_blank>gi|47169439</A>&nbsp;&nbsp;&nbsp;&nbsp;<B>Mass:</B>&nbsp;=
10218&nbsp;&nbsp;&nbsp;&nbsp;<B>Score:</B>&nbsp;39&nbsp;&nbsp;&nbsp;&nbsp=
;&nbsp;<B>Expect:</B>&nbsp;8.3&nbsp;&nbsp;<B>Queries=20
      matched:</B>&nbsp;3</TT></TD></TR>
  <TR>
    <TD>&nbsp;</TD>
    <TD noWrap><TT>Chain A, Solution Structures Of The P47 Sep=20
  Domain</TT></TD></TR></TBODY></TABLE>
<TABLE cellSpacing=3D0 cellPadding=3D0 border=3D0>
  <TBODY>
  <TR>
    <TD><TT>&nbsp;&nbsp;&nbsp;&nbsp;&nbsp;&nbsp;</TT></TD>
    <TD align=3Dright><TT><B>Observed&nbsp;&nbsp;</B></TT></TD>
    <TD noWrap align=3Dright><TT><B>Mr(expt)&nbsp;&nbsp;</B></TT></TD>
    <TD noWrap align=3Dright><TT><B>Mr(calc)&nbsp;&nbsp;</B></TT></TD>
    <TD align=3Dright><TT><B>&nbsp;ppm&nbsp;&nbsp;</B></TT></TD>
    <TD align=3Dright><TT><B>Start&nbsp;</B></TT></TD>
    <TD align=3Dright><TT><B>&nbsp;</B></TT></TD>
    <TD align=3Dright><TT><B>End&nbsp;</B></TT></TD>
    <TD align=3Dright><TT><B>Miss&nbsp;</B></TT></TD>
    <TD align=3Dright><TT><B>Ions&nbsp;</B></TT></TD>
    <TD><TT><B>&nbsp;Peptide</B></TT></TD></TR>
  <TR>
    <TD align=3Dright>&nbsp;</TD>
    <TD align=3Dright><TT>849.4327&nbsp;&nbsp;</TT></TD>
    <TD align=3Dright><TT>848.4254&nbsp;&nbsp;</TT></TD>
    <TD align=3Dright><TT>848.3916&nbsp;&nbsp;</TT></TD>
    <TD noWrap align=3Dright><TT>39.8&nbsp;</TT></TD>
    <TD align=3Dright><TT>82&nbsp;</TT></TD>
    <TD noWrap align=3Dright><TT>-&nbsp;</TT></TD>
    <TD align=3Dright><TT>88&nbsp;</TT></TD>
    <TD align=3Dright><TT>0&nbsp;&nbsp;</TT></TD>
    <TD noWrap align=3Dright><TT>---&nbsp;&nbsp;</TT></TD>
    <TD noWrap><TT>&nbsp;R.DEDFVKP.-</TT></TD></TR>
  <TR>
    <TD align=3Dright>&nbsp;</TD>
    <TD align=3Dright><TT>1026.6024&nbsp;&nbsp;</TT></TD>
    <TD align=3Dright><TT>1025.5951&nbsp;&nbsp;</TT></TD>
    <TD align=3Dright><TT>1025.5618&nbsp;&nbsp;</TT></TD>
    <TD noWrap align=3Dright><TT>32.5&nbsp;</TT></TD>
    <TD align=3Dright><TT>58&nbsp;</TT></TD>
    <TD noWrap align=3Dright><TT>-&nbsp;</TT></TD>
    <TD align=3Dright><TT>66&nbsp;</TT></TD>
    <TD align=3Dright><TT>1&nbsp;&nbsp;</TT></TD>
    <TD noWrap align=3Dright><TT>---&nbsp;&nbsp;</TT></TD>
    <TD noWrap><TT>&nbsp;R.GEVPAELRR.L</TT></TD></TR>
  <TR>
    <TD align=3Dright>&nbsp;</TD>
    <TD align=3Dright><TT>1707.8193&nbsp;&nbsp;</TT></TD>
    <TD align=3Dright><TT>1706.8120&nbsp;&nbsp;</TT></TD>
    <TD align=3Dright><TT>1706.7795&nbsp;&nbsp;</TT></TD>
    <TD noWrap align=3Dright><TT>19.0&nbsp;</TT></TD>
    <TD align=3Dright><TT>67&nbsp;</TT></TD>
    <TD noWrap align=3Dright><TT>-&nbsp;</TT></TD>
    <TD align=3Dright><TT>81&nbsp;</TT></TD>
    <TD align=3Dright><TT>0&nbsp;&nbsp;</TT></TD>
    <TD noWrap align=3Dright><TT>---&nbsp;&nbsp;</TT></TD>
    <TD noWrap><TT>&nbsp;R.LAHGGQVNLDMEDHR.D + Oxidation=20
(M)</TT></TD></TR></TBODY></TABLE>
<TABLE cellSpacing=3D0 border=3D0>
  <TBODY>
  <TR>
    <TD><TT>&nbsp;&nbsp;&nbsp;&nbsp;&nbsp;&nbsp;</TT></TD>
    <TD><TT><B>No match to: </B>751.3558, 870.5393, 1122.5937, =
1171.6196,=20
      1318.7561, 1329.7006, 1354.7506, 1473.8658, 1539.8363, 1627.8667,=20
      2211.2434, 2251.1329, 2929.6726</TT></TD></TR></TBODY></TABLE><BR>
<TABLE cellSpacing=3D0 border=3D0>
  <TBODY>
  <TR>
    <TD><TT><B><A =
name=3DHit8>8.</A>&nbsp;&nbsp;&nbsp;&nbsp;</B></TT></TD>
    <TD noWrap><TT><A=20
      =
href=3D"http://202.116.111.27/mascot/cgi/protein_view.pl?file=3D../data/2=
0120508/F043514.dat&amp;hit=3D8"=20
      =
target=3D_blank>gi|41054868</A>&nbsp;&nbsp;&nbsp;&nbsp;<B>Mass:</B>&nbsp;=
66768&nbsp;&nbsp;&nbsp;&nbsp;<B>Score:</B>&nbsp;38&nbsp;&nbsp;&nbsp;&nbsp=
;&nbsp;<B>Expect:</B>&nbsp;9.7&nbsp;&nbsp;<B>Queries=20
      matched:</B>&nbsp;5</TT></TD></TR>
  <TR>
    <TD>&nbsp;</TD>
    <TD noWrap><TT>fucose-1-phosphate guanylyltransferase [Rattus=20
      norvegicus]</TT></TD></TR></TBODY></TABLE>
<TABLE cellSpacing=3D0 cellPadding=3D0 border=3D0>
  <TBODY>
  <TR>
    <TD><TT>&nbsp;&nbsp;&nbsp;&nbsp;&nbsp;&nbsp;</TT></TD>
    <TD align=3Dright><TT><B>Observed&nbsp;&nbsp;</B></TT></TD>
    <TD noWrap align=3Dright><TT><B>Mr(expt)&nbsp;&nbsp;</B></TT></TD>
    <TD noWrap align=3Dright><TT><B>Mr(calc)&nbsp;&nbsp;</B></TT></TD>
    <TD align=3Dright><TT><B>&nbsp;ppm&nbsp;&nbsp;</B></TT></TD>
    <TD align=3Dright><TT><B>Start&nbsp;</B></TT></TD>
    <TD align=3Dright><TT><B>&nbsp;</B></TT></TD>
    <TD align=3Dright><TT><B>End&nbsp;</B></TT></TD>
    <TD align=3Dright><TT><B>Miss&nbsp;</B></TT></TD>
    <TD align=3Dright><TT><B>Ions&nbsp;</B></TT></TD>
    <TD><TT><B>&nbsp;Peptide</B></TT></TD></TR>
  <TR>
    <TD align=3Dright>&nbsp;</TD>
    <TD align=3Dright><TT>751.3558&nbsp;&nbsp;</TT></TD>
    <TD align=3Dright><TT>750.3485&nbsp;&nbsp;</TT></TD>
    <TD align=3Dright><TT>750.3912&nbsp;&nbsp;</TT></TD>
    <TD noWrap align=3Dright><TT>-56.81&nbsp;</TT></TD>
    <TD align=3Dright><TT>41&nbsp;</TT></TD>
    <TD noWrap align=3Dright><TT>-&nbsp;</TT></TD>
    <TD align=3Dright><TT>46&nbsp;</TT></TD>
    <TD align=3Dright><TT>0&nbsp;&nbsp;</TT></TD>
    <TD noWrap align=3Dright><TT>---&nbsp;&nbsp;</TT></TD>
    <TD noWrap><TT>&nbsp;K.QELAYK.Q</TT></TD></TR>
  <TR>
    <TD align=3Dright>&nbsp;</TD>
    <TD align=3Dright><TT>870.5393&nbsp;&nbsp;</TT></TD>
    <TD align=3Dright><TT>869.5321&nbsp;&nbsp;</TT></TD>
    <TD align=3Dright><TT>869.4970&nbsp;&nbsp;</TT></TD>
    <TD noWrap align=3Dright><TT>40.3&nbsp;</TT></TD>
    <TD align=3Dright><TT>113&nbsp;</TT></TD>
    <TD noWrap align=3Dright><TT>-&nbsp;</TT></TD>
    <TD align=3Dright><TT>121&nbsp;</TT></TD>
    <TD align=3Dright><TT>0&nbsp;&nbsp;</TT></TD>
    <TD noWrap align=3Dright><TT>---&nbsp;&nbsp;</TT></TD>
    <TD noWrap><TT>&nbsp;R.LPNASALGK.I</TT></TD></TR>
  <TR>
    <TD align=3Dright>&nbsp;</TD>
    <TD align=3Dright><TT>1026.6024&nbsp;&nbsp;</TT></TD>
    <TD align=3Dright><TT>1025.5951&nbsp;&nbsp;</TT></TD>
    <TD align=3Dright><TT>1025.6386&nbsp;&nbsp;</TT></TD>
    <TD noWrap align=3Dright><TT>-42.39&nbsp;</TT></TD>
    <TD align=3Dright><TT>327&nbsp;</TT></TD>
    <TD noWrap align=3Dright><TT>-&nbsp;</TT></TD>
    <TD align=3Dright><TT>334&nbsp;</TT></TD>
    <TD align=3Dright><TT>1&nbsp;&nbsp;</TT></TD>
    <TD noWrap align=3Dright><TT>---&nbsp;&nbsp;</TT></TD>
    <TD noWrap><TT>&nbsp;R.QKIFHLLK.G</TT></TD></TR>
  <TR>
    <TD align=3Dright>&nbsp;</TD>
    <TD align=3Dright><TT>1329.7006&nbsp;&nbsp;</TT></TD>
    <TD align=3Dright><TT>1328.6934&nbsp;&nbsp;</TT></TD>
    <TD align=3Dright><TT>1328.7201&nbsp;&nbsp;</TT></TD>
    <TD noWrap align=3Dright><TT>-20.10&nbsp;</TT></TD>
    <TD align=3Dright><TT>101&nbsp;</TT></TD>
    <TD noWrap align=3Dright><TT>-&nbsp;</TT></TD>
    <TD align=3Dright><TT>112&nbsp;</TT></TD>
    <TD align=3Dright><TT>0&nbsp;&nbsp;</TT></TD>
    <TD noWrap align=3Dright><TT>---&nbsp;&nbsp;</TT></TD>
    <TD noWrap><TT>&nbsp;K.VLLIHSGGYSQR.L</TT></TD></TR>
  <TR>
    <TD align=3Dright>&nbsp;</TD>
    <TD align=3Dright><TT>1354.7506&nbsp;&nbsp;</TT></TD>
    <TD align=3Dright><TT>1353.7434&nbsp;&nbsp;</TT></TD>
    <TD align=3Dright><TT>1353.7036&nbsp;&nbsp;</TT></TD>
    <TD noWrap align=3Dright><TT>29.4&nbsp;</TT></TD>
    <TD align=3Dright><TT>553&nbsp;</TT></TD>
    <TD noWrap align=3Dright><TT>-&nbsp;</TT></TD>
    <TD align=3Dright><TT>563&nbsp;</TT></TD>
    <TD align=3Dright><TT>0&nbsp;&nbsp;</TT></TD>
    <TD noWrap align=3Dright><TT>---&nbsp;&nbsp;</TT></TD>
    <TD noWrap><TT>&nbsp;K.LMSIQEMLVYK.D</TT></TD></TR></TBODY></TABLE>
<TABLE cellSpacing=3D0 border=3D0>
  <TBODY>
  <TR>
    <TD><TT>&nbsp;&nbsp;&nbsp;&nbsp;&nbsp;&nbsp;</TT></TD>
    <TD><TT><B>No match to: </B>849.4327, 1122.5937, 1171.6196, =
1318.7561,=20
      1473.8658, 1539.8363, 1627.8667, 1707.8193, 2211.2434, 2251.1329,=20
      2929.6726</TT></TD></TR></TBODY></TABLE><BR>
<TABLE cellSpacing=3D0 border=3D0>
  <TBODY>
  <TR>
    <TD><TT><B><A =
name=3DHit9>9.</A>&nbsp;&nbsp;&nbsp;&nbsp;</B></TT></TD>
    <TD noWrap><TT><A=20
      =
href=3D"http://202.116.111.27/mascot/cgi/protein_view.pl?file=3D../data/2=
0120508/F043514.dat&amp;hit=3D9"=20
      =
target=3D_blank>gi|149024778</A>&nbsp;&nbsp;&nbsp;&nbsp;<B>Mass:</B>&nbsp=
;45529&nbsp;&nbsp;&nbsp;&nbsp;<B>Score:</B>&nbsp;38&nbsp;&nbsp;&nbsp;&nbs=
p;&nbsp;<B>Expect:</B>&nbsp;10&nbsp;&nbsp;<B>Queries=20
      matched:</B>&nbsp;4</TT></TD></TR>
  <TR>
    <TD>&nbsp;</TD>
    <TD noWrap><TT>similar to RIKEN cDNA B230396O12 (predicted) [Rattus=20
      norvegicus]</TT></TD></TR></TBODY></TABLE>
<TABLE cellSpacing=3D0 cellPadding=3D0 border=3D0>
  <TBODY>
  <TR>
    <TD><TT>&nbsp;&nbsp;&nbsp;&nbsp;&nbsp;&nbsp;</TT></TD>
    <TD align=3Dright><TT><B>Observed&nbsp;&nbsp;</B></TT></TD>
    <TD noWrap align=3Dright><TT><B>Mr(expt)&nbsp;&nbsp;</B></TT></TD>
    <TD noWrap align=3Dright><TT><B>Mr(calc)&nbsp;&nbsp;</B></TT></TD>
    <TD align=3Dright><TT><B>&nbsp;ppm&nbsp;&nbsp;</B></TT></TD>
    <TD align=3Dright><TT><B>Start&nbsp;</B></TT></TD>
    <TD align=3Dright><TT><B>&nbsp;</B></TT></TD>
    <TD align=3Dright><TT><B>End&nbsp;</B></TT></TD>
    <TD align=3Dright><TT><B>Miss&nbsp;</B></TT></TD>
    <TD align=3Dright><TT><B>Ions&nbsp;</B></TT></TD>
    <TD><TT><B>&nbsp;Peptide</B></TT></TD></TR>
  <TR>
    <TD align=3Dright>&nbsp;</TD>
    <TD align=3Dright><TT>751.3558&nbsp;&nbsp;</TT></TD>
    <TD align=3Dright><TT>750.3485&nbsp;&nbsp;</TT></TD>
    <TD align=3Dright><TT>750.3912&nbsp;&nbsp;</TT></TD>
    <TD noWrap align=3Dright><TT>-56.83&nbsp;</TT></TD>
    <TD align=3Dright><TT>5&nbsp;</TT></TD>
    <TD noWrap align=3Dright><TT>-&nbsp;</TT></TD>
    <TD align=3Dright><TT>11&nbsp;</TT></TD>
    <TD align=3Dright><TT>0&nbsp;&nbsp;</TT></TD>
    <TD noWrap align=3Dright><TT>---&nbsp;&nbsp;</TT></TD>
    <TD noWrap><TT>&nbsp;R.SPSYAVK.A</TT></TD></TR>
  <TR>
    <TD align=3Dright>&nbsp;</TD>
    <TD align=3Dright><TT>1329.7006&nbsp;&nbsp;</TT></TD>
    <TD align=3Dright><TT>1328.6934&nbsp;&nbsp;</TT></TD>
    <TD align=3Dright><TT>1328.6507&nbsp;&nbsp;</TT></TD>
    <TD noWrap align=3Dright><TT>32.1&nbsp;</TT></TD>
    <TD align=3Dright><TT>195&nbsp;</TT></TD>
    <TD noWrap align=3Dright><TT>-&nbsp;</TT></TD>
    <TD align=3Dright><TT>206&nbsp;</TT></TD>
    <TD align=3Dright><TT>1&nbsp;&nbsp;</TT></TD>
    <TD noWrap align=3Dright><TT>---&nbsp;&nbsp;</TT></TD>
    <TD noWrap><TT>&nbsp;R.EEPGNVKALCGR.A</TT></TD></TR>
  <TR>
    <TD align=3Dright>&nbsp;</TD>
    <TD align=3Dright><TT>1539.8363&nbsp;&nbsp;</TT></TD>
    <TD align=3Dright><TT>1538.8290&nbsp;&nbsp;</TT></TD>
    <TD align=3Dright><TT>1538.8239&nbsp;&nbsp;</TT></TD>
    <TD noWrap align=3Dright><TT>3.33&nbsp;</TT></TD>
    <TD align=3Dright><TT>259&nbsp;</TT></TD>
    <TD noWrap align=3Dright><TT>-&nbsp;</TT></TD>
    <TD align=3Dright><TT>272&nbsp;</TT></TD>
    <TD align=3Dright><TT>0&nbsp;&nbsp;</TT></TD>
    <TD noWrap align=3Dright><TT>---&nbsp;&nbsp;</TT></TD>
    <TD noWrap><TT>&nbsp;R.ALLNQCLDAGVPLR.E</TT></TD></TR>
  <TR>
    <TD align=3Dright>&nbsp;</TD>
    <TD align=3Dright><TT>2251.1329&nbsp;&nbsp;</TT></TD>
    <TD align=3Dright><TT>2250.1257&nbsp;&nbsp;</TT></TD>
    <TD align=3Dright><TT>2250.2372&nbsp;&nbsp;</TT></TD>
    <TD noWrap align=3Dright><TT>-49.56&nbsp;</TT></TD>
    <TD align=3Dright><TT>289&nbsp;</TT></TD>
    <TD noWrap align=3Dright><TT>-&nbsp;</TT></TD>
    <TD align=3Dright><TT>309&nbsp;</TT></TD>
    <TD align=3Dright><TT>0&nbsp;&nbsp;</TT></TD>
    <TD noWrap align=3Dright><TT>---&nbsp;&nbsp;</TT></TD>
    <TD =
noWrap><TT>&nbsp;R.INAAQSSWHLLLTDILTGLGK.Y</TT></TD></TR></TBODY></TABLE>=

<TABLE cellSpacing=3D0 border=3D0>
  <TBODY>
  <TR>
    <TD><TT>&nbsp;&nbsp;&nbsp;&nbsp;&nbsp;&nbsp;</TT></TD>
    <TD><TT><B>No match to: </B>849.4327, 870.5393, 1026.6024, =
1122.5937,=20
      1171.6196, 1318.7561, 1354.7506, 1473.8658, 1627.8667, 1707.8193,=20
      2211.2434, 2929.6726</TT></TD></TR></TBODY></TABLE><BR>
<TABLE cellSpacing=3D0 border=3D0>
  <TBODY>
  <TR>
    <TD><TT><B><A name=3DHit10>10.</A>&nbsp;&nbsp;&nbsp;</B></TT></TD>
    <TD noWrap><TT><A=20
      =
href=3D"http://202.116.111.27/mascot/cgi/protein_view.pl?file=3D../data/2=
0120508/F043514.dat&amp;hit=3D10"=20
      =
target=3D_blank>gi|40786489</A>&nbsp;&nbsp;&nbsp;&nbsp;<B>Mass:</B>&nbsp;=
64632&nbsp;&nbsp;&nbsp;&nbsp;<B>Score:</B>&nbsp;36&nbsp;&nbsp;&nbsp;&nbsp=
;&nbsp;<B>Expect:</B>&nbsp;17&nbsp;&nbsp;<B>Queries=20
      matched:</B>&nbsp;4</TT></TD></TR>
  <TR>
    <TD>&nbsp;</TD>
    <TD noWrap><TT>rho guanine nucleotide exchange factor 25 [Rattus=20
      norvegicus]</TT></TD></TR></TBODY></TABLE>
<TABLE cellSpacing=3D0 cellPadding=3D0 border=3D0>
  <TBODY>
  <TR>
    <TD><TT>&nbsp;&nbsp;&nbsp;&nbsp;&nbsp;&nbsp;</TT></TD>
    <TD align=3Dright><TT><B>Observed&nbsp;&nbsp;</B></TT></TD>
    <TD noWrap align=3Dright><TT><B>Mr(expt)&nbsp;&nbsp;</B></TT></TD>
    <TD noWrap align=3Dright><TT><B>Mr(calc)&nbsp;&nbsp;</B></TT></TD>
    <TD align=3Dright><TT><B>&nbsp;ppm&nbsp;&nbsp;</B></TT></TD>
    <TD align=3Dright><TT><B>Start&nbsp;</B></TT></TD>
    <TD align=3Dright><TT><B>&nbsp;</B></TT></TD>
    <TD align=3Dright><TT><B>End&nbsp;</B></TT></TD>
    <TD align=3Dright><TT><B>Miss&nbsp;</B></TT></TD>
    <TD align=3Dright><TT><B>Ions&nbsp;</B></TT></TD>
    <TD><TT><B>&nbsp;Peptide</B></TT></TD></TR>
  <TR>
    <TD align=3Dright>&nbsp;</TD>
    <TD align=3Dright><TT>1171.6196&nbsp;&nbsp;</TT></TD>
    <TD align=3Dright><TT>1170.6123&nbsp;&nbsp;</TT></TD>
    <TD align=3Dright><TT>1170.6357&nbsp;&nbsp;</TT></TD>
    <TD noWrap align=3Dright><TT>-19.94&nbsp;</TT></TD>
    <TD align=3Dright><TT>465&nbsp;</TT></TD>
    <TD noWrap align=3Dright><TT>-&nbsp;</TT></TD>
    <TD align=3Dright><TT>474&nbsp;</TT></TD>
    <TD align=3Dright><TT>0&nbsp;&nbsp;</TT></TD>
    <TD noWrap align=3Dright><TT>---&nbsp;&nbsp;</TT></TD>
    <TD noWrap><TT>&nbsp;K.QVAQILESQR.D</TT></TD></TR>
  <TR>
    <TD align=3Dright>&nbsp;</TD>
    <TD align=3Dright><TT>1539.8363&nbsp;&nbsp;</TT></TD>
    <TD align=3Dright><TT>1538.8290&nbsp;&nbsp;</TT></TD>
    <TD align=3Dright><TT>1538.7650&nbsp;&nbsp;</TT></TD>
    <TD noWrap align=3Dright><TT>41.6&nbsp;</TT></TD>
    <TD align=3Dright><TT>200&nbsp;</TT></TD>
    <TD noWrap align=3Dright><TT>-&nbsp;</TT></TD>
    <TD align=3Dright><TT>212&nbsp;</TT></TD>
    <TD align=3Dright><TT>0&nbsp;&nbsp;</TT></TD>
    <TD noWrap align=3Dright><TT>---&nbsp;&nbsp;</TT></TD>
    <TD noWrap><TT>&nbsp;R.SMFVLSELVETER.M</TT></TD></TR>
  <TR>
    <TD align=3Dright>&nbsp;</TD>
    <TD align=3Dright><TT>2251.1329&nbsp;&nbsp;</TT></TD>
    <TD align=3Dright><TT>2250.1257&nbsp;&nbsp;</TT></TD>
    <TD align=3Dright><TT>2250.0699&nbsp;&nbsp;</TT></TD>
    <TD noWrap align=3Dright><TT>24.8&nbsp;</TT></TD>
    <TD align=3Dright><TT>25&nbsp;</TT></TD>
    <TD noWrap align=3Dright><TT>-&nbsp;</TT></TD>
    <TD align=3Dright><TT>46&nbsp;</TT></TD>
    <TD align=3Dright><TT>1&nbsp;&nbsp;</TT></TD>
    <TD noWrap align=3Dright><TT>---&nbsp;&nbsp;</TT></TD>
    <TD noWrap><TT>&nbsp;R.ACAVPGQEGPQERDPLGPGSTK.T</TT></TD></TR>
  <TR>
    <TD align=3Dright>&nbsp;</TD>
    <TD align=3Dright><TT>2929.6726&nbsp;&nbsp;</TT></TD>
    <TD align=3Dright><TT>2928.6653&nbsp;&nbsp;</TT></TD>
    <TD align=3Dright><TT>2928.5677&nbsp;&nbsp;</TT></TD>
    <TD noWrap align=3Dright><TT>33.3&nbsp;</TT></TD>
    <TD align=3Dright><TT>510&nbsp;</TT></TD>
    <TD noWrap align=3Dright><TT>-&nbsp;</TT></TD>
    <TD align=3Dright><TT>536&nbsp;</TT></TD>
    <TD align=3Dright><TT>1&nbsp;&nbsp;</TT></TD>
    <TD noWrap align=3Dright><TT>---&nbsp;&nbsp;</TT></TD>
    <TD noWrap><TT>&nbsp;R.MAQVSMHTPINGSLPSLLLLPRGEVPR.A + Oxidation=20
    (M)</TT></TD></TR></TBODY></TABLE>
<TABLE cellSpacing=3D0 border=3D0>
  <TBODY>
  <TR>
    <TD><TT>&nbsp;&nbsp;&nbsp;&nbsp;&nbsp;&nbsp;</TT></TD>
    <TD><TT><B>No match to: </B>751.3558, 849.4327, 870.5393, 1026.6024, =

      1122.5937, 1318.7561, 1329.7006, 1354.7506, 1473.8658, 1627.8667,=20
      1707.8193, 2211.2434</TT></TD></TR></TBODY></TABLE><BR>
<H3>Search Parameters</H3><FONT face=3D"Courier =
New,Courier,monospace"><PRE><B>Type of search         : MS/MS Ion =
Search</B>
<B>Enzyme                 : Trypsin</B>
<B>Fixed modifications    : Carbamidomethyl (C)</B>
<B>Variable modifications : Oxidation (M)</B>
<B>Mass values            : Monoisotopic</B>
<B>Protein Mass           : Unrestricted</B>
<B>Peptide Mass Tolerance : =C2=B1 75 ppm</B>
<B>Fragment Mass Tolerance: =C2=B1 0.5 Da</B>
<B>Max Missed Cleavages   : 1</B>
<B>Instrument type        : MALDI-TOF-TOF</B>
<A name=3DQuery1><B>Query1 (751.3558,1+)   </A>: &lt;no title&gt;</B>
<A name=3DQuery2><B>Query2 (849.4327,1+)   </A>: &lt;no title&gt;</B>
<A name=3DQuery3><B>Query3 (870.5393,1+)   </A>: &lt;no title&gt;</B>
<A name=3DQuery4><B>Query4 (1026.6024,1+)  </A>: &lt;no title&gt;</B>
<A name=3DQuery5><B>Query5 (1122.5937,1+)  </A>: &lt;no title&gt;</B>
<A name=3DQuery6><B>Query6 (1171.6196,1+)  </A>: &lt;no title&gt;</B>
<A name=3DQuery7><B>Query7 (1318.7561,1+)  </A>: &lt;no title&gt;</B>
<A name=3DQuery8><B>Query8 (1329.7006,1+)  </A>: &lt;no title&gt;</B>
<A name=3DQuery9><B>Query9 (1354.7506,1+)  </A>: &lt;no title&gt;</B>
<A name=3DQuery10><B>Query10 (1473.8658,1+) </A>: &lt;no title&gt;</B>
<A name=3DQuery11><B>Query11 (1539.8363,1+) </A>: &lt;no title&gt;</B>
<A name=3DQuery12><B>Query12 (1627.8667,1+) </A>: &lt;no title&gt;</B>
<A name=3DQuery13><B>Query13 (1707.8193,1+) </A>: &lt;no title&gt;</B>
<A name=3DQuery14><B>Query14 (2211.2434,1+) </A>: &lt;no title&gt;</B>
<A name=3DQuery15><B>Query15 (2251.1329,1+) </A>: &lt;no title&gt;</B>
<A name=3DQuery16><B>Query16 (2929.6726,1+) </A>: &lt;no title&gt;</B>
</PRE></FONT>
<P>
<TABLE cellSpacing=3D2 cellPadding=3D1 width=3D"100%" border=3D2>
  <TBODY>
  <TR>
    <TD noWrap align=3Dmiddle><B>Mascot:</B>&nbsp; <A=20
      =
href=3D"http://www.matrixscience.com/">http://www.matrixscience.com/</A> =

  </TD></TR></TBODY></TABLE></P></BODY></HTML>

------=_NextPart_000_0000_01CD2D6B.8899E4F0
Content-Type: image/gif
Content-Transfer-Encoding: base64
Content-Location: http://202.116.111.27/mascot/images/88x31_logo_white.gif

R0lGODlhWAAfANX/AMDAwP/v7//f3//Pz/+/v/+vr/+fn/+Pj/9/f/9wcP9gYP9QUP9AQP8wMP8g
IP8QEP8AAO/v/+/v79/f/9/f38/P/8/Pz7+//7+/v6+v/6+vr5+f/5+fn4+P/4+Pj39//39/f3Bw
/3BwcGBg/2BgYFBQ/1BQUEBA/0BAQDAw/zAwMCAg/yAgIBAQ/xAQEAAA/wAAAAAAAAAAAAAAAAAA
AAAAAAAAAAAAAAAAAAAAAAAAAAAAAAAAAAAAAAAAAAAAACH5BAEAAAAALAAAAABYAB8AQAb/QIBw
SCwaj8ikcslsEl0wTDHz+bxOgMrp8mpFiJFThfsyjl4j82tVLaVGk+Hq1TF2ut8jCkYRSkgcToKD
hIQUKiBCHnxEAghDBA8QQg4QBEQBQwyWQ5ICAAsBAZcACKQJEAsMQgQQk5hCAhAPlAACn0MkUYMS
HCIaABMfJychRSPEH0YbWEMXJyUhxCPSJQAb0icjH8gfeRvIxRnXxCfeGcQlFwAWIn1HLC7vQhtl
AFZ1ES0v6/QrRGSIWPlXpF6LISWuVNgA4EyaIRta9Jvw4kUcInsCDZEARcqQBQ6I0AJQAEIDIgQU
xJo1pOQqIQFUCmFQyYAQAzZBQXikqYAQ/wQQZAIgkFPIHmCFkipdyrSp06eDSLiQUDBhM3JrjFSY
Y++aMgAnXnwdUUFIwodgX1gTso/hkAgVK0w4Ma4IBxZHQMDACzCNlRJiKFokEu5EiopFrFwdYiWF
EC5rhYQ1BqbEhsN1inCE4YGIBBAo5kEdrRS0EQkwEhEp0AABAgYGeA6liUBBAgOXFDDYvUDA7t+/
LxHYzTPAb1wHHCxAsMBAgtnAf2cawsGFhSIUYOwiAtSVgwFCDphM4mmlpQQhiSgQMMBVAAEyNx1A
UtJBgQVCh2DQjoRE5yEOODDdAA+AV0oqMClgoAIQzDcTJwAE8Fp4zwEIwXQANABBTillEv9AeREu
px8LGpFm4okopqjiiiyOxoEKHg2xz2Jn8KPVPkSYA0AGeDT0EI8v5HEYWiG84BhEiAEQARueoXDd
EYv8R0QKij2GzAtuvVUCkIwJUUFFF30l2EVf2nhNVkWEBVhZRnDASBH7wUBVjhEoFkYEZ3w1BFkA
BESEYGy+1dYFH6wQaJ89HgMmlDC4cIQIMJBQRAlxWNHCOEWi5ZUzSQqhzwt1ETGHW1UKMSYRFaRQ
1h1HErEIX3ZZl2NFjo2QRglcpZBBBIehIcQIuQpzwj4tnHDRXMSKseMaHzxT0QppZNArFh/0ukI/
RqlQhAkmiNbitwBIoMKTG71ZxC1JEIDsYYqjJEUBCSB4q5dqQrSHS3s5GRDUEAmMpFNRlZBigL/i
PTCggBFqCLBMAcwyHQInDWFBpEfooi0RmzBAyiMfQhieTwdW+C8ABxCA7lAIoLKAEKGQBEF6H1n4
SSjqDpHddkS4KakRBWzCEgDyIaHvyj8FVcADRdkiU00JgNcwBLgYsQkC+pJChF4oHDFxEQnIBnTE
AauXSXswDy2ETwl8YtwQ7TVY78uNyMQgT5e0LMTEUua1swAF9MybgT8FiN8n8Emi8QALuLJAAgxI
ou4mD8h2QH4BLPBAA8tlMpwrtvmcCQgieDAnuKQXEgQAOw==

------=_NextPart_000_0000_01CD2D6B.8899E4F0
Content-Type: application/octet-stream
Content-Transfer-Encoding: base64
Content-Location: http://202.116.111.27/mascot/cgi/score_gif.pl?score_gif_449512231240

R0lGODlhkAHIAMIAAP///wAAAP8AAAD/AAAA/////wAAAAAAACH5BAEAAAAALAAAAACQAcgAAAP+
CLrc/jDKSau9OOvNu/9gKI5kaZ5oqq5s675wLM90bd94ru987//AoHBILBqPyKRyyWw6n9CodEqt
Wq/YrHbL7Xq/4LB4TC6bz+i0es1uu9/wuHxOr8cIeMCAsV/0FX96AoMCA4SFfIl+ioB2jo8RBI2L
lJOAh4aDeoyblZ2WkKFXAQqkI5KggaoLhZian7CrnqK0Vaakph94qKmcfYOZwAKesr21x1O4pafF
sYmEwYjEvpzI1kvKALkgks3ertDU07PX5Ua3JKjevuDD6+Og5vJQvAD1Drvwzgqt0K/vxuYJPLKt
QR4Fku7hE2dMmD99AAdK7LGtIEJ7FzNCIBD+cZW/cBAZThyJo+JCjChT2tuVryOfdtIC7otHsuaL
ADhzWkSJipdCBupEqmo3s2gzm0hb7ATKMuXPBbxc8ouWSWbEpFh5+FT5oJ5Uh8JC6stK9ka9pwjx
SG30EZhQkWXjoli6odtbPzDXFpXLlwMunXQ1BBV7qa3Ru30TbzDJ7eDhSv0cWoWruHIOr3fBtiK8
17JnGhwRb2ob87HMz6gbAM55ynSsvKKPpp69LN1BvVQJub5KO3XgDlERR+43eWzv3r85YBar2RBn
2cc9r8bZ9SDLp7twAyCtnVz071DDozW4+yX32NXAqxefT8Lg4oXBlje+Prr18JGes8o9bD7+zfr1
3XPWdcsV11x//sECYIDkRaLdefp5t+BsW22VH26wRfjfhKm1txJa7WFoWHcbcohUcsBpOFxVCQZi
Yly5oJhBgY8dqKGCL2YVowmh6QchfJ3lmNR0IbQUW4ZAQifkkDwmaZ58JOK4JIfBEbbiP+hNKZdO
Ing4n41OSqglSYwV+WBzWZY4pkRlctMiki2uyeQCMlbw3m5EReminBNxWd1Z7jm21pX9RclnYhYm
NAGN74AZ56GfKapRV2eumKaUkJZ136QE2vUcnIZmKpekXDUoIpSX7ikqWaSOVyV8hIap5qo2JVpq
g2E6GiqtWHnpqlro/fgorwLViYGnSYL+eimx1xh7rKyCjJgqs+Y4e8GrpsU6LLXyWLuoY19eeaOq
3NayGjPBojluucchi6ewu7IbCnWn3HaktOvKa642tRWpIn/QkqsvJNl4u1GWui478Lz8Nmxmupbm
uzAtfuJjXVN/vgmvwhNfU6EFd3aU57QdE8yaex+Ol9KgAG9b8iNtNmhhWtchLG7ALzNM58EnbVQp
VSTn7Ag6XfF88KkR4yz0HNNZJCB+PCMdzLYCL+1IzR9GIqhwLcdrNRyAtRZhwjd+HYfBFPTo5MZl
m/1GxbrkITUmQbvtBtqLBjyyxHazcW6X/4KjdN9ZMSoO2dAS7nfYjaldHtuJK94G3gv+zQ3S4JLf
Lbbl7tSd+Ro7+RootgBp6/XnZDCOa0+3AmVzbnyjfrVT7v1Md+yyi9F0frRfeK+6mOduBr1FazQg
1pxTLfzwgQE6ac8sC+7y8rr/phCpRocLe/DUf7G7QRi3TrPtl0/fPTLuigx5guejrze+3LcvCukM
mc6x/POD+9XN5uM/P/luwZ3/QpE+oSirbQO0Q4h+FxnlJXB+gftI/B74CMONA3Hso2AFAVia02nQ
Cz4JH/gKCJEDRu6DX3CMyvCTPD2hUAyt8lLx/GM/BL4QDDM7ngj3t73+3bALP3EVB134QxjOsGic
6+D9ipiFHKJMY6gSIBOtgDUZMoX+fvCo4Qmn6AYLNoR/HuQiGhznkvXpRYxtIKFVTJhBNJ5hgZ+C
nw/dSAYsBkSLbaRjGry4DwyeUY9vBJaPgDdHQBoxiUQ05BjfF8UJKhKHEZRMIR/ZhKdpjY+y8KNo
KBkFcGGPUhADmhQ5qYRWQQ2JDBSlI0mZBCdChUCMbGAiWVlJqLkqksSZJC2P4Mrs8dAVo9wlEgCl
MjK+xYybFOYww/crNRqFjX9UphZCZkA5hlGaUrDjTPAYTWxiwUu/fMgqvVkFY4YEmZwhZxOhmDRd
qtMJ1CyhNZf4TnhuzUpdo2c9s/k6YI5zn08w52TQCSSA/gBraZNbKm/3T4PWYIX+UVuoJmbp0B2I
0E64ZNE1K/rQU6atn+J0J0dt0EyWDJEd6xupDyAaHkSitJGYUiloPJo3dk6tGNyUqUXB9S1t4jSf
lMCgTuEJ0rD0IqVDXYJAD2NGNia1lDZl6Gvm+dRW2iuOMP1DTqvayoxiKahg5GotxxbWRSBVrEPI
TiilOpSzolUIzvxGU6n61iLEc4103Wpd0+rVQilCqHuFAUtpVtTNHJWQVbPDIRY7j8Uewq7i89la
y9dWxCLDsbqRB2ZfAVeaosylxNjbrOawWQSVo7REmBlGozpRRug1FKjV7GZT69lXduq2uM2tbnfL
29769rfADa5wh0vc4hr3uMj+TW5xT6Daj85IMNCN7rOeS93qXku6083uda27Xe2CrC4o+KRzvbta
8pa3u+j9LnbVa97xpve87G3vE+U73yZxF774de979Zvfmt6XvwAOcH3jS+ACC5h3/+1oggfcX//u
18EGPnD2IgzhBiP4wRWW8BExPIPB1pbBGt6whSc8YhKHGFf0NXGGV8ziC1MYxIGNsYxnrMAwWPLD
nfQkiq8gOtd1MbLlJKZ4vokfU3q4qxkxchpxPAVTXqS5VKQdlKP8see9kclUcOKUm2y83n2TdU/G
MiStvM4ub7mTtvTyOqsMZBuLmZ9mfjNU03xmLrP5yFwQ7zRdx+ZyLqTPfk7+spTfgOdKMnPHWT60
j5uo40XT+NGQjrSkJ03pXcJNAr/ZSUUKErMJXHoxD9jRCU7GSlF7+tQUCIyxTO2XUP9l1Dsr9c5e
XQp60VobtsY1nTjNAOL5idWxbhiph+3rbKiGX7fIdW2IvRSLMHsZxaac3XaUa2oTbdbX5nWvtx1s
TZN61uCGdq1DjWyHGfvc5oaAr8ONbHQAG3+/Pra4l80aU2s72A5LtwNE/esYcend6aZ2uXVd62/v
u1/9MnbBiTfAeyc84OwGtsMZw/Bu63vZ8s63xQWu8GunWuMC5/YHHR5wd49b2SDPuLBPTu55Uyfk
sa74wzk+8JqrO+IQF7kuBkmOa3f7u9zR3rW/N33wfRNb2EFnedGRDvNnqzvpPUd4wSct7UqPQuZW
f2ACAAA7

------=_NextPart_000_0000_01CD2D6B.8899E4F0
Content-Type: image/gif
Content-Transfer-Encoding: base64
Content-Location: http://202.116.111.27/mascot/images/cyan_ball_white.gif

R0lGODlhEAAQAOb/AP////7+/v39/fz8/Pv7+/n5+ff39/Hx8e7u7u3t7evr6+rq6t3d3czMzMvL
y729vbi4uLbc3Kamppu/v5iYmJbR0YODg3SXl2xsbGtra2qiomRkZGNjY2LBwVSuri9QUCyCgin/
/yWysiKrqyC2th9SUhf//xWhoRNlZRJlZRCYmAuLiwaEhASsrAP//wOFhQGZmQD//wD29gDw8ADu
7gDo6ADm5gDg4ADe3gDY2ADU1ADS0gDQ0ADOzgDGxgDCwgDAwAC+vgC6ugCysgCsrACoqACmpgCi
ogAAAAAAAAAAAAAAAAAAAAAAAAAAAAAAAAAAAAAAAAAAAAAAAAAAAAAAAAAAAAAAAAAAAAAAAAAA
AAAAAAAAAAAAAAAAAAAAAAAAAAAAAAAAAAAAAAAAAAAAAAAAAAAAAAAAAAAAAAAAAAAAAAAAAAAA
AAAAAAAAAAAAAAAAAAAAAAAAAAAAAAAAAAAAAAAAAAAAAAAAAAAAAAAAAAAAAAAAAAAAAAAAACwA
AAAAEAAQAEAHuIAAggAGBgiHhYOCCB4tPj06Oj1BQ0YoGA8IhB1BOC4mLjaTRiASDAaDCA0SFhgb
GBYSDZqKFSJBPj6UJxoNDKmOnqAyOj4tMJiaBgwaKkYtLUZGLCUbpqiKhYcIiYqDER0jLSMeEwy0
3yI+ODY4PT5DKhezggbqNiYhJsRBLSsWDVAhGBGkBw0ZNNwFmbYhE6EJJ4YEmUhp2geAtFRdALEC
BgsUHzZQoDfIEIMGD1L64uatpUsAgQAAOw==

------=_NextPart_000_0000_01CD2D6B.8899E4F0
Content-Type: application/octet-stream
Content-Transfer-Encoding: quoted-printable
Content-Location: http://202.116.111.27/mascot/templates/browser.js

	var browser_EXCLUDE =3D 1;=20
	var browser_IE =3D 0;=20
	var browser_IE4 =3D 0;=20
	var browser_IE5 =3D 0;=20
	var browser_IE6 =3D 0;
	var browser_MZ7 =3D 0;
	var browser_NS3 =3D 0;
	var browser_NS4 =3D 0;
	var browser_NS6 =3D 0;=20
	var browser_NS7 =3D 0;=20
	var browser_OP5 =3D 0;=20
	var browser_OP6 =3D 0;
	var browser_OP7 =3D 0;
	var browser_KDE =3D 0;
	var browser_SAF =3D 0;

	var agt=3Dnavigator.userAgent.toLowerCase();

  if(typeof navigator.vendor !=3D "undefined" && navigator.vendor =3D=3D =
"KDE"){
  	var thisKDE =3D agt;
  	var splitKDE =3D thisKDE.split("konqueror/");
  	var aKDE =3D splitKDE[1] . split("; ");
  	var KDEn =3D parseFloat(aKDE[0]);
  	if (KDEn >=3D 2.2) {
  		browser_KDE =3D 1;
  //		browser_NS6 =3D 1;
  		browser_EXCLUDE =3D 0;
  	}
  }

  else if(agt.indexOf('webtv') !=3D -1){browser_EXCLUDE =3D 1;}
 =20
  else if(typeof window.opera !=3D "undefined"){
  	browser_EXCLUDE =3D 0;
  	if(agt.indexOf("opera/5") !=3D -1 || agt.indexOf("opera 5") !=3D =
-1){browser_OP5 =3D 1;}
  	if(agt.indexOf("opera/6") !=3D -1 || agt.indexOf("opera 6") !=3D =
-1){browser_OP6 =3D 1;}
  	if(agt.indexOf("opera/7") !=3D -1 || agt.indexOf("opera 7") !=3D =
-1){browser_OP7 =3D 1;}
  }
 =20
  else if(typeof document.all !=3D "undefined"){
  	browser_EXCLUDE =3D 0;
  	browser_IE =3D 1;
  	if(typeof document.getElementById !=3D "undefined"){
  		browser_IE5 =3D 1;
  		if(agt.indexOf("msie 6") !=3D -1){
  			browser_IE6 =3D 1;
  		}
  	}
  	else{browser_IE4 =3D 1;}
  }
 =20
  else if(typeof document.getElementById !=3D "undefined"){
  	browser_EXCLUDE =3D 0;
  	if(agt.indexOf("netscape/6") !=3D -1 || agt.indexOf("netscape6") !=3D =
-1){browser_NS6 =3D 1;}
  	else if(agt.indexOf("netscape/7") !=3D -1 || agt.indexOf("netscape7") =
!=3D -1){browser_NS6 =3D 1; browser_NS7 =3D 1;}
  	else if(agt.indexOf("gecko") !=3D -1){browser_NS6 =3D 1; browser_MZ7 =
=3D 1;}
  	if(agt.indexOf("safari") !=3D -1 || (typeof document.childNodes !=3D =
"undefined" && typeof document.all =3D=3D "undefined" && typeof =
navigator.taintEnabled =3D=3D "undefined")){browser_MZ7 =3D 0; =
browser_NS6 =3D 1; browser_SAF =3D 1;}
  }
 =20
  else if((agt.indexOf('mozilla') !=3D -1) && =
(parseInt(navigator.appVersion) >=3D 3)){
  	browser_EXCLUDE =3D 0;
  	if (parseInt(navigator.appVersion) >=3D 4) {
    	browser_NS4 =3D 1;
  	} else {
    	browser_NS3 =3D 1;
  	}
  	if(typeof navigator.mimeTypes['*'] =3D=3D "undefined"){
  		browser_EXCLUDE =3D 1;
  		browser_NS4 =3D 0;
    	browser_NS3 =3D 0;
  	}
  }
 =20
  if(agt.indexOf('escape') !=3D -1){browser_EXCLUDE =3D 1; browser_NS3 =
=3D 0; browser_NS4 =3D 0;}
 =20
  if(typeof navigator.__ice_version !=3D "undefined"){browser_EXCLUDE =
=3D 1; browser_IE4 =3D 0;}

	var sTemp =3D "Browser detected as ";
	if (browser_EXCLUDE) { sTemp +=3D "EXCLUDE " }
	if (browser_IE)  { sTemp +=3D "IE " }
	if (browser_IE4) { sTemp +=3D "IE4 " }
	if (browser_IE5) { sTemp +=3D "IE5 " }
	if (browser_IE6) { sTemp +=3D "IE6 " }
	if (browser_MZ7) { sTemp +=3D "MZ7 " }
	if (browser_NS3) { sTemp +=3D "NS3 " }
	if (browser_NS4) { sTemp +=3D "NS4 " }
	if (browser_NS6) { sTemp +=3D "NS6 " }
	if (browser_NS7) { sTemp +=3D "NS7 " }
	if (browser_OP5) { sTemp +=3D "OP5 " }
	if (browser_OP6) { sTemp +=3D "OP6 " }
	if (browser_OP7) { sTemp +=3D "OP7 " }
	if (browser_KDE) { sTemp +=3D "KDE " }
	if (browser_SAF) { sTemp +=3D "SAF " }
//	alert(sTemp);

------=_NextPart_000_0000_01CD2D6B.8899E4F0--
