# Supplementary material for: Ischemic postconditioning influences electron transport chain protein turnover in Langendorff-perfused rat hearts
Source: PeerJ. 2016 Feb 16;4:e1706. doi: 10.7717/peerj.1706 (PMC4768691; doi:10.7717/peerj.1706)
Supplement: Supplemental Information 1 [file peerj-04-1706-s002.zip › MASCOT search results/Nor vs. I-R/SDHA/protein_view_pl.mht]

From: <Saved by Windows Internet Explorer 7>
Subject: Mascot Search Results: Protein View
Date: Tue, 8 May 2012 22:40:37 +0800
MIME-Version: 1.0
Content-Type: multipart/related;
	type="text/html";
	boundary="----=_NextPart_000_0000_01CD2D6B.96D9A910"
X-MimeOLE: Produced By Microsoft MimeOLE V6.00.2900.5579

This is a multi-part message in MIME format.

------=_NextPart_000_0000_01CD2D6B.96D9A910
Content-Type: text/html;
	charset="Windows-1252"
Content-Transfer-Encoding: quoted-printable
Content-Location: http://202.116.111.27/mascot/cgi/protein_view.pl?file=../data/20120508/F043514.dat&hit=1

<!DOCTYPE HTML PUBLIC "-//W3C//DTD HTML 4.0 Transitional//EN">
<HTML><HEAD><TITLE>Mascot Search Results: Protein View</TITLE>
<META http-equiv=3DContent-Type content=3D"text/html; =
charset=3Dwindows-1252">
<META content=3D"MSHTML 6.00.6000.16735" name=3DGENERATOR></HEAD>
<BODY vLink=3D#0000ff aLink=3D#0000ff bgColor=3D#ffffff>
<H1><IMG height=3D31=20
src=3D"http://202.116.111.27/mascot/images/88x31_logo_white.gif" =
width=3D88=20
align=3Dtop border=3D0 NATURALSIZEFLAG=3D"3"> Mascot Search Results</H1>
<H3>Protein View</H3>
<FORM method=3Dpost><INPUT type=3Dhidden =
value=3D../data/20120508/F043514.dat=20
name=3Dfile> <INPUT type=3Dhidden value=3D1 name=3Dhit> <INPUT =
type=3Dhidden value=3Dfalse=20
name=3Dshowall> <INPUT type=3Dhidden value=3D0 name=3Dave_thresh> <INPUT =
type=3Dhidden=20
name=3D_showallfromerrortolerant> <INPUT type=3Dhidden =
name=3D_onlyerrortolerant>=20
<INPUT type=3Dhidden name=3D_noerrortolerant> <INPUT type=3Dhidden =
value=3D0.001=20
name=3D_server_mudpit_switch> <INPUT type=3Dhidden value=3D0=20
name=3D_ignoreionsscorebelow> <INPUT type=3Dhidden value=3D0.05 =
name=3D_sigthreshold>=20
<FONT face=3D"Courier New,Courier,monospace"><PRE>Match to: =
<B>gi|18426858</B> Score: <B>326</B> Expect: <B>1.7e-028</B>
<B>succinate dehydrogenase [ubiquinone] flavoprotein subunit, =
mitochondrial precursor [Rattus norvegicus]</B>

Nominal mass (M<SUB>r</SUB>): <B>72596</B>; Calculated pI value: =
<B>6.75</B>
NCBI BLAST search of <A =
href=3D"http://www.ncbi.nlm.nih.gov/blast/Blast.cgi?ALIGNMENTS=3D50&amp;A=
LIGNMENT_VIEW=3DPairwise&amp;AUTO_FORMAT=3DSemiauto&amp;CDD_SEARCH=3Don&a=
mp;CLIENT=3Dweb&amp;COMPOSITION_BASED_STATISTICS=3Don&amp;DATABASE=3Dnr&a=
mp;DESCRIPTIONS=3D100&amp;ENTREZ_QUERY=3D(none)&amp;EXPECT=3D10&amp;FILTE=
R=3DL&amp;FORMAT_BLOCK_ON_RESPAGE=3DNone&amp;FORMAT_OBJECT=3DAlignment&am=
p;FORMAT_TYPE=3DHTML&amp;GAPCOSTS=3D11+1&amp;I_THRESH=3D0.001&amp;LAYOUT=3D=
TwoWindows&amp;MATRIX_NAME=3DBLOSUM62&amp;NCBI_GI=3Don&amp;PAGE=3DProtein=
s&amp;PROGRAM=3Dblastp&amp;QUERY=3DMAGVGAVSRLLRGRRLALAGATRGFHFSVGESKKASAK=
VSDAISTQYPVVDHEFDAVVVGAGGAGLRAAFGLSEAGFNTACLTKLFPTRSHTVAAQGGINAALGNMEEDNW=
RWHFYDTVKGSDWLGDQDAIHYMTEQAPASVVELENYGMPFSRTEDGRIYQRAFGGQSLKFGKGGQAHRCCCV=
ADRTGHSLLHTLYGRSLRYDTSYFVEYFALDLLMENGECRGVIALCIEDGSIHRIRAKNTIIATGGYGRTYFS=
CTSAHTSTGDGTAMVTRAGLPCQDLEFVQFHPTGIYGAGCLITEGCRGEGGILINSQGERFMERYAPVAKDLA=
SRDVVSRSMTLEIREGRGCGPEKDHVYLQLHHLPPEQLATRLPGISETAMIFAGVDVTKEPIPVLPTVHYNMG=
GIPTNYKGQVLKHVNGQDQIVPGLYACGEAACASVHGANRLGANSLLDLVVFGRACALSIAESCRPGDKVPPI=
KANAGEESVMNLDKLRFADGSVRTSELRLSMQKSMQSHAAVFRVGSVLQEGCEKVSQLYGDLQHLKTFDRGMV=
WNTDLVETLELQNLMLCALQTIYGAEARKESRGAHAREDYKVRIDEYDYSKPIEGQQKKPFAEHWRKHTLSYV=
DTKTGKVTLDYRPVIDKTLNEADCATVPPAIRSY&amp;SERVICE=3Dplain&amp;SET_DEFAULTS.x=
=3D9&amp;SET_DEFAULTS.y=3D5&amp;SHOW_OVERVIEW=3Don&amp;WORD_SIZE=3D3&amp;=
END_OF_HTTPGET=3DYes" target=3D_blank>gi|18426858</A> against nr
Unformatted <A =
href=3D"http://202.116.111.27/mascot/cgi/getseq.pl?NCBInr+gi%7c18426858+s=
eq" target=3D_blank>sequence string</A> for pasting into other =
applications

Taxonomy: <A =
href=3D"http://www.ncbi.nlm.nih.gov/Taxonomy/Browser/wwwtax.cgi?lvl=3D0&a=
mp;id=3D10116" target=3D_blank>Rattus norvegicus</A>
Links to retrieve other entries containing this sequence from NCBI =
Entrez:
<A =
href=3D"http://www.ncbi.nlm.nih.gov/entrez/query.fcgi?cmd=3Dsearch&amp;db=
=3Dprotein&amp;doptcmdl=3Dgenpept&amp;tool=3Dmascot&amp;term=3Dgi%7c52782=
765[accn]" target=3D_blank>gi|52782765</A> from <A =
href=3D"http://www.ncbi.nlm.nih.gov/Taxonomy/Browser/wwwtax.cgi?lvl=3D0&a=
mp;id=3D10116" target=3D_blank>Rattus norvegicus</A>
<A =
href=3D"http://www.ncbi.nlm.nih.gov/entrez/query.fcgi?cmd=3Dsearch&amp;db=
=3Dprotein&amp;doptcmdl=3Dgenpept&amp;tool=3Dmascot&amp;term=3Dgi%7c16117=
830[accn]" target=3D_blank>gi|16117830</A> from <A =
href=3D"http://www.ncbi.nlm.nih.gov/Taxonomy/Browser/wwwtax.cgi?lvl=3D0&a=
mp;id=3D10116" target=3D_blank>Rattus norvegicus</A>
<A =
href=3D"http://www.ncbi.nlm.nih.gov/entrez/query.fcgi?cmd=3Dsearch&amp;db=
=3Dprotein&amp;doptcmdl=3Dgenpept&amp;tool=3Dmascot&amp;term=3Dgi%7c14903=
2829[accn]" target=3D_blank>gi|149032829</A> from <A =
href=3D"http://www.ncbi.nlm.nih.gov/Taxonomy/Browser/wwwtax.cgi?lvl=3D0&a=
mp;id=3D10116" target=3D_blank>Rattus norvegicus</A>

Fixed modifications: Carbamidomethyl (C)
Variable modifications: Oxidation (M)
Cleavage by Trypsin: cuts C-term side of KR unless next residue is P
Sequence Coverage: <B>23%</B>

Matched peptides shown in <B><FONT color=3D#ff0000>Bold Red</FONT></B>

     <B>1</B> MAGVGAVSRL LRGRRLALAG ATRGFHFSVG ESKKASAK<B><FONT =
color=3D#ff0000>VS DAISTQYPVV </FONT></B>
<B>    51<FONT color=3D#ff0000> DHEFDAVVVG AGGAGLR</FONT></B>AAF =
GLSEAGFNTA CLTKLFPTRS HTVAAQGGIN=20
<B>   101</B> AALGNMEEDN WRWHFYDTVK GSDWLGDQDA IHYMTEQAPA SVVELENYGM=20
<B>   151</B> PFSRTEDGRI YQRAFGGQSL KFGKGGQAHR CCCVADR<B><FONT =
color=3D#ff0000>TGH SLLHTLYGR</FONT></B>S=20
<B>   201</B> LRYDTSYFVE YFALDLLMEN GECR<B><FONT color=3D#ff0000>GVIALC =
IEDGSIHR</FONT></B>IR AK<B><FONT color=3D#ff0000>NTIIATGG </FONT></B>
<B>   251<FONT color=3D#ff0000> YGRTYFSCTS AHTSTGDGTA =
MVTR</FONT></B>AGLPCQ DLEFVQFHPT GIYGAGCLIT=20
<B>   301</B> EGCR<B><FONT color=3D#ff0000>GEGGIL INSQGER</FONT></B>FME =
RYAPVAKDLA SRDVVSR<B><FONT color=3D#ff0000>SMT LEIR</FONT></B>EGRGCG=20
<B>   351</B> PEKDHVYLQL HHLPPEQLAT RLPGISETAM IFAGVDVTKE PIPVLPTVHY=20
<B>   401</B> NMGGIPTNYK GQVLKHVNGQ DQIVPGLYAC GEAACASVHG ANR<B><FONT =
color=3D#ff0000>LGANSLL </FONT></B>
<B>   451<FONT color=3D#ff0000> DLVVFGR</FONT></B>ACA LSIAESCRPG =
DKVPPIKANA GEESVMNLDK LR<B><FONT color=3D#ff0000>FADGSVR</FONT></B>T=20
<B>   501</B> SELRLSMQKS MQSHAAVFRV GSVLQEGCEK VSQLYGDLQH LKTFDRGMVW=20
<B>   551</B> NTDLVETLEL QNLMLCALQT IYGAEARKES RGAHAREDYK VRIDEYDYSK=20
<B>   601</B> PIEGQQKKPF AEHWRKHTLS YVDTKTGK<B><FONT color=3D#ff0000>VT =
LDYRPVIDKT LNEADCATVP </FONT></B>
<B>   651<FONT color=3D#ff0000> PAIR</FONT></B>SY
</PRE></FONT>
<P><INPUT onclick=3D"this.form.showall.value=3D'true'; return true" =
type=3Dsubmit value=3D"Show predicted peptides also">=20

<P><INPUT type=3Dsubmit value=3D"Sort Peptides By">&nbsp; <INPUT =
type=3Dradio CHECKED=20
value=3Dstartup name=3Dsort>Residue Number&nbsp; <INPUT type=3Dradio =
value=3Dmassup=20
name=3Dsort>Increasing Mass&nbsp; <INPUT type=3Dradio value=3Dmassdown=20
name=3Dsort>Decreasing Mass&nbsp; <FONT face=3D"Courier =
New,Courier,monospace"><PRE><B> Start - End     Observed    Mr(expt)   =
Mr(calc)      ppm    Miss Sequence</B>
<B><FONT color=3D#ff0000>    39 - 67     2929.6726  2928.6653  2928.4618 =
        69     0  K.VSDAISTQYPVVDHEFDAVVVGAGGAGLR.A </FONT></B> (<A =
href=3D"http://202.116.111.27/mascot/cgi/peptide_view.pl?file=3D../data/2=
0120508/F043514.dat&amp;query=3D16&amp;hit=3D1" target=3D_blank>No =
match</A>)
<B><FONT color=3D#ff0000>   188 - 199    1354.7506  1353.7434  1353.7153 =
        21     0  R.TGHSLLHTLYGR.S </FONT></B> (<A =
href=3D"http://202.116.111.27/mascot/cgi/peptide_view.pl?file=3D../data/2=
0120508/F043514.dat&amp;query=3D9&amp;hit=3D1" target=3D_blank>No =
match</A>)
<B><FONT color=3D#ff0000>   225 - 238    1539.8363  1538.8290  1538.7875 =
        27     0  R.GVIALCIEDGSIHR.I </FONT></B> (<A =
href=3D"http://202.116.111.27/mascot/cgi/peptide_view.pl?file=3D../data/2=
0120508/F043514.dat&amp;query=3D11&amp;hit=3D1" target=3D_blank>Ions =
score 34</A>)
<B><FONT color=3D#ff0000>   243 - 253    1122.5937  1121.5864  1121.5829 =
         3     0  K.NTIIATGGYGR.T </FONT></B> (<A =
href=3D"http://202.116.111.27/mascot/cgi/peptide_view.pl?file=3D../data/2=
0120508/F043514.dat&amp;query=3D5&amp;hit=3D1" target=3D_blank>No =
match</A>)
<B><FONT color=3D#ff0000>   254 - 274    2251.1329  2250.1257  2249.9682 =
        70     0  R.TYFSCTSAHTSTGDGTAMVTR.A </FONT></B> (<A =
href=3D"http://202.116.111.27/mascot/cgi/peptide_view.pl?file=3D../data/2=
0120508/F043514.dat&amp;query=3D15&amp;hit=3D1" target=3D_blank>No =
match</A>)
<B><FONT color=3D#ff0000>   305 - 317    1329.7006  1328.6934  1328.6684 =
        19     0  R.GEGGILINSQGER.F </FONT></B> (<A =
href=3D"http://202.116.111.27/mascot/cgi/peptide_view.pl?file=3D../data/2=
0120508/F043514.dat&amp;query=3D8&amp;hit=3D1" target=3D_blank>Ions =
score 25</A>)
<B><FONT color=3D#ff0000>   338 - 344     849.4327   848.4254   848.4426 =
       -20     0  R.SMTLEIR.E </FONT></B> (<A =
href=3D"http://202.116.111.27/mascot/cgi/peptide_view.pl?file=3D../data/2=
0120508/F043514.dat&amp;query=3D2&amp;hit=3D1" target=3D_blank>No =
match</A>)
<B><FONT color=3D#ff0000>   444 - 457    1473.8658  1472.8586  1472.8351 =
        16     0  R.LGANSLLDLVVFGR.A </FONT></B> (<A =
href=3D"http://202.116.111.27/mascot/cgi/peptide_view.pl?file=3D../data/2=
0120508/F043514.dat&amp;query=3D10&amp;hit=3D1" target=3D_blank>Ions =
score 35</A>)
<B><FONT color=3D#ff0000>   493 - 499     751.3558   750.3485   750.3661 =
       -23     0  R.FADGSVR.T </FONT></B> (<A =
href=3D"http://202.116.111.27/mascot/cgi/peptide_view.pl?file=3D../data/2=
0120508/F043514.dat&amp;query=3D1&amp;hit=3D1" target=3D_blank>No =
match</A>)
<B><FONT color=3D#ff0000>   629 - 639    1318.7561  1317.7488  1317.7292 =
        15     0  K.VTLDYRPVIDK.T </FONT></B> (<A =
href=3D"http://202.116.111.27/mascot/cgi/peptide_view.pl?file=3D../data/2=
0120508/F043514.dat&amp;query=3D7&amp;hit=3D1" target=3D_blank>Ions =
score 19</A>)
<B><FONT color=3D#ff0000>   640 - 654    1627.8667  1626.8594  1626.8035 =
        34     0  K.TLNEADCATVPPAIR.S </FONT></B> (<A =
href=3D"http://202.116.111.27/mascot/cgi/peptide_view.pl?file=3D../data/2=
0120508/F043514.dat&amp;query=3D12&amp;hit=3D1" target=3D_blank>Ions =
score 77</A>)
<P><IMG height=3D150 alt=3D"Error Distribution" =
src=3D"http://202.116.111.27/mascot/cgi/mass_error.pl?mass_error_49633643=
2393" width=3D450>
</FORM><HR>

</PRE></FONT>
<P>
<TABLE cellSpacing=3D2 cellPadding=3D1 width=3D"100%" border=3D2>
  <TBODY>
  <TR>
    <TD noWrap align=3Dmiddle><B>Mascot:</B>&nbsp; <A=20
      =
href=3D"http://www.matrixscience.com/">http://www.matrixscience.com/</A> =

  </TD></TR></TBODY></TABLE></P></BODY></HTML>

------=_NextPart_000_0000_01CD2D6B.96D9A910
Content-Type: image/gif
Content-Transfer-Encoding: base64
Content-Location: http://202.116.111.27/mascot/images/88x31_logo_white.gif

R0lGODlhWAAfANX/AMDAwP/v7//f3//Pz/+/v/+vr/+fn/+Pj/9/f/9wcP9gYP9QUP9AQP8wMP8g
IP8QEP8AAO/v/+/v79/f/9/f38/P/8/Pz7+//7+/v6+v/6+vr5+f/5+fn4+P/4+Pj39//39/f3Bw
/3BwcGBg/2BgYFBQ/1BQUEBA/0BAQDAw/zAwMCAg/yAgIBAQ/xAQEAAA/wAAAAAAAAAAAAAAAAAA
AAAAAAAAAAAAAAAAAAAAAAAAAAAAAAAAAAAAAAAAAAAAACH5BAEAAAAALAAAAABYAB8AQAb/QIBw
SCwaj8ikcslsEl0wTDHz+bxOgMrp8mpFiJFThfsyjl4j82tVLaVGk+Hq1TF2ut8jCkYRSkgcToKD
hIQUKiBCHnxEAghDBA8QQg4QBEQBQwyWQ5ICAAsBAZcACKQJEAsMQgQQk5hCAhAPlAACn0MkUYMS
HCIaABMfJychRSPEH0YbWEMXJyUhxCPSJQAb0icjH8gfeRvIxRnXxCfeGcQlFwAWIn1HLC7vQhtl
AFZ1ES0v6/QrRGSIWPlXpF6LISWuVNgA4EyaIRta9Jvw4kUcInsCDZEARcqQBQ6I0AJQAEIDIgQU
xJo1pOQqIQFUCmFQyYAQAzZBQXikqYAQ/wQQZAIgkFPIHmCFkipdyrSp06eDSLiQUDBhM3JrjFSY
Y++aMgAnXnwdUUFIwodgX1gTso/hkAgVK0w4Ma4IBxZHQMDACzCNlRJiKFokEu5EiopFrFwdYiWF
EC5rhYQ1BqbEhsN1inCE4YGIBBAo5kEdrRS0EQkwEhEp0AABAgYGeA6liUBBAgOXFDDYvUDA7t+/
LxHYzTPAb1wHHCxAsMBAgtnAf2cawsGFhSIUYOwiAtSVgwFCDphM4mmlpQQhiSgQMMBVAAEyNx1A
UtJBgQVCh2DQjoRE5yEOODDdAA+AV0oqMClgoAIQzDcTJwAE8Fp4zwEIwXQANABBTillEv9AeREu
px8LGpFm4okopqjiiiyOxoEKHg2xz2Jn8KPVPkSYA0AGeDT0EI8v5HEYWiG84BhEiAEQARueoXDd
EYv8R0QKij2GzAtuvVUCkIwJUUFFF30l2EVf2nhNVkWEBVhZRnDASBH7wUBVjhEoFkYEZ3w1BFkA
BESEYGy+1dYFH6wQaJ89HgMmlDC4cIQIMJBQRAlxWNHCOEWi5ZUzSQqhzwt1ETGHW1UKMSYRFaRQ
1h1HErEIX3ZZl2NFjo2QRglcpZBBBIehIcQIuQpzwj4tnHDRXMSKseMaHzxT0QppZNArFh/0ukI/
RqlQhAkmiNbitwBIoMKTG71ZxC1JEIDsYYqjJEUBCSB4q5dqQrSHS3s5GRDUEAmMpFNRlZBigL/i
PTCggBFqCLBMAcwyHQInDWFBpEfooi0RmzBAyiMfQhieTwdW+C8ABxCA7lAIoLKAEKGQBEF6H1n4
SSjqDpHddkS4KakRBWzCEgDyIaHvyj8FVcADRdkiU00JgNcwBLgYsQkC+pJChF4oHDFxEQnIBnTE
AauXSXswDy2ETwl8YtwQ7TVY78uNyMQgT5e0LMTEUua1swAF9MybgT8FiN8n8Emi8QALuLJAAgxI
ou4mD8h2QH4BLPBAA8tlMpwrtvmcCQgieDAnuKQXEgQAOw==

------=_NextPart_000_0000_01CD2D6B.96D9A910
Content-Type: application/octet-stream
Content-Transfer-Encoding: base64
Content-Location: http://202.116.111.27/mascot/cgi/mass_error.pl?mass_error_496336432393

R0lGODlhwgGWAMIAAP///wAAAP8AAADMAAAA/wAAAAAAAAAAACH5BAEAAAAALAAAAADCAZYAAAP+
CLrc/jDKSau9OOvNu/9gKI5kaZ5oqq5s675wLM90bd94ru987//AoHBILBqPyKRyyWw6n9CodEqt
Wq/YrHbL7Xq/4LB4TC6bz+i0es1uu9/wuHxOr9vv+Lx+z+/7/4CBgoOEhYaHiImKi4xcAo9ujwJb
BJUEjYKSkZBdl5iAmm2hXJ6fpoUBqQE3paeuf6sLsTStr7Z5s7IylrW3vr8avcDDxBDCxchpqqk1
x8nPY7k2ztDVX8szvNbb0TrU3OBVy8y04eaY3+fqTdjN6+9TudIt2vD2TvIX47oc6ff/QGLNkzBv
1cAK/gAq1DFOVYV2sw5OSLiwopKIADAGs8j+MaDDDQb5TeRFslU9BScBpFxpiQHLSi5bLnhpUiZK
mypx0owJc6bOnz1vBs05dKfPokBrIl2qtClPp0ehCpVKlKrRqU+zRtUKIp+GkAokSqDYsSwLrw/5
gd1otu0NgRk+hu1A1q3dEQ3Jxah7t6+TlH4Da+EruPCEgu4MKw6BNtvixx/aJYZMOQngypiLEM7M
2XHnz0E2gx6tQjTp0yIuVxuFmpQ51q0Hv+YUO4XYF6Zrc7yNW3dm3itU+1YMnEXu4QobYvi4j60v
2MiHYCwe4Tgo2tFhSI6bUW4G63+gZ1/R2ALcuRRKkuRalf3V9lvjY5UPf779+vjf60/qnj/+/f1M
9Rfgf/7dB6BVBeaXoHBfMUAdeg08ONN4i5V3GAQSokRhhd5RII1G323oW3MdXgBeGOKJSESGJ5wI
RooqBsEiCQxuMgmMMf4wowkuboFjjkLsSOMdPwKpY3OeMVKkkVn0iMWSEUDJJAlCglDjGlI+kOWU
XXlTx5ZcvuVlmGZVmRqZZSlXDppMXsnmOYit+SZA52U02Zz31GkmXXjSCeGe/fT5T16AYuCmoHYV
6mQOYCIKxlofLIpDo452AaIHkt5AaaVbXMonp4J5aoF6BwqI4IAGLqgqqgqyWiqBrq566qym1gor
rbfammqsQ80g6gaZggoNpJgKW5iixo7+F2yyHR3K7GfLPtustMNFS21F1l57j7PaUpZtt9uC29q3
4r5DbrnhcItuYeeum667oLUL7zbyzpuMuhxsai86LOi77xvMbWdiv9j9C4suVYrmr8F+GFTiqB0s
zPAeegIbccETE4LkQMCR6vHHIIcs8sgkl2zyySinrPLKLLfs8sswx4yTDAex6OTNPOZcwqI476zz
kD7/THOEIhkq9JlBA6300kgzHULPTj9dA4l6hZj0CFBjfXTTWl/N9ddSb91E1mBbKXakLZ5drNdh
R222FGS33bXba7P9Nt2f4h2o2hn37fffgGtc9Yc2yDM40UM7qBfhNB/uIOLaVW1n0ZP+Rx6R45Tz
odFaxL6wuFqVd05eeZxX7sLmoadeaFp/Toewdq+jV/rqZLg+16/kmR67nbifUPrjt2d+uuq7025e
8MRDCLvtvAuPCznMG3884tHHcDn0xfv6Z/K6t3Bexb3bJgv2yHePS/bhq8A499ITJNLszqv/PvvW
g04/7NtX3zD68edetP6emx8AhyfA7AVwfA4Z4FmA17zyte8aoGNe4roHv/ptr4EYJODjqvfAB9SM
fwecHwZFpwfvrM962NgY5E4HEcwpj4VyOaH51Lcd0qEwYDYMnA53yMMe+vCHQAyiEFswgCIOQAFH
RCISi1gDIy7RiUOkUv8a1B3JMbD1A0kEwBGZyMUFZBEGWdxiFFHADCt2AEQSqVIYtchGMU4AiltM
Yhy9yMQ2fhECcayjA+ZoxyWycYyvE8jiBplGBgpShhlYoxjleEcGKFKOWoTkI5WIR0hSsgF15OMi
/wjIkBBOgf+jnIUwYERLcvKUjiwlKu+oyAuw8gGtVOImAZm6KgpSce4TYQ094EZOvnKPmAymI72I
Sgn8UphtJOYsO2nAFxaygMoTkiVjWcxVIvOSvcSjMom5R0lKMpm0tF0Zm+kANE7uc7zcJiWhCMtM
XvOJl4wAO9kZTHe6M55R3BxYYmhG4ElmnDM0wzFpqY6BEhQLCQAAOw==

------=_NextPart_000_0000_01CD2D6B.96D9A910--
